# Supplementary material for: Crystal structure, Hirshfeld surface analysis, calculations of crystal voids, inter­action energy and energy frameworks as well as density functional theory (DFT) calculations of 3-[2-(morpholin-4-yl)eth­yl]-5,5-di­phenyl­imidazolidine-2,4-dione
Source: Acta Crystallogr E Crystallogr Commun. 2024 Mar 26;80(Pt 4):423–9. doi: 10.1107/S2056989024002445 (PMC10993604; doi:10.1107/S2056989024002445)
Supplement: Supplementary file 1 [file e-80-00423-sup1.cif]

##############################################################################
#                                                                            #
# This CIF contains the data in a paper accepted for publication in          #
# Acta Crystallographica Section E. It conforms to the requirements of       #
# Notes for Authors for Acta Crystallographica Section E, and has been       #
# peer reviewed under the auspices of the IUCr Commission on Journals.       #
#                                                                            #
# Full details of the Crystallographic Information File format               #
# are given in the paper "The Crystallographic Information File (CIF):       #
# a New Standard Archive File for Crystallography" by S. R. Hall, F. H.      #
# Allen and I. D. Brown [Acta Cryst. (1991), A47, 655-685].                  #
#                                                                            #
# The current version of the core CIF dictionary is obtainable from          #
# ftp://ftp.iucr.org/pub/cif_core.dic.                                       #
#                                                                            #
# Software is freely available for graphical display of the structure(s)     #
# in this CIF. For information consult the CIF software page                 #
# http://www.iucr.org/resources/cif/software.                                #
#                                                                            #
# This file may be used for bona fide research purposes within the           #
# scientific community so long as proper attribution is given to the journal # 
# article from which it was obtained.                                        #
#                                                                            #
##############################################################################
data_global
_audit_creation_method     'APEX4 v2022.10-0'
_journal_date_recd_electronic     2024-02-01
_journal_date_accepted     2024-03-14
_journal_name_full     'Acta Crystallographica, Section E'
_journal_year     2024
_journal_volume     80
_journal_issue      4
_journal_page_first     0
_journal_page_last     0
_journal_paper_category     GO
_journal_paper_doi     10.1107/S2056989024002445
_journal_coeditor_code     WM5711
_publ_contact_author_name     'Houda Lamssane'
_publ_contact_author_address
;
Laboratory of Applied Organic Chemistry,
Sidi Mohamed Ben Abdellah University,
Faculty Of Science And Technology,
Road Immouzer,
BP 2202 Fez,
Morocco
;
_publ_contact_author_email     houda.lamssane@usmba.ac.ma
_publ_contact_author_fax     ?
_publ_contact_author_phone     ?
_publ_section_title
;
Crystal structure, Hirshfeld surface analysis, calculations of crystal voids,
interaction energy and energy frameworks as well as density functional theory
(DFT) calculations of
3-[2-(morpholin-4-yl)ethyl]-5,5-diphenylimidazolidine-2,4-dione
;
_publ_section_title_footnote     .
loop_
    _publ_author_name
    _publ_author_footnote
    _publ_author_address
    'Lamssane, Houda' .
;
Laboratory of Applied Organic Chemistry,
Sidi Mohamed Ben Abdellah University,
Faculty Of Science And Technology,
Road Immouzer,
BP 2202 Fez,
Morocco
;
    'Haoudi, Amal' .
;
Laboratory of Applied Organic Chemistry,
Sidi Mohamed Ben Abdellah University,
Faculty Of Science And Technology,
Road Immouzer,
BP 2202 Fez,
Morocco
;
    'Kartah, Badr Eddine' .
;
Laboratory of Plant Chemistry, Organic and Bioorganic Synthesis,
Faculty of Sciences,
Mohammed V University in Rabat,
4 Avenue Ibn Battouta BP 1014 RP,
Morocco
;
    'Mazzah, Ahmed' .
;
Science and Technology of Lille USR 3290,
Villeneuve d'ascq cedex
France
;
    'Mague, Joel T.' .
;
Department of Chemistry
Tulane University
New Orleans, LA 70118
USA
;
    'H\"okelek, Tuncer' .
;
Department of Physics
Hacettepe University
06800 Beytepe
Ankara
Turkey
;
    'Kandri Rodi, Youssef' .
;
Laboratory of Applied Organic Chemistry,
Sidi Mohamed Ben Abdellah University,
Faculty Of Science And Technology,
Road Immouzer,
BP 2202 Fez,
Morocco
;
    'Sebbar, Nada Kheira' .
;
Laboratory of Organic and Physical Chemistry,
Applied Bioorganic Chemistry Team,
Faculty of Sciences, Ibnou Zohr University,
Agadir,
Morocco
Laboratory of Plant Chemistry, Organic and Bioorganic Synthesis,
Faculty of Sciences,
Mohammed V University in Rabat,
4 Avenue Ibn Battouta BP 1014 RP
Morocco
;
_publ_section_synopsis
;
In the title molecule, the imidazolidine ring slightly deviates from planarity
and the morpholine ring exhibits the usual chair conformation. In the
crystal, N---H...O and C---H...O hydrogen bonds form helical chains of
molecules extending parallel to the <i>c</i> axis that are connected by
C---H...\p(ring) interactions into a tri-periodic network.
;
data_I
_audit_creation_method     'SHELXL-2019/1'
_chemical_name_systematic
;
3-[2-(Morpholin-4-yl)ethyl]-5,5-diphenylimidazolidine-2,4-dione
;
_chemical_name_common     ?
_chemical_formula_moiety     'C21 H23 N3 O3'
_chemical_formula_sum     'C21 H23 N3 O3'
_chemical_formula_iupac     'C21 H23 N3 O3'
_chemical_formula_weight     365.42
_chemical_melting_point     ?
_chemical_absolute_configuration     ad
_space_group_crystal_system     orthorhombic
_space_group_name_H-M_alt     'P 21 21 21'
_space_group_name_Hall     'P 2ac 2ab'
loop_
    _space_group_symop_operation_xyz
    'x, y, z'
    '-x+1/2, -y, z+1/2'
    '-x, y+1/2, -z+1/2'
    'x+1/2, -y+1/2, -z'
_cell_length_a     8.4440(3)
_cell_length_b     14.3013(5)
_cell_length_c     15.4233(6)
_cell_angle_alpha     90
_cell_angle_beta     90
_cell_angle_gamma     90
_cell_volume     1862.52(12)
_cell_formula_units_Z     4
_cell_measurement_reflns_used     9478
_cell_measurement_theta_min     2.750
_cell_measurement_theta_max     33.011
_cell_measurement_temperature     150(2)
_exptl_crystal_description     block
_exptl_crystal_colour     colourless
_exptl_crystal_size_max     0.276
_exptl_crystal_size_mid     0.184
_exptl_crystal_size_min     0.170
_exptl_crystal_density_diffrn     1.303
_exptl_crystal_density_meas     ?
_exptl_crystal_density_method     'not measured'
_exptl_crystal_F_000     776
_exptl_absorpt_coefficient_mu     0.089
_exptl_absorpt_correction_type     numerical
_exptl_absorpt_process_details
;
(<i>SADABS</i>; Krause <i>et al.</i>, 2015)
;
_exptl_absorpt_correction_T_min     0.98
_exptl_absorpt_correction_T_max     0.98
_exptl_special_details
;
The diffraction data were obtained from 13 sets of frames,
each of width 0.5\% in \w or \f, collected with scan parameters
determined by the "strategy" routine in <i>APEX4</i>. The scan
time was 10 sec/frame.
;
_diffrn_ambient_temperature     150(2)
_diffrn_source     'fine-focus sealed tube'
_diffrn_source_power     1.50
_diffrn_source_voltage     50
_diffrn_source_current     30.0
_diffrn_radiation_type     MoK\a
_diffrn_radiation_wavelength     0.71073
_diffrn_radiation_monochromator     graphite
_diffrn_measurement_device_type     'Bruker D8 QUEST PHOTON 3 diffractometer'
_diffrn_measurement_device     'Bruker D8 QUEST PHOTON 3 diffractometer'
_diffrn_measurement_method     '\f and \w scans'
_diffrn_detector_area_resol_mean     7.3910
_diffrn_reflns_number     142315
_diffrn_reflns_av_R_equivalents     0.0524
_diffrn_reflns_av_unetI/netI     0.0210
_diffrn_reflns_theta_min     2.750
_diffrn_reflns_theta_max     33.211
_diffrn_reflns_theta_full     33.200
_diffrn_measured_fraction_theta_max     0.996
_diffrn_measured_fraction_theta_full     0.996
_diffrn_reflns_limit_h_min     -13
_diffrn_reflns_limit_h_max     13
_diffrn_reflns_limit_k_min     -22
_diffrn_reflns_limit_k_max     22
_diffrn_reflns_limit_l_min     -23
_diffrn_reflns_limit_l_max     23
_refine_special_details
;
Refinement of F^2^ against ALL reflections.  The weighted R-factor wR and
goodness of fit S are based on F^2^, conventional R-factors R are based
on F, with F set to zero for negative F^2^. The threshold expression of
F^2^ > 2sigma(F^2^) is used only for calculating R-factors(gt) etc. and is
not relevant to the choice of reflections for refinement.  R-factors based
on F^2^ are statistically about twice as large as those based on F, and R-
factors based on ALL data will be even larger. H-atoms attached to carbon
were placed in calculated positions (C---H = 0.95 - 0.99 \%A) and were
included as riding contributions with isotropic displacement parameters
1.2 - 1.5 times those of the attached atoms. That attached to nitrogen
was placed in a location derived from a difference map and refined with
a DFIX 0.91 0.01 instruction. Two reflections affected by the beamstop
were omitted from the final refinement.
;
_reflns_number_total     7105
_reflns_number_gt     6502
_reflns_threshold_expression     'I > 2\s(I)'
_refine_ls_structure_factor_coef     Fsqd
_refine_ls_matrix_type     full
_refine_ls_R_factor_all     0.0423
_refine_ls_R_factor_gt     0.0367
_refine_ls_wR_factor_gt     0.0919
_refine_ls_wR_factor_ref     0.0969
_refine_ls_goodness_of_fit_ref     1.068
_refine_ls_restrained_S_all     1.068
_refine_ls_number_reflns     7105
_refine_ls_number_parameters     247
_refine_ls_number_restraints     1
_refine_ls_hydrogen_treatment     mixed
_refine_ls_weighting_scheme     calc
_refine_ls_weighting_details
              'w=1/[\s^2^(Fo^2^)+(0.0530P)^2^+0.2332P] where P=(Fo^2^+2Fc^2^)/3'
_atom_sites_solution_hydrogens     mixed
_atom_sites_solution_primary     dual
_atom_sites_solution_secondary     difmap
_refine_ls_shift/su_max     0.000
_refine_ls_shift/su_mean     0.000
_refine_diff_density_max     0.288
_refine_diff_density_min     -0.192
_refine_ls_extinction_method     none
_refine_ls_extinction_coef     .
_refine_ls_abs_structure_details
;
Flack <i>x</i> determined using 2747 quotients
[(<i>I</i>^+^)-(<i>I</i>^-^)]/[(<i>I</i>^+^)+(<i>I</i>^-^)]
(Parsons <i>et al.</i>, 2013)
;
_refine_ls_abs_structure_Flack     0.12(18)
loop_
    _atom_type_symbol
    _atom_type_description
    _atom_type_scat_dispersion_real
    _atom_type_scat_dispersion_imag
    _atom_type_scat_source
    'C' 'C' 0.0033 0.0016
                         'International Tables Vol C Tables 4.2.6.8 and 6.1.1.4'
    'H' 'H' 0.0000 0.0000
                         'International Tables Vol C Tables 4.2.6.8 and 6.1.1.4'
    'N' 'N' 0.0061 0.0033
                         'International Tables Vol C Tables 4.2.6.8 and 6.1.1.4'
    'O' 'O' 0.0106 0.0060
                         'International Tables Vol C Tables 4.2.6.8 and 6.1.1.4'
_computing_data_collection
;
<i>APEX4</i> (Bruker, 2021)
;
_computing_cell_refinement
;
<i>SAINT</i> (Bruker, 2021)
;
_computing_data_reduction
;
<i>SAINT</i> (Bruker, 2021)
;
_computing_structure_solution
;
<i>SHELXT</i> (Sheldrick, 2015<i>a</i>)
;
_computing_structure_refinement
;
<i>SHELXL</i> (Sheldrick, 2015<i>b</i>)
;
_computing_molecular_graphics
;
<i>DIAMOND</i> (Brandenburg & Putz, 2012)
;
_computing_publication_material
;
<i>SHELXTL</i> (Sheldrick, 2008), <i>PLATON</i> (Spek, 2020)
;
loop_
    _atom_site_type_symbol
    _atom_site_label
    _atom_site_fract_x
    _atom_site_fract_y
    _atom_site_fract_z
    _atom_site_U_iso_or_equiv
    _atom_site_adp_type
    _atom_site_calc_flag
    _atom_site_occupancy
    _atom_site_disorder_assembly
    _atom_site_disorder_group
    O O1 0.39043(13) 0.39185(7) 0.33591(7) 0.0263(2) Uani d 1 . .
    O O2 0.66443(13) 0.37492(8) 0.59106(7) 0.0278(2) Uani d 1 . .
    O O3 0.95278(13) 0.37405(8) 0.16772(6) 0.0265(2) Uani d 1 . .
    N N1 0.54354(13) 0.36178(7) 0.45643(7) 0.01860(19) Uani d 1 . .
    N N2 0.50404(13) 0.49047(8) 0.53375(7) 0.01892(19) Uani d 1 . .
    H H2 0.518(2) 0.5333(12) 0.5767(10) 0.028 Uiso d 1 . .
    N N3 0.80935(12) 0.33366(8) 0.33144(7) 0.01897(19) Uani d 1 . .
    C C1 0.42318(14) 0.50910(8) 0.45190(7) 0.01579(19) Uani d 1 . .
    C C2 0.44728(14) 0.41472(8) 0.40476(8) 0.0177(2) Uani d 1 . .
    C C3 0.58023(14) 0.40760(9) 0.53453(8) 0.0191(2) Uani d 1 . .
    C C4 0.24609(14) 0.52644(8) 0.46447(8) 0.0175(2) Uani d 1 . .
    C C5 0.16580(16) 0.48701(9) 0.53445(9) 0.0226(2) Uani d 1 . .
    H H5 0.222361 0.451978 0.576640 0.027 Uiso calc 1 . .
    C C6 0.00231(18) 0.49893(10) 0.54266(11) 0.0296(3) Uani d 1 . .
    H H6 -0.052435 0.471165 0.589914 0.036 Uiso calc 1 . .
    C C7 -0.07996(17) 0.55110(12) 0.48207(12) 0.0331(3) Uani d 1 . .
    H H7 -0.191083 0.559368 0.487913 0.040 Uiso calc 1 . .
    C C8 -0.00078(18) 0.59125(11) 0.41300(11) 0.0308(3) Uani d 1 . .
    H H8 -0.057409 0.627726 0.371901 0.037 Uiso calc 1 . .
    C C9 0.16234(16) 0.57833(10) 0.40347(9) 0.0233(2) Uani d 1 . .
    H H9 0.216069 0.604987 0.355331 0.028 Uiso calc 1 . .
    C C10 0.50534(14) 0.58919(8) 0.40337(8) 0.01677(19) Uani d 1 . .
    C C11 0.51864(16) 0.67518(9) 0.44551(8) 0.0221(2) Uani d 1 . .
    H H11 0.473587 0.683179 0.501458 0.026 Uiso calc 1 . .
    C C12 0.59746(18) 0.74927(9) 0.40608(10) 0.0264(3) Uani d 1 . .
    H H12 0.607929 0.807213 0.435648 0.032 Uiso calc 1 . .
    C C13 0.66094(17) 0.73867(10) 0.32348(10) 0.0267(3) Uani d 1 . .
    H H13 0.713846 0.789458 0.296334 0.032 Uiso calc 1 . .
    C C14 0.64681(18) 0.65389(11) 0.28097(9) 0.0276(3) Uani d 1 . .
    H H14 0.689747 0.646667 0.224429 0.033 Uiso calc 1 . .
    C C15 0.56972(16) 0.57888(10) 0.32074(8) 0.0234(2) Uani d 1 . .
    H H15 0.561162 0.520695 0.291395 0.028 Uiso calc 1 . .
    C C16 0.60778(16) 0.27040(9) 0.43367(9) 0.0226(2) Uani d 1 . .
    H H16A 0.546571 0.244049 0.384678 0.027 Uiso calc 1 . .
    H H16B 0.596317 0.227562 0.483704 0.027 Uiso calc 1 . .
    C C17 0.78214(15) 0.27672(9) 0.40832(9) 0.0211(2) Uani d 1 . .
    H H17A 0.842599 0.303505 0.457389 0.025 Uiso calc 1 . .
    H H17B 0.823018 0.212874 0.397594 0.025 Uiso calc 1 . .
    C C18 0.97742(15) 0.35809(9) 0.32419(8) 0.0207(2) Uani d 1 . .
    H H18A 1.041537 0.300511 0.318035 0.025 Uiso calc 1 . .
    H H18B 1.012307 0.391079 0.377290 0.025 Uiso calc 1 . .
    C C19 1.00178(18) 0.42037(10) 0.24594(9) 0.0248(2) Uani d 1 . .
    H H19A 0.940012 0.478672 0.253294 0.030 Uiso calc 1 . .
    H H19B 1.115096 0.437442 0.241412 0.030 Uiso calc 1 . .
    C C20 0.79025(19) 0.34662(12) 0.17402(9) 0.0300(3) Uani d 1 . .
    H H20A 0.759366 0.312437 0.120832 0.036 Uiso calc 1 . .
    H H20B 0.722946 0.403102 0.178463 0.036 Uiso calc 1 . .
    C C21 0.76244(18) 0.28487(11) 0.25229(9) 0.0275(3) Uani d 1 . .
    H H21A 0.648961 0.267850 0.255688 0.033 Uiso calc 1 . .
    H H21B 0.824646 0.226537 0.246373 0.033 Uiso calc 1 . .
loop_
    _atom_site_aniso_label
    _atom_site_aniso_U_11
    _atom_site_aniso_U_22
    _atom_site_aniso_U_33
    _atom_site_aniso_U_12
    _atom_site_aniso_U_13
    _atom_site_aniso_U_23
    O1 0.0291(5) 0.0253(5) 0.0245(4) 0.0031(4) -0.0078(4) -0.0074(4)
    O2 0.0265(5) 0.0329(5) 0.0241(4) 0.0036(4) -0.0062(4) 0.0087(4)
    O3 0.0301(5) 0.0309(5) 0.0183(4) -0.0040(4) 0.0023(4) 0.0015(4)
    N1 0.0176(4) 0.0177(4) 0.0204(4) 0.0023(3) 0.0009(4) 0.0018(3)
    N2 0.0198(4) 0.0217(4) 0.0153(4) 0.0013(4) -0.0035(4) -0.0007(3)
    N3 0.0169(4) 0.0219(4) 0.0181(4) -0.0002(4) 0.0000(4) 0.0025(4)
    C1 0.0148(5) 0.0178(5) 0.0148(4) 0.0005(4) -0.0015(4) -0.0007(4)
    C2 0.0159(5) 0.0177(5) 0.0193(5) 0.0007(4) 0.0000(4) -0.0009(4)
    C3 0.0158(5) 0.0228(5) 0.0187(5) -0.0012(4) 0.0002(4) 0.0043(4)
    C4 0.0152(5) 0.0169(4) 0.0202(5) 0.0003(4) -0.0004(4) -0.0016(4)
    C5 0.0205(5) 0.0199(5) 0.0273(6) -0.0007(4) 0.0041(5) 0.0001(4)
    C6 0.0209(6) 0.0281(6) 0.0398(8) -0.0038(5) 0.0087(6) -0.0057(6)
    C7 0.0148(5) 0.0364(7) 0.0480(9) 0.0012(5) 0.0002(6) -0.0126(7)
    C8 0.0211(6) 0.0327(7) 0.0386(8) 0.0062(5) -0.0096(6) -0.0042(6)
    C9 0.0196(5) 0.0252(6) 0.0250(5) 0.0026(5) -0.0048(5) 0.0003(5)
    C10 0.0149(4) 0.0189(5) 0.0165(4) 0.0008(4) -0.0006(4) 0.0005(4)
    C11 0.0248(6) 0.0200(5) 0.0214(5) -0.0001(4) 0.0027(4) -0.0015(4)
    C12 0.0279(6) 0.0198(5) 0.0315(6) -0.0018(5) 0.0004(5) 0.0020(5)
    C13 0.0214(6) 0.0280(6) 0.0305(6) -0.0008(5) 0.0015(5) 0.0100(5)
    C14 0.0249(6) 0.0354(7) 0.0225(5) 0.0010(5) 0.0053(5) 0.0060(5)
    C15 0.0239(6) 0.0274(6) 0.0189(5) 0.0007(5) 0.0030(4) -0.0013(4)
    C16 0.0221(6) 0.0167(5) 0.0288(6) 0.0022(4) 0.0056(5) 0.0039(4)
    C17 0.0196(5) 0.0215(5) 0.0223(5) 0.0048(4) 0.0028(4) 0.0058(4)
    C18 0.0184(5) 0.0246(5) 0.0192(5) -0.0017(4) -0.0007(4) 0.0021(4)
    C19 0.0273(6) 0.0256(6) 0.0214(5) -0.0061(5) 0.0010(5) 0.0020(5)
    C20 0.0290(7) 0.0413(8) 0.0198(5) -0.0061(6) -0.0050(5) 0.0036(5)
    C21 0.0279(6) 0.0321(7) 0.0224(6) -0.0099(5) -0.0031(5) 0.0003(5)
_geom_special_details
;
 All esds (except the esd in the dihedral angle between two l.s. planes)
 are estimated using the full covariance matrix.  The cell esds are taken
 into account individually in the estimation of esds in distances, angles
 and torsion angles; correlations between esds in cell parameters are only
 used when they are defined by crystal symmetry.  An approximate (isotropic)
 treatment of cell esds is used for estimating esds involving l.s. planes.
;
loop_
    _geom_bond_atom_site_label_1
    _geom_bond_atom_site_label_2
    _geom_bond_site_symmetry_2
    _geom_bond_distance
    _geom_bond_publ_flag
    O1 C2 . 1.2105(15) ?
    O2 C3 . 1.2183(15) ?
    O3 C20 . 1.4306(19) ?
    O3 C19 . 1.4373(17) ?
    N1 C2 . 1.3670(16) ?
    N1 C3 . 1.4058(16) ?
    N1 C16 . 1.4579(16) ?
    N2 C3 . 1.3485(16) ?
    N2 C1 . 1.4597(15) ?
    N2 H2 . 0.910(12) ?
    N3 C17 . 1.4568(16) ?
    N3 C21 . 1.4608(17) ?
    N3 C18 . 1.4658(16) ?
    C1 C4 . 1.5281(16) ?
    C1 C10 . 1.5342(16) ?
    C1 C2 . 1.5465(16) ?
    C4 C9 . 1.3913(17) ?
    C4 C5 . 1.3938(17) ?
    C5 C6 . 1.3967(19) ?
    C5 H5 . 0.9500 ?
    C6 C7 . 1.383(2) ?
    C6 H6 . 0.9500 ?
    C7 C8 . 1.383(2) ?
    C7 H7 . 0.9500 ?
    C8 C9 . 1.397(2) ?
    C8 H8 . 0.9500 ?
    C9 H9 . 0.9500 ?
    C10 C15 . 1.3933(17) ?
    C10 C11 . 1.3955(17) ?
    C11 C12 . 1.3912(19) ?
    C11 H11 . 0.9500 ?
    C12 C13 . 1.390(2) ?
    C12 H12 . 0.9500 ?
    C13 C14 . 1.383(2) ?
    C13 H13 . 0.9500 ?
    C14 C15 . 1.397(2) ?
    C14 H14 . 0.9500 ?
    C15 H15 . 0.9500 ?
    C16 C17 . 1.5260(18) ?
    C16 H16A . 0.9900 ?
    C16 H16B . 0.9900 ?
    C17 H17A . 0.9900 ?
    C17 H17B . 0.9900 ?
    C18 C19 . 1.5140(18) ?
    C18 H18A . 0.9900 ?
    C18 H18B . 0.9900 ?
    C19 H19A . 0.9900 ?
    C19 H19B . 0.9900 ?
    C20 C21 . 1.514(2) ?
    C20 H20A . 0.9900 ?
    C20 H20B . 0.9900 ?
    C21 H21A . 0.9900 ?
    C21 H21B . 0.9900 ?
loop_
    _geom_angle_atom_site_label_1
    _geom_angle_atom_site_label_2
    _geom_angle_atom_site_label_3
    _geom_angle_site_symmetry_1
    _geom_angle_site_symmetry_3
    _geom_angle
    _geom_angle_publ_flag
    C20 O3 C19 . . 110.21(11) ?
    C2 N1 C3 . . 111.86(10) ?
    C2 N1 C16 . . 125.27(11) ?
    C3 N1 C16 . . 122.83(11) ?
    C3 N2 C1 . . 113.03(10) ?
    C3 N2 H2 . . 121.6(13) ?
    C1 N2 H2 . . 124.5(13) ?
    C17 N3 C21 . . 111.74(11) ?
    C17 N3 C18 . . 110.36(10) ?
    C21 N3 C18 . . 108.22(10) ?
    N2 C1 C4 . . 112.19(9) ?
    N2 C1 C10 . . 110.29(9) ?
    C4 C1 C10 . . 112.54(10) ?
    N2 C1 C2 . . 100.70(9) ?
    C4 C1 C2 . . 109.27(9) ?
    C10 C1 C2 . . 111.27(9) ?
    O1 C2 N1 . . 126.69(12) ?
    O1 C2 C1 . . 126.59(11) ?
    N1 C2 C1 . . 106.71(10) ?
    O2 C3 N2 . . 128.46(13) ?
    O2 C3 N1 . . 124.27(12) ?
    N2 C3 N1 . . 107.27(10) ?
    C9 C4 C5 . . 119.48(12) ?
    C9 C4 C1 . . 119.88(11) ?
    C5 C4 C1 . . 120.57(11) ?
    C4 C5 C6 . . 120.11(13) ?
    C4 C5 H5 . . 119.9 ?
    C6 C5 H5 . . 119.9 ?
    C7 C6 C5 . . 120.07(14) ?
    C7 C6 H6 . . 120.0 ?
    C5 C6 H6 . . 120.0 ?
    C8 C7 C6 . . 120.12(13) ?
    C8 C7 H7 . . 119.9 ?
    C6 C7 H7 . . 119.9 ?
    C7 C8 C9 . . 120.18(14) ?
    C7 C8 H8 . . 119.9 ?
    C9 C8 H8 . . 119.9 ?
    C4 C9 C8 . . 120.03(14) ?
    C4 C9 H9 . . 120.0 ?
    C8 C9 H9 . . 120.0 ?
    C15 C10 C11 . . 119.20(11) ?
    C15 C10 C1 . . 122.93(11) ?
    C11 C10 C1 . . 117.85(10) ?
    C12 C11 C10 . . 120.40(12) ?
    C12 C11 H11 . . 119.8 ?
    C10 C11 H11 . . 119.8 ?
    C13 C12 C11 . . 120.12(13) ?
    C13 C12 H12 . . 119.9 ?
    C11 C12 H12 . . 119.9 ?
    C14 C13 C12 . . 119.77(13) ?
    C14 C13 H13 . . 120.1 ?
    C12 C13 H13 . . 120.1 ?
    C13 C14 C15 . . 120.34(13) ?
    C13 C14 H14 . . 119.8 ?
    C15 C14 H14 . . 119.8 ?
    C10 C15 C14 . . 120.15(13) ?
    C10 C15 H15 . . 119.9 ?
    C14 C15 H15 . . 119.9 ?
    N1 C16 C17 . . 111.56(11) ?
    N1 C16 H16A . . 109.3 ?
    C17 C16 H16A . . 109.3 ?
    N1 C16 H16B . . 109.3 ?
    C17 C16 H16B . . 109.3 ?
    H16A C16 H16B . . 108.0 ?
    N3 C17 C16 . . 113.19(10) ?
    N3 C17 H17A . . 108.9 ?
    C16 C17 H17A . . 108.9 ?
    N3 C17 H17B . . 108.9 ?
    C16 C17 H17B . . 108.9 ?
    H17A C17 H17B . . 107.8 ?
    N3 C18 C19 . . 109.42(11) ?
    N3 C18 H18A . . 109.8 ?
    C19 C18 H18A . . 109.8 ?
    N3 C18 H18B . . 109.8 ?
    C19 C18 H18B . . 109.8 ?
    H18A C18 H18B . . 108.2 ?
    O3 C19 C18 . . 111.03(11) ?
    O3 C19 H19A . . 109.4 ?
    C18 C19 H19A . . 109.4 ?
    O3 C19 H19B . . 109.4 ?
    C18 C19 H19B . . 109.4 ?
    H19A C19 H19B . . 108.0 ?
    O3 C20 C21 . . 111.28(12) ?
    O3 C20 H20A . . 109.4 ?
    C21 C20 H20A . . 109.4 ?
    O3 C20 H20B . . 109.4 ?
    C21 C20 H20B . . 109.4 ?
    H20A C20 H20B . . 108.0 ?
    N3 C21 C20 . . 110.21(12) ?
    N3 C21 H21A . . 109.6 ?
    C20 C21 H21A . . 109.6 ?
    N3 C21 H21B . . 109.6 ?
    C20 C21 H21B . . 109.6 ?
    H21A C21 H21B . . 108.1 ?
loop_
    _geom_torsion_atom_site_label_1
    _geom_torsion_atom_site_label_2
    _geom_torsion_atom_site_label_3
    _geom_torsion_atom_site_label_4
    _geom_torsion_site_symmetry_1
    _geom_torsion_site_symmetry_2
    _geom_torsion_site_symmetry_3
    _geom_torsion_site_symmetry_4
    _geom_torsion
    _geom_torsion_publ_flag
    C3 N2 C1 C4 . . . . 122.71(11) ?
    C3 N2 C1 C10 . . . . -110.98(12) ?
    C3 N2 C1 C2 . . . . 6.63(13) ?
    C3 N1 C2 O1 . . . . -176.25(13) ?
    C16 N1 C2 O1 . . . . 6.2(2) ?
    C3 N1 C2 C1 . . . . 3.02(13) ?
    C16 N1 C2 C1 . . . . -174.56(11) ?
    N2 C1 C2 O1 . . . . 173.71(13) ?
    C4 C1 C2 O1 . . . . 55.47(16) ?
    C10 C1 C2 O1 . . . . -69.40(16) ?
    N2 C1 C2 N1 . . . . -5.56(12) ?
    C4 C1 C2 N1 . . . . -123.80(10) ?
    C10 C1 C2 N1 . . . . 111.33(11) ?
    C1 N2 C3 O2 . . . . 175.70(13) ?
    C1 N2 C3 N1 . . . . -5.21(14) ?
    C2 N1 C3 O2 . . . . -179.73(12) ?
    C16 N1 C3 O2 . . . . -2.09(19) ?
    C2 N1 C3 N2 . . . . 1.13(14) ?
    C16 N1 C3 N2 . . . . 178.77(11) ?
    N2 C1 C4 C9 . . . . 155.69(11) ?
    C10 C1 C4 C9 . . . . 30.62(15) ?
    C2 C1 C4 C9 . . . . -93.51(13) ?
    N2 C1 C4 C5 . . . . -27.35(15) ?
    C10 C1 C4 C5 . . . . -152.43(11) ?
    C2 C1 C4 C5 . . . . 83.44(13) ?
    C9 C4 C5 C6 . . . . 0.58(19) ?
    C1 C4 C5 C6 . . . . -176.39(12) ?
    C4 C5 C6 C7 . . . . -1.0(2) ?
    C5 C6 C7 C8 . . . . 0.3(2) ?
    C6 C7 C8 C9 . . . . 0.8(2) ?
    C5 C4 C9 C8 . . . . 0.5(2) ?
    C1 C4 C9 C8 . . . . 177.51(12) ?
    C7 C8 C9 C4 . . . . -1.2(2) ?
    N2 C1 C10 C15 . . . . 120.60(12) ?
    C4 C1 C10 C15 . . . . -113.30(13) ?
    C2 C1 C10 C15 . . . . 9.72(16) ?
    N2 C1 C10 C11 . . . . -57.84(14) ?
    C4 C1 C10 C11 . . . . 68.27(14) ?
    C2 C1 C10 C11 . . . . -168.71(11) ?
    C15 C10 C11 C12 . . . . -1.04(19) ?
    C1 C10 C11 C12 . . . . 177.46(12) ?
    C10 C11 C12 C13 . . . . 1.3(2) ?
    C11 C12 C13 C14 . . . . -0.6(2) ?
    C12 C13 C14 C15 . . . . -0.3(2) ?
    C11 C10 C15 C14 . . . . 0.14(19) ?
    C1 C10 C15 C14 . . . . -178.28(12) ?
    C13 C14 C15 C10 . . . . 0.5(2) ?
    C2 N1 C16 C17 . . . . 103.66(14) ?
    C3 N1 C16 C17 . . . . -73.66(15) ?
    C21 N3 C17 C16 . . . . -74.95(14) ?
    C18 N3 C17 C16 . . . . 164.58(11) ?
    N1 C16 C17 N3 . . . . -62.76(15) ?
    C17 N3 C18 C19 . . . . -177.76(11) ?
    C21 N3 C18 C19 . . . . 59.69(14) ?
    C20 O3 C19 C18 . . . . 57.57(16) ?
    N3 C18 C19 O3 . . . . -59.72(15) ?
    C19 O3 C20 C21 . . . . -56.62(17) ?
    C17 N3 C21 C20 . . . . 179.21(12) ?
    C18 N3 C21 C20 . . . . -59.08(15) ?
    O3 C20 C21 N3 . . . . 58.29(17) ?
loop_
    _geom_hbond_atom_site_label_D
    _geom_hbond_atom_site_label_H
    _geom_hbond_atom_site_label_A
    _geom_hbond_site_symmetry_A
    _geom_hbond_distance_DH
    _geom_hbond_distance_HA
    _geom_hbond_distance_DA
    _geom_hbond_angle_DHA
    _geom_hbond_publ_flag
    N2 H2 O3 2_665 0.910(12) 1.946(12) 2.8560(15) 179.4(19) yes
    C12 H12 Cg3 3_566 0.95 2.62 3.5576(15) 169 y
    C18 H18B Cg3 1_655 0.99 2.65 3.5726(14) 155 y
_shelx_space_group_comment
;
The symmetry employed for this shelxl refinement is uniquely defined
by the following loop, which should always be used as a source of
symmetry information in preference to the above space-group names.
They are only intended as comments.
;
_shelx_estimated_absorpt_T_min     0.976
_shelx_estimated_absorpt_T_max     0.985
_shelx_hkl_file
;
   0   2   0 2323.17   83.69
   0  -2   0 2159.88   83.59
   0   2   0 2015.20   83.99
   0  -2   0 2356.86   84.29
   0   2   0 2335.17   84.49
   0   2   0 2318.77   83.89
   0  -2   0 2151.68   83.79
   0  -3   0    2.80    1.40
   0  -3   0    2.20    1.40
   0   3   0    0.80    1.40
   0   3   0    0.60    1.70
   0  -3   0    2.70    1.60
   0  -3   0   -1.90    1.80
   0   3   0   -0.80    1.30
   0  -3   0   -0.60    1.70
   0  -3   0   -1.90    1.30
   0  -3   0    1.50    1.60
   0  -3   0    0.30    1.90
   0  -3   0   -1.40    0.70
   0   3   0    2.30    1.40
   0   3   0    1.20    1.00
   0  -3   0    1.30    1.70
   0  -3   0    0.90    1.60
   0   3   0    1.50    1.80
   0  -3   0   -1.10    1.90
   0   3   0   -0.30    0.90
   0   3   0    4.20    2.10
   0   3   0   -0.40    1.60
   0  -3   0   -1.10    1.20
   0   3   0   -0.20    1.80
   0   3   0    1.20    1.80
   0  -3   0    0.30    0.80
   0  -4   0 2031.80   74.19
   0  -4   0 2088.29   74.09
   0  -4   0 1985.00   75.09
   0   4   0 2014.00   75.89
   0   4   0 1949.01   74.29
   0   4   0 2005.60   75.59
   0   4   0 1919.11   73.39
   0  -4   0 1949.70   72.89
   0   4   0 1977.40   73.89
   0   4   0 1802.52   73.29
   0  -4   0 1945.41   75.79
   0   4   0 1711.83   75.39
   0  -4   0 1879.91   76.09
   0   4   0 1843.42   74.79
   0  -4   0 1982.20   72.89
   0  -4   0 1980.90   74.09
   0   4   0 1965.30   75.39
   0  -4   0 2018.00   75.79
   0  -4   0 1774.62   75.09
   0  -4   0 2031.70   75.79
   0  -4   0 1856.21   74.99
   0   4   0 1934.81   73.99
   0  -4   0 1997.80   75.69
   0  -4   0 2027.10   74.99
   0   5   0    1.10    1.80
   0  -5   0    0.10    1.90
   0  -5   0    0.20    0.80
   0   5   0   -0.80    1.10
   0  -5   0    2.30    1.70
   0   5   0   -1.00    1.00
   0   5   0   -0.20    2.00
   0  -5   0    4.20    2.40
   0   5   0   -0.20    1.30
   0  -5   0    1.50    0.90
   0  -5   0    2.90    1.90
   0  -5   0   -0.40    1.80
   0  -5   0    3.40    2.50
   0  -5   0    0.30    2.00
   0   5   0   -1.50    1.90
   0   5   0    3.00    2.50
   0  -5   0   -3.10    2.00
   0  -5   0   -1.20    2.00
   0  -5   0    0.10    1.70
   0   5   0   -1.10    2.30
   0   5   0    0.50    1.70
   0   5   0    0.30    2.20
   0  -5   0   -0.30    1.90
   0  -5   0    0.30    1.40
   0  -6   0  609.54   28.50
   0  -6   0  600.34   28.40
   0   6   0  608.84   28.10
   0   6   0  656.23   26.40
   0   6   0  650.83   29.10
   0  -6   0  612.54   27.40
   0  -6   0  630.04   24.20
   0  -6   0  536.45   27.90
   0   6   0  646.24   25.70
   0  -6   0  639.24   27.80
   0  -6   0  616.04   29.50
   0   6   0  660.03   28.90
   0   6   0  619.44   27.50
   0  -6   0  598.34   28.20
   0  -6   0  647.84   26.60
   0  -6   0  617.44   24.20
   0  -6   0  659.23   28.20
   0  -6   0  596.24   26.00
   0  -6   0  636.84   28.80
   0   6   0  630.94   28.40
   0   6   0  653.13   25.80
   0  -7   0    1.40    2.60
   0   7   0    1.00    2.00
   0  -7   0   -0.40    2.50
   0   7   0    0.20    1.40
   0  -7   0   -3.20    2.70
   0   7   0    0.30    2.30
   0   7   0   -0.80    1.40
   0  -7   0    0.80    2.60
   0  -7   0   -1.40    2.10
   0  -7   0   -1.40    1.70
   0  -7   0    1.80    2.60
   0   7   0   -1.50    2.40
   0   7   0   -2.10    1.90
   0  -7   0   -0.60    3.00
   0   7   0   -1.40    1.70
   0  -7   0    1.60    2.10
   0  -7   0    6.80    3.10
   0  -7   0    0.10    2.00
   0  -7   0    0.30    1.80
   0   7   0   -3.80    1.80
   0   7   0   -1.10    2.10
   0  -8   0 5694.43  217.08
   0   8   0 5645.24  217.38
   0   8   0 5890.51  218.08
   0  -8   0 5529.35  215.38
   0  -8   0 5676.03  216.78
   0   8   0 5825.92  216.68
   0  -8   0 5360.76  215.48
   0  -8   0 5761.72  217.48
   0   8   0 5651.43  213.68
   0   8   0 5694.53  213.38
   0   8   0 5721.23  212.88
   0   8   0 5692.63  216.98
   0   8   0 5648.73  215.58
   0  -8   0 5492.85  213.78
   0   8   0 5779.72  212.78
   0  -8   0 5533.75  213.28
   0  -8   0 5515.35  218.58
   0  -8   0 5793.62  217.38
   0  -8   0 5762.82  213.88
   0  -8   0 5675.43  217.48
   0  -9   0    0.60    2.80
   0   9   0   -1.10    2.70
   0   9   0    2.10    2.20
   0   9   0   -1.40    1.60
   0  -9   0    4.90    3.30
   0  -9   0   -1.50    2.40
   0  -9   0   -1.20    2.10
   0  -9   0   -0.90    2.40
   0   9   0    4.60    2.60
   0  -9   0   -1.60    2.20
   0   9   0   -2.70    2.20
   0  -9   0   -1.30    3.50
   0  -9   0   -1.10    1.90
   0  -9   0   -2.80    2.70
   0  -9   0    1.00    2.10
   0   9   0    5.10    2.10
   0  -9   0   -2.50    3.00
   0   9   0    4.20    3.70
   0  -9   0    4.40    3.70
   0   9   0   -1.30    2.40
   0   9   0   -1.50    2.20
   0  -9   0    0.40    2.10
   0 -10   0  428.26   19.90
   0 -10   0  455.65   22.90
   0 -10   0  429.76   24.00
   0 -10   0  384.06   22.70
   0  10   0  403.76   23.60
   0 -10   0  387.16   20.60
   0  10   0  419.66   19.30
   0  10   0  415.86   23.40
   0 -10   0  344.37   21.70
   0  10   0  418.26   22.80
   0 -10   0  388.36   23.20
   0  10   0  386.26   19.90
   0  10   0  412.36   19.70
   0 -10   0  392.86   21.70
   0  10   0  429.76   24.40
   0 -10   0  416.96   20.40
   0 -10   0  397.66   23.50
   0 -10   0  367.76   24.50
   0  10   0  401.26   19.30
   0 -10   0  393.86   20.00
   0  10   0  433.76   22.40
   0 -11   0   -1.50    3.00
   0  11   0    1.10    2.10
   0 -11   0   -1.90    3.10
   0  11   0    3.70    4.70
   0  11   0    1.50    2.80
   0 -11   0    0.90    3.00
   0 -11   0   -0.50    2.20
   0  11   0   -2.10    1.90
   0 -11   0    0.20    3.50
   0 -11   0    2.20    3.80
   0 -11   0   -2.70    2.30
   0  11   0    3.30    4.50
   0  11   0   -1.30    2.20
   0  11   0   -3.60    3.60
   0 -11   0    3.10    3.80
   0  11   0    8.60    4.50
   0 -11   0    1.90    2.80
   0  12   0 1842.32   73.79
   0  12   0 1887.91   74.69
   0  12   0 1910.91   80.29
   0 -12   0 1932.81   79.79
   0 -12   0 1885.11   80.79
   0  12   0 1825.92   80.79
   0  12   0 1792.72   73.79
   0  12   0 1813.12   80.39
   0 -12   0 1910.21   76.29
   0 -12   0 1737.03   73.79
   0 -12   0 1954.70   78.79
   0 -12   0 1800.02   78.59
   0 -12   0 1783.62   74.69
   0 -12   0 1879.51   77.79
   0  12   0 1822.12   77.59
   0 -12   0 1806.02   74.59
   0  13   0    0.10    3.30
   0  13   0    9.80    5.80
   0 -13   0    8.00    5.70
   0  13   0    0.80    2.60
   0 -13   0    8.70    5.50
   0  13   0    8.60    6.30
   0 -13   0   14.50    6.00
   0 -13   0   -0.60    3.30
   0  13   0    3.20    4.60
   0  13   0    3.00    5.30
   0  13   0    2.40    2.80
   0 -13   0   14.70    6.50
   0 -13   0    2.00    3.20
   0  14   0  451.25   28.90
   0 -14   0  389.26   22.40
   0 -14   0  475.45   27.10
   0 -14   0  465.85   27.50
   0  14   0  436.36   24.20
   0  14   0  430.26   25.80
   0 -14   0  421.66   24.10
   0 -14   0  446.46   27.50
   0  14   0  436.06   27.90
   0 -14   0  452.75   28.00
   0  14   0  420.26   22.00
   0 -14   0  376.96   27.20
   0  15   0    1.00    3.20
   0 -15   0   -2.40    5.60
   0 -15   0    1.70    3.40
   0 -15   0   -0.70    4.70
   0  15   0   -4.40    3.90
   0  15   0   -7.40    4.40
   0 -15   0   -2.20    3.80
   0 -15   0    1.00    5.20
   0  15   0   -0.20    4.90
   0 -15   0   -1.50    4.90
   0 -15   0    1.70    5.00
   0  16   0   65.69   11.90
   0  16   0   53.69    7.60
   0 -16   0   79.39   12.60
   0  16   0   84.79   13.80
   0 -16   0   80.69   12.50
   0 -16   0   78.69   13.30
   0  16   0   66.89   13.40
   0  17   0    2.50    6.70
   0 -17   0   -5.00    4.80
   0 -17   0   -4.70    5.20
   0  17   0   -2.90    4.70
   0 -17   0   -9.30    4.40
   0  17   0   -3.40    5.60
   0  17   0    1.20    3.50
   0 -17   0    7.30    6.80
   0  18   0   51.19   12.80
   0  18   0   42.60    7.70
   0 -18   0   48.60   12.80
   0 -18   0   44.00   11.20
   0 -18   0   54.99   12.70
   0  18   0   54.09   13.80
   0 -18   0   48.40   11.60
   0 -18   0   46.20   13.10
   0  19   0   -1.20    3.20
   0  19   0   -4.40    6.20
   0 -19   0   -4.80    5.80
   0 -19   0   -0.60    7.60
   0  19   0    2.00    8.40
   0 -19   0   -3.20    5.00
   0 -19   0   -0.90    6.30
   0 -20   0   26.50   11.00
   0 -20   0   32.20   13.30
   0  20   0   43.20   13.30
   0  20   0   43.90    8.20
   0 -20   0   38.10   12.90
   0  20   0   62.59   14.80
   0 -21   0   -1.20    7.70
   0  21   0    0.00    4.20
   0  21   0    1.30    7.60
   0 -21   0   -6.40    7.20
   0  21   0   -4.30    8.20
   0  22   0  105.09   23.00
   0 -22   0  171.78   23.60
   0 -22   0  151.48   24.00
   0  22   0  137.59   13.00
   1   0   0    6.80    1.50
   1   0   0    7.30    1.40
   1   0   0    8.20    1.50
   1   0   0   13.30    1.40
   1   0   0    7.80    1.30
   1   0   0    6.90    1.50
   1   0   0    9.20    1.50
   1   0   0    3.50    1.10
  -1   0   0    8.70    1.60
  -1   0   0    9.10    1.40
  -1   0   0   10.80    1.50
  -1   0   0    9.90    1.40
  -1   0   0    9.80    1.40
  -1   0   0    7.50    1.60
  -1   0   0   11.70    1.60
   1  -1   0  490.35   21.00
   1   1   0  526.25   21.20
   1  -1   0  534.45   21.10
   1  -1   0  503.65   20.80
   1  -1   0  483.25   20.70
   1   1   0  539.65   21.20
   1   1   0  547.15   20.90
   1   1   0  551.44   21.60
   1  -1   0  543.15   21.10
   1   1   0  541.35   20.40
   1   1   0  509.75   21.00
   1   1   0  503.85   20.90
   1   1   0  476.95   20.50
   1  -1   0  499.95   20.90
   1   1   0  532.25   21.20
   1  -1   0  533.15   21.50
  -1  -1   0  452.05   20.50
  -1  -1   0  529.85   21.00
  -1   1   0  537.95   19.60
  -1   1   0  523.15   19.60
  -1  -1   0  518.35   21.10
  -1  -1   0  524.35   20.90
  -1  -1   0  541.95   21.10
  -1   1   0  503.05   20.90
  -1   1   0  527.15   21.10
  -1  -1   0  448.76   20.90
  -1   1   0  505.25   20.90
  -1   1   0  552.74   21.00
  -1   1   0  472.55   19.80
  -1   1   0  533.15   21.00
  -1   1   0  478.25   20.60
  -1  -1   0  567.24   20.90
  -1   1   0  545.05   21.10
  -1   1   0  543.45   21.10
  -1  -1   0  555.44   21.30
  -1   1   0  534.95   20.40
   1   2   0  284.87   11.70
   1  -2   0  285.07   11.20
   1   2   0  261.77   12.30
   1   2   0  265.07   13.00
   1   2   0  284.37   13.00
   1  -2   0  299.27   12.50
   1   2   0  281.27   12.40
   1  -2   0  279.47   11.60
   1   2   0  276.17   13.20
   1  -2   0  301.37   11.40
   1  -2   0  288.27   11.40
   1  -2   0  315.47   13.40
   1   2   0  309.87   13.30
   1   2   0  251.17   11.90
   1   2   0  274.67   13.10
   1  -2   0  289.17   12.70
   1  -2   0  309.47   13.20
   1  -2   0  324.37   13.00
   1   2   0  277.77   11.90
   1  -2   0  271.07   12.30
   1  -2   0  295.07   11.50
   1  -2   0  304.27   13.30
  -1  -2   0  295.07   12.00
  -1  -2   0  305.47   13.20
  -1   2   0  293.47   13.20
  -1  -2   0  302.37   13.20
  -1   2   0  305.17   11.70
  -1  -2   0  271.07   12.00
  -1  -2   0  265.17   12.20
  -1   2   0  297.17   12.90
  -1  -2   0  291.17   13.10
  -1  -2   0  268.57   11.00
  -1   2   0  294.87   12.80
  -1   2   0  296.77   13.10
  -1  -2   0  286.97   13.10
  -1  -2   0  310.27   13.20
  -1   2   0  303.67   13.30
  -1  -2   0  289.77   12.40
  -1   2   0  285.87   13.10
  -1   2   0  256.87   11.30
  -1   2   0  262.07   12.30
  -1   2   0  277.57   11.40
  -1  -2   0  302.27   11.80
  -1   2   0  270.97   11.30
   1  -4   0 2733.93  109.59
   1   4   0 2849.42  111.99
   1   4   0 2829.42  109.89
   1   4   0 2942.21  112.29
   1  -4   0 3040.40  109.79
   1  -4   0 2936.51  111.69
   1   4   0 2984.90  111.39
   1  -4   0 3034.20  112.29
   1   4   0 2555.94  109.69
   1   4   0 2884.61  109.49
   1  -4   0 2936.91  109.09
   1   4   0 2885.71  109.59
   1   4   0 2825.12  111.89
   1  -4   0 2798.32  111.79
   1  -4   0 2949.41  109.99
   1  -4   0 2764.62  109.89
   1  -4   0 3099.29  110.39
   1  -4   0 2939.51  112.09
   1  -4   0 2775.92  109.09
   1   4   0 3035.20  110.69
   1  -4   0 2834.02  110.59
   1  -4   0 3006.90  111.89
  -1  -4   0 3107.99  112.69
  -1   4   0 2982.50  111.49
  -1   4   0 2852.71  110.09
  -1   4   0 3009.10  110.19
  -1  -4   0 2899.21  111.89
  -1   4   0 2785.82  111.99
  -1   4   0 2953.10  111.89
  -1   4   0 3014.60  112.29
  -1  -4   0 2839.62  111.79
  -1   4   0 2952.70  109.09
  -1   4   0 2921.41  110.99
  -1   4   0 2991.50  109.89
  -1  -4   0 2841.22  109.39
  -1  -4   0 3012.00  109.79
  -1  -4   0 2997.20  111.29
  -1  -4   0 2945.31  111.99
  -1  -4   0 2835.22  109.59
  -1  -4   0 2790.92  111.59
  -1  -4   0 3074.99  109.49
  -1   4   0 2923.91  109.19
  -1  -4   0 3047.20  109.69
  -1   4   0 2872.31  110.09
   1   5   0   92.49    6.10
   1  -5   0  105.39    6.80
   1  -5   0   92.39    7.50
   1   5   0  102.79    8.00
   1   5   0  105.49    7.00
   1  -5   0  103.79    8.00
   1  -5   0   96.79    6.40
   1  -5   0   94.39    5.60
   1  -5   0   98.29    5.50
   1  -5   0   98.09    6.40
   1  -5   0   98.39    5.70
   1   5   0  102.99    5.80
   1  -5   0   95.59    7.60
   1  -5   0   87.49    6.40
   1  -5   0   99.19    8.00
   1   5   0  104.69    6.10
   1   5   0  112.69    6.30
   1   5   0  105.49    7.20
   1   5   0  109.69    7.70
   1   5   0   99.89    8.00
   1  -5   0  101.49    8.30
   1   5   0   96.89    8.00
  -1   5   0  103.49    6.40
  -1  -5   0   98.39    7.70
  -1  -5   0  101.29    5.90
  -1   5   0  107.29    6.80
  -1   5   0  105.69    7.70
  -1   5   0   99.69    6.20
  -1  -5   0  101.39    7.80
  -1  -5   0   90.09    5.80
  -1   5   0   94.49    6.80
  -1  -5   0   95.79    6.10
  -1  -5   0  100.29    7.30
  -1   5   0  100.09    7.50
  -1   5   0  101.49    7.00
  -1  -5   0   99.29    7.70
  -1  -5   0   95.29    5.30
  -1  -5   0   96.79    7.90
  -1   5   0   94.39    5.50
  -1   5   0   96.39    7.90
  -1   5   0   93.19    7.70
  -1  -5   0   92.69    6.90
  -1   5   0   99.89    5.60
  -1  -5   0   83.69    7.30
  -1  -5   0   99.59    7.60
  -1   5   0   93.99    6.10
   1   6   0  206.08   11.50
   1   6   0  185.08   12.20
   1   6   0  198.58   10.40
   1   6   0  190.58    9.60
   1  -6   0  185.98    9.10
   1  -6   0  181.68   12.10
   1   6   0  215.18   12.90
   1   6   0  206.38   10.10
   1  -6   0  191.98   10.70
   1  -6   0  178.58   10.40
   1  -6   0  188.18   10.60
   1  -6   0  168.98   10.60
   1   6   0  205.48   12.50
   1  -6   0  185.38   12.20
   1   6   0  180.68   11.70
   1   6   0  204.08   10.00
   1  -6   0  177.18   11.60
   1  -6   0  194.08   10.70
   1  -6   0  204.58   12.20
   1  -6   0  194.38    9.50
  -1  -6   0  187.38    9.60
  -1   6   0  184.58    9.40
  -1  -6   0  190.88   12.00
  -1   6   0  185.68   10.80
  -1  -6   0  186.48   12.40
  -1  -6   0  192.28   11.80
  -1  -6   0  187.68   12.30
  -1  -6   0  182.98   11.90
  -1  -6   0  187.38    8.70
  -1   6   0  205.98   12.70
  -1  -6   0  200.18   11.30
  -1  -6   0  173.08   10.10
  -1   6   0  216.18   12.80
  -1  -6   0  194.98   12.30
  -1   6   0  192.48   10.10
  -1   6   0  175.18   11.50
  -1  -6   0  213.38   12.70
  -1   6   0  199.58   10.20
  -1   6   0  199.28   12.10
  -1  -6   0  190.18    9.70
  -1   6   0  190.38   10.70
  -1   6   0  199.28   11.10
   1  -7   0    1.10    1.20
   1   7   0   -0.80    1.50
   1  -7   0   -3.10    1.40
   1   7   0    0.60    2.50
   1  -7   0    6.20    3.80
   1  -7   0   -2.60    1.80
   1  -7   0    1.10    3.00
   1   7   0    0.80    2.70
   1   7   0    0.60    2.30
   1   7   0    1.00    1.60
   1  -7   0    0.10    1.40
   1  -7   0   -0.90    1.20
   1  -7   0   -1.70    1.70
   1   7   0    4.60    2.40
   1   7   0    1.10    1.80
   1   7   0    2.10    3.00
   1  -7   0    0.70    2.60
   1  -7   0    2.60    1.70
   1  -7   0    0.60    2.00
   1  -7   0    6.40    3.50
   1   7   0    1.00    2.80
  -1  -7   0    1.10    2.60
  -1  -7   0    4.50    3.10
  -1  -7   0    5.50    2.20
  -1   7   0    0.50    2.30
  -1  -7   0   -3.40    2.10
  -1   7   0   -0.60    2.00
  -1  -7   0    0.00    1.00
  -1  -7   0   -1.70    1.90
  -1  -7   0    1.90    2.50
  -1  -7   0   -2.30    2.10
  -1  -7   0   -3.00    1.60
  -1   7   0   -1.00    2.80
  -1  -7   0   -0.40    2.80
  -1   7   0    3.00    2.30
  -1  -7   0    5.90    3.10
  -1   7   0    0.30    2.70
  -1   7   0    1.00    1.70
  -1   7   0    0.70    1.60
  -1  -7   0    0.60    1.00
  -1   7   0    2.10    2.60
  -1  -7   0   -3.50    1.40
   1  -8   0 1237.78   52.19
   1  -8   0 1206.18   52.79
   1  -8   0 1176.18   50.19
   1   8   0 1234.48   51.29
   1   8   0 1211.58   52.49
   1  -8   0 1189.88   49.50
   1  -8   0 1211.78   51.69
   1   8   0 1233.38   49.70
   1  -8   0 1184.68   52.49
   1   8   0 1227.18   48.50
   1  -8   0 1189.58   46.20
   1  -8   0 1184.28   48.00
   1  -8   0 1270.17   52.49
   1  -8   0 1293.27   50.99
   1   8   0 1264.77   52.29
   1   8   0 1128.99   52.29
   1  -8   0 1194.88   50.09
   1   8   0 1262.97   48.60
   1  -8   0 1205.88   49.99
   1   8   0 1193.98   48.10
  -1  -8   0 1216.28   51.99
  -1   8   0 1175.08   48.50
  -1   8   0 1180.88   48.60
  -1  -8   0 1165.98   48.10
  -1   8   0 1247.28   50.69
  -1  -8   0 1205.38   49.50
  -1  -8   0 1146.49   51.99
  -1  -8   0 1223.08   52.49
  -1  -8   0 1203.08   50.39
  -1  -8   0 1191.68   51.49
  -1   8   0 1222.68   51.79
  -1  -8   0 1198.58   52.49
  -1  -8   0 1170.18   50.79
  -1   8   0 1237.58   53.09
  -1  -8   0 1194.88   50.09
  -1  -8   0 1244.08   52.99
  -1  -8   0 1206.58   48.20
  -1   8   0 1294.27   49.90
  -1  -8   0 1189.98   51.69
  -1   8   0 1080.99   51.89
  -1   8   0 1220.28   49.99
   1  -9   0   38.80    5.70
   1   9   0   37.30    5.30
   1  -9   0   44.00    7.80
   1   9   0   33.80    4.50
   1   9   0   27.30    6.00
   1  -9   0   30.60    6.40
   1  -9   0   40.90    5.80
   1  -9   0   31.30    4.10
   1  -9   0   39.80    5.70
   1  -9   0   30.60    5.70
   1  -9   0   35.00    5.10
   1   9   0   38.30    6.20
   1  -9   0   32.20    4.30
   1  -9   0   46.20    6.80
   1   9   0   39.10    4.70
   1  -9   0   32.20    4.20
   1   9   0   21.60    5.80
   1  -9   0   30.40    6.80
   1  -9   0   35.30    7.20
   1   9   0   32.80    4.30
   1   9   0   29.00    6.50
  -1   9   0   36.60    5.40
  -1   9   0   36.50    5.60
  -1   9   0   35.80    5.20
  -1   9   0   44.00    8.10
  -1   9   0   42.00    4.90
  -1  -9   0   37.90    5.80
  -1  -9   0   26.50    7.00
  -1  -9   0   25.00    5.20
  -1  -9   0   32.10    4.30
  -1  -9   0   40.90    7.40
  -1   9   0   29.10    6.20
  -1  -9   0   34.10    5.90
  -1  -9   0   39.10    6.40
  -1   9   0   40.60    4.80
  -1  -9   0   34.00    5.00
  -1  -9   0   33.30    7.00
  -1  -9   0   40.50    7.30
  -1  -9   0   37.00    4.50
  -1  -9   0   51.69    7.60
  -1   9   0   36.90    7.70
   1  10   0  204.38   14.10
   1 -10   0  180.08   14.40
   1 -10   0  197.28   13.20
   1 -10   0  177.28   10.50
   1  10   0  181.88   14.60
   1 -10   0  180.58   10.70
   1 -10   0  175.38   14.60
   1  10   0  178.58   10.90
   1 -10   0  188.58   12.80
   1 -10   0  164.08   13.70
   1  10   0  170.88   13.70
   1 -10   0  176.98   11.60
   1  10   0  181.48   12.50
   1 -10   0  193.58   12.80
   1 -10   0  196.28   11.40
   1 -10   0  163.58   13.30
   1  10   0  189.38   11.10
  -1 -10   0  191.28   12.70
  -1  10   0  185.78   13.10
  -1  10   0  192.08   11.30
  -1 -10   0  197.98   14.50
  -1 -10   0  189.18   13.30
  -1 -10   0  203.08   15.20
  -1 -10   0  181.78   10.80
  -1 -10   0  184.38   13.90
  -1  10   0  182.18   11.20
  -1  10   0  176.08   13.80
  -1 -10   0  172.38   10.60
  -1  10   0  175.28   11.80
  -1 -10   0  197.08   14.30
  -1 -10   0  182.08   12.20
  -1  10   0  203.78   15.50
  -1 -10   0  172.28   12.20
  -1 -10   0  175.08   14.60
  -1  10   0  167.08   14.10
  -1 -10   0  181.58   14.30
   1 -11   0 1405.26   55.99
   1 -11   0 1332.97   59.89
   1  11   0 1321.07   55.29
   1 -11   0 1309.87   56.29
   1 -11   0 1264.77   54.59
   1 -11   0 1392.46   59.19
   1  11   0 1366.96   55.49
   1 -11   0 1330.97   60.99
   1 -11   0 1334.37   57.99
   1 -11   0 1425.86   55.19
   1  11   0 1404.46   61.79
   1  11   0 1409.76   57.79
   1  11   0 1342.17   54.99
   1  11   0 1298.37   60.29
   1  11   0 1340.87   59.69
   1 -11   0 1395.56   58.79
  -1  11   0 1389.46   55.79
  -1  11   0 1360.16   56.59
  -1 -11   0 1424.06   57.99
  -1 -11   0 1327.17   57.29
  -1  11   0 1168.98   60.09
  -1 -11   0 1420.96   55.19
  -1 -11   0 1392.16   60.79
  -1  11   0 1448.66   62.39
  -1 -11   0 1318.97   60.99
  -1 -11   0 1306.97   54.89
  -1 -11   0 1353.26   57.39
  -1 -11   0 1440.66   61.99
  -1  11   0 1400.16   57.39
  -1 -11   0 1308.07   58.39
  -1  11   0 1388.46   60.09
  -1 -11   0 1393.66   60.39
  -1  11   0 1340.57   55.69
   1 -12   0   14.90    4.50
   1  12   0   17.50    5.50
   1 -12   0   35.00    7.10
   1 -12   0   27.70    5.10
   1 -12   0   22.00    6.20
   1 -12   0   18.50    5.80
   1  12   0   18.60    6.70
   1  12   0   22.60    4.90
   1  12   0   34.20    5.40
   1 -12   0   27.10    5.00
   1 -12   0   28.90    7.70
   1 -12   0   27.00    7.00
   1  12   0   27.90    7.70
   1  12   0   15.60    6.20
   1 -12   0   26.10    5.30
   1  12   0   21.00    4.60
  -1 -12   0   36.70    8.40
  -1 -12   0   28.40    7.20
  -1 -12   0   17.80    6.20
  -1  12   0   23.60    5.90
  -1 -12   0   34.40    5.20
  -1 -12   0   23.20    6.00
  -1 -12   0   19.30    5.70
  -1  12   0   24.90    5.00
  -1  12   0   24.10    5.40
  -1  12   0   15.10    4.30
  -1 -12   0   21.00    6.60
  -1  12   0   26.50    8.10
  -1 -12   0   23.40    6.20
  -1 -12   0   27.30    4.90
  -1  12   0   19.80    6.90
  -1 -12   0   13.20    5.80
   1  13   0  277.37   16.10
   1  13   0  275.77   20.90
   1  13   0  264.37   21.20
   1  13   0  299.77   20.80
   1 -13   0  291.77   22.10
   1 -13   0  265.87   18.80
   1 -13   0  283.77   20.90
   1  13   0  269.37   17.90
   1 -13   0  297.07   19.80
   1 -13   0  274.57   16.30
   1 -13   0  314.97   19.40
   1 -13   0  283.47   15.60
   1  13   0  266.67   15.90
  -1 -13   0  286.77   15.60
  -1  13   0  265.47   16.20
  -1 -13   0  283.57   17.90
  -1 -13   0  270.47   18.60
  -1 -13   0  265.57   20.00
  -1 -13   0  348.07   22.20
  -1  13   0  294.17   20.20
  -1 -13   0  307.07   22.00
  -1 -13   0  259.17   17.90
  -1  13   0  294.37   22.00
  -1  13   0  260.17   16.00
  -1  13   0  255.57   20.70
  -1  13   0  299.87   17.90
  -1  13   0  303.77   17.20
  -1 -13   0  261.47   20.40
   1 -14   0   46.20   11.60
   1 -14   0   49.99   10.90
   1 -14   0   48.30    9.40
   1  14   0   45.80   10.90
   1 -14   0   56.39    9.30
   1 -14   0   48.80    6.30
   1  14   0   56.79   11.20
   1  14   0   49.99    6.70
   1 -14   0   66.89    9.60
   1  14   0   64.39    9.10
   1 -14   0   43.40    8.80
   1  14   0   55.19   11.80
   1 -14   0   44.70    7.10
  -1 -14   0   50.89   10.50
  -1  14   0   41.60    7.50
  -1  14   0   53.59   10.60
  -1  14   0   67.69   13.20
  -1 -14   0   43.60    9.10
  -1 -14   0   35.80    9.50
  -1 -14   0   72.69   13.00
  -1  14   0   29.00    9.30
  -1 -14   0   46.50    6.80
  -1 -14   0   55.89   11.00
  -1 -14   0   41.60    9.60
  -1  14   0   50.29    8.60
  -1  14   0   42.10    6.70
  -1 -14   0   41.10    7.90
   1 -15   0   67.99   13.10
   1 -15   0   59.79   11.00
   1  15   0   57.99    9.20
   1 -15   0   48.60   11.60
   1  15   0   71.99    7.90
   1 -15   0   60.99   10.80
   1 -15   0   66.89   10.50
   1  15   0   40.70   10.50
   1  15   0   62.19   12.00
   1  15   0   54.99   11.90
  -1 -15   0   59.59   11.50
  -1 -15   0   54.39   12.00
  -1 -15   0   56.19   13.20
  -1  15   0   67.79   10.90
  -1  15   0   46.80    7.30
  -1 -15   0   37.20    9.10
  -1  15   0   70.29   13.60
  -1 -15   0   57.69    8.80
  -1 -15   0   62.89   12.20
  -1  15   0   52.99   12.40
   1 -16   0   50.29   10.30
   1 -16   0   41.70    9.90
   1 -16   0   31.90    9.90
   1  16   0   38.70   10.80
   1 -16   0   34.90    9.60
   1  16   0   46.60   11.00
   1 -16   0   25.00    9.20
   1  16   0   39.70   11.20
   1  16   0   34.00    6.80
   1  16   0   28.60   10.00
  -1 -16   0   58.69   12.20
  -1  16   0   41.60   11.10
  -1  16   0   20.50    8.20
  -1 -16   0   29.70    9.70
  -1 -16   0   41.90    9.50
  -1  16   0   29.10    6.30
  -1 -16   0   41.20   10.60
  -1  16   0   37.40   10.40
  -1 -16   0   50.69   11.90
   1 -17   0   66.29   12.60
   1  17   0   49.99   12.60
   1 -17   0   43.70   10.50
   1 -17   0   56.39   12.70
   1  17   0   57.09   12.70
   1  17   0   42.50    9.50
   1  17   0   65.39   15.80
  -1  17   0   40.40   11.70
  -1  17   0   58.09   13.90
  -1 -17   0   46.70   12.70
  -1 -17   0   61.29   11.60
  -1  17   0   68.79   12.90
  -1 -17   0   66.99   13.10
  -1 -17   0   60.29   13.20
  -1 -17   0   43.00   11.20
   1  18   0   91.19   10.00
   1  18   0   63.39   13.80
   1 -18   0   70.09   14.70
   1  18   0   86.69   18.00
   1 -18   0   74.19   14.20
   1 -18   0  121.99   17.10
   1 -18   0   56.69   11.90
  -1 -18   0   72.59   14.70
  -1  18   0   75.39    9.80
  -1  18   0   84.89   17.00
  -1  18   0   70.39   14.70
  -1 -18   0  117.19   16.90
  -1  18   0   84.79   14.50
  -1 -18   0   95.39   17.00
  -1 -18   0   85.99   15.00
   1 -19   0    6.30    7.90
   1  19   0   10.90    8.90
   1 -19   0    7.30    9.30
   1  19   0    0.90    6.80
   1  19   0    9.00    5.10
  -1  19   0   -2.70    6.70
  -1  19   0    7.50    4.70
  -1 -19   0   14.00    9.00
  -1 -19   0   12.30    9.00
  -1 -19   0   29.80   11.40
  -1  19   0   11.60    8.80
  -1 -19   0    5.70    9.00
   1  20   0   14.00   10.20
   1 -20   0   21.70   12.20
   1  20   0   14.60    8.90
   1 -20   0   13.80   10.20
   1  20   0    9.90    5.10
  -1  20   0   15.40   10.10
  -1  20   0   11.50    8.90
  -1 -20   0   12.90    9.60
  -1  20   0    9.40    4.90
  -1 -20   0   17.90   10.20
  -1 -20   0   15.20   10.10
   1  21   0    0.20    7.70
   1  21   0    8.60    9.40
   1  21   0   -4.50    3.50
   1 -21   0   -3.10    8.40
   1 -21   0    3.90    9.00
  -1  21   0   -0.10    4.10
  -1 -21   0    7.40    9.20
  -1 -21   0    7.20    9.00
  -1  21   0    8.50    9.70
  -1  21   0   13.90   11.20
  -1 -21   0    0.40    8.50
   2   1   0 6600.84  244.98
   2  -3   0   -0.80    0.90
   2  -3   0    1.60    1.60
   2   3   0    0.30    2.10
   2  -3   0    1.20    1.00
   2  -3   0    4.70    2.60
   2  -3   0    0.20    0.80
   2   3   0   -1.00    1.90
   2  -3   0    0.90    2.20
   2   3   0    0.50    1.50
   2   3   0    1.70    1.80
   2   3   0   -0.90    2.40
   2   3   0    2.80    1.90
   2  -3   0    0.60    1.90
   2   3   0   -1.60    1.90
   2  -3   0    1.10    1.10
   2   3   0    3.90    1.40
   2  -3   0   -1.70    2.00
   2  -3   0    4.90    2.30
   2   3   0    0.00    2.20
   2  -3   0    2.80    1.80
   2  -3   0    0.80    1.50
  -2  -3   0   -1.30    1.90
  -2   3   0   -3.40    1.80
  -2   3   0    0.80    0.90
  -2   3   0    1.70    2.10
  -2  -3   0    0.10    1.60
  -2  -3   0    2.10    2.30
  -2  -3   0   -1.30    1.60
  -2   3   0   -1.10    1.50
  -2   3   0   -2.40    1.20
  -2   3   0    0.90    0.90
  -2  -3   0    0.40    2.20
  -2  -3   0    1.70    1.50
  -2  -3   0    3.60    2.50
  -2  -3   0    1.10    1.60
  -2   3   0    4.10    2.40
  -2  -3   0    0.90    1.30
  -2  -3   0    0.70    2.10
  -2   3   0    2.80    2.50
  -2   3   0    0.90    2.50
  -2   3   0    1.00    0.80
  -2  -3   0    2.20    2.40
  -2  -3   0    1.20    2.20
  -2  -3   0   -0.50    2.10
  -2  -3   0    1.70    2.10
  -2   3   0    0.10    1.00
  -2   3   0   -1.80    1.60
  -2   3   0    0.70    2.20
   2  -4   0 3078.79  115.79
   2  -4   0 2827.92  111.09
   2   4   0 2966.70  112.49
   2   4   0 3039.40  115.59
   2   4   0 3036.80  115.89
   2  -4   0 3046.40  114.79
   2   4   0 2959.70  114.99
   2  -4   0 3023.60  111.69
   2  -4   0 2996.40  111.59
   2  -4   0 2827.12  113.59
   2  -4   0 3105.69  115.49
   2  -4   0 2931.21  113.59
   2  -4   0 2923.21  112.19
   2   4   0 3058.79  113.89
   2  -4   0 3059.79  114.69
   2  -4   0 2968.00  111.79
   2   4   0 3149.19  115.69
   2   4   0 2894.41  113.69
   2  -4   0 3044.40  115.49
   2   4   0 3009.30  113.09
  -2  -4   0 3001.20  110.89
  -2  -4   0 2648.94  112.59
  -2  -4   0 2977.40  114.39
  -2   4   0 3055.79  115.59
  -2   4   0 3021.70  114.19
  -2  -4   0 2991.20  115.99
  -2  -4   0 2938.31  115.39
  -2   4   0 2999.20  111.59
  -2   4   0 2809.72  115.29
  -2   4   0 3134.99  115.89
  -2   4   0 3094.69  111.79
  -2   4   0 2978.10  114.39
  -2  -4   0 3012.90  115.29
  -2  -4   0 3005.60  115.39
  -2   4   0 2846.52  111.09
  -2  -4   0 2912.51  114.99
  -2  -4   0 2897.91  115.19
  -2  -4   0 3042.40  115.49
  -2   4   0 3070.39  114.89
  -2  -4   0 2832.02  113.19
  -2   4   0 2999.60  111.59
  -2  -4   0 3079.49  115.39
  -2  -4   0 3032.90  115.19
  -2   4   0 3040.60  115.39
  -2  -4   0 2911.41  113.29
  -2   4   0 3009.70  112.19
   2   5   0  261.47   11.20
   2  -5   0  268.67   11.90
   2  -5   0  273.17   14.60
   2   5   0  248.68   15.00
   2  -5   0  251.17   14.00
   2  -5   0  266.57   14.90
   2  -5   0  267.47   15.10
   2   5   0  256.67   12.50
   2  -5   0  239.68   11.60
   2  -5   0  247.28   12.80
   2   5   0  265.47   12.70
   2   5   0  268.97   15.10
   2   5   0  264.57   15.10
   2  -5   0  256.77   11.80
   2  -5   0  236.28   11.90
   2  -5   0  261.37   10.80
   2   5   0  278.17   14.00
   2   5   0  268.37   13.40
   2  -5   0  292.37   15.50
   2   5   0  255.77   14.40
   2   5   0  283.97   13.50
   2  -5   0  245.48   12.90
  -2   5   0  261.17   12.00
  -2   5   0  256.77   10.80
  -2   5   0  278.27   11.90
  -2  -5   0  280.37   14.90
  -2  -5   0  260.07   15.50
  -2  -5   0  264.27   12.80
  -2  -5   0  256.07   14.90
  -2  -5   0  255.07   14.70
  -2  -5   0  248.38   13.60
  -2   5   0  268.27   15.30
  -2   5   0  278.77   13.70
  -2   5   0  266.77   13.60
  -2  -5   0  272.77   11.30
  -2  -5   0  276.27   14.90
  -2  -5   0  272.77   15.10
  -2   5   0  265.67   15.20
  -2  -5   0  261.87   12.40
  -2  -5   0  266.37   12.80
  -2   5   0  254.97   14.10
  -2   5   0  270.47   15.20
  -2  -5   0  261.47   14.80
  -2  -5   0  238.38   14.60
  -2   5   0  261.87   14.10
  -2   5   0  272.37   11.90
  -2   5   0  255.97   14.30
   2  -6   0  482.95   22.50
   2  -6   0  414.66   22.50
   2  -6   0  486.35   23.80
   2  -6   0  510.55   24.40
   2  -6   0  468.15   19.70
   2   6   0  477.05   23.00
   2  -6   0  469.15   23.80
   2   6   0  464.75   21.30
   2  -6   0  451.35   20.30
   2  -6   0  478.55   20.90
   2  -6   0  481.85   19.00
   2  -6   0  507.65   20.60
   2   6   0  465.35   21.40
   2   6   0  478.25   22.70
   2   6   0  428.56   23.70
   2   6   0  505.25   21.80
   2   6   0  508.85   24.20
   2   6   0  506.95   19.90
   2  -6   0  471.35   23.90
   2   6   0  501.75   24.30
   2  -6   0  427.06   20.40
   2  -6   0  464.85   20.40
   2  -6   0  449.16   20.80
  -2  -6   0  451.15   22.90
  -2   6   0  478.05   22.60
  -2   6   0  462.85   23.60
  -2  -6   0  454.35   23.30
  -2   6   0  496.35   19.80
  -2  -6   0  434.26   22.10
  -2  -6   0  467.15   19.70
  -2   6   0  448.86   23.80
  -2  -6   0  430.76   23.30
  -2  -6   0  499.05   20.90
  -2   6   0  472.65   21.60
  -2   6   0  490.85   21.90
  -2   6   0  493.55   20.70
  -2  -6   0  492.35   23.90
  -2  -6   0  477.25   20.50
  -2  -6   0  412.96   20.00
  -2   6   0  478.45   20.30
  -2   6   0  458.45   18.80
  -2  -6   0  528.05   24.30
  -2   6   0  491.95   23.00
  -2  -6   0  451.55   23.90
  -2  -6   0  502.45   24.70
  -2  -6   0  455.85   20.40
  -2   6   0  480.65   24.20
  -2  -6   0  509.35   23.80
  -2   6   0  476.75   22.90
   2  -7   0  360.36   16.90
   2   7   0  355.76   20.10
   2   7   0  380.46   20.40
   2   7   0  386.26   17.70
   2  -7   0  371.96   18.70
   2  -7   0  354.06   19.70
   2  -7   0  360.46   17.00
   2  -7   0  355.36   20.20
   2  -7   0  365.46   15.70
   2   7   0  392.26   19.40
   2  -7   0  348.07   20.00
   2   7   0  347.57   17.40
   2  -7   0  352.26   19.30
   2   7   0  343.37   18.80
   2   7   0  372.26   20.60
   2  -7   0  338.67   16.50
   2  -7   0  369.06   16.80
   2  -7   0  331.47   16.70
   2   7   0  366.26   19.20
   2  -7   0  349.77   17.10
   2  -7   0  361.16   20.40
  -2   7   0  326.27   19.50
  -2  -7   0  370.36   16.10
  -2   7   0  366.66   18.70
  -2  -7   0  358.26   16.40
  -2  -7   0  385.86   20.80
  -2  -7   0  341.47   20.30
  -2   7   0  357.56   19.20
  -2  -7   0  365.56   18.90
  -2   7   0  321.97   17.40
  -2   7   0  353.56   18.80
  -2  -7   0  362.96   19.80
  -2  -7   0  385.16   20.40
  -2   7   0  364.66   15.10
  -2   7   0  377.86   17.30
  -2  -7   0  358.96   19.90
  -2   7   0  352.56   15.60
  -2  -7   0  350.86   19.90
  -2  -7   0  358.36   16.70
  -2  -7   0  354.26   19.60
  -2   7   0  296.97   19.50
  -2   7   0  370.76   20.60
  -2  -7   0  345.77   16.00
  -2  -7   0  369.56   16.30
  -2  -7   0  366.56   19.30
  -2  -7   0  354.46   16.60
  -2   7   0  362.16   17.70
   2  -8   0  466.45   27.70
   2   8   0  500.25   22.70
   2   8   0  470.25   24.20
   2  -8   0  464.75   25.80
   2   8   0  515.75   26.50
   2   8   0  464.25   24.40
   2  -8   0  478.55   20.60
   2  -8   0  532.45   25.80
   2  -8   0  482.35   26.10
   2  -8   0  483.55   22.70
   2  -8   0  440.66   22.10
   2   8   0  476.55   26.00
   2  -8   0  503.05   22.30
   2  -8   0  546.45   27.80
   2  -8   0  493.15   21.30
   2   8   0  494.25   24.10
   2  -8   0  489.65   23.80
   2   8   0  503.65   23.60
   2  -8   0  496.65   26.00
   2   8   0  521.25   21.90
  -2  -8   0  502.15   24.80
  -2  -8   0  490.75   26.50
  -2   8   0  502.35   23.10
  -2  -8   0  486.95   25.20
  -2   8   0  489.15   24.90
  -2  -8   0  470.95   21.30
  -2  -8   0  470.85   25.60
  -2   8   0  496.45   26.50
  -2   8   0  504.75   23.00
  -2  -8   0  450.55   21.40
  -2  -8   0  517.35   22.00
  -2  -8   0  487.75   24.50
  -2  -8   0  460.75   25.40
  -2   8   0  404.76   23.00
  -2  -8   0  487.85   25.60
  -2   8   0  504.05   24.40
  -2  -8   0  451.15   21.50
  -2   8   0  453.15   25.20
  -2   8   0  544.25   27.20
  -2   8   0  498.25   23.00
  -2  -8   0  494.45   26.10
  -2  -8   0  470.45   20.40
  -2  -8   0  500.35   26.20
   2  -9   0  224.78   11.30
   2   9   0  227.78   16.10
   2  -9   0  243.88   16.60
   2   9   0  222.98   15.50
   2  -9   0  204.18   12.90
   2  -9   0  213.88   12.70
   2   9   0  245.08   12.70
   2  -9   0  212.98   15.60
   2  -9   0  230.28   15.80
   2   9   0  225.78   13.00
   2  -9   0  237.08   13.40
   2   9   0  222.98   15.10
   2  -9   0  218.38   13.80
   2  -9   0  232.28   11.30
   2  -9   0  207.38   10.90
   2  -9   0  252.37   17.00
   2  -9   0  216.98   11.10
   2  -9   0  205.18   14.00
   2  -9   0  228.98   12.90
   2  -9   0  203.78   13.10
   2   9   0  222.88   16.00
   2   9   0  232.58   13.10
   2  -9   0  209.78   15.90
  -2  -9   0  250.87   16.30
  -2  -9   0  220.28   12.40
  -2  -9   0  241.98   15.70
  -2   9   0  248.28   13.50
  -2  -9   0  212.38   15.80
  -2   9   0  247.08   14.50
  -2   9   0  234.78   14.50
  -2   9   0  221.28   15.80
  -2  -9   0  215.88   10.20
  -2  -9   0  228.18   11.90
  -2  -9   0  215.38   16.40
  -2  -9   0  242.58   16.60
  -2  -9   0  226.48   12.20
  -2  -9   0  212.98   14.80
  -2  -9   0  218.98   12.10
  -2   9   0  199.28   16.00
  -2   9   0  204.38   13.00
  -2  -9   0  234.08   16.40
  -2  -9   0  248.08   15.30
  -2  -9   0  231.58   10.30
  -2   9   0  232.88   16.50
  -2  -9   0  236.28   15.90
  -2   9   0  222.88   13.30
   2 -10   0  731.13   29.50
   2  10   0  692.03   35.80
   2 -10   0  713.73   35.30
   2 -10   0  674.43   31.40
   2 -10   0  702.63   28.40
   2 -10   0  755.02   37.10
   2 -10   0  784.82   34.50
   2  10   0  738.73   31.20
   2 -10   0  714.13   32.80
   2 -10   0  689.13   32.20
   2 -10   0  711.23   31.70
   2 -10   0  737.13   28.40
   2 -10   0  646.74   29.00
   2  10   0  684.23   31.40
   2  10   0  691.53   33.20
   2  10   0  745.43   35.00
   2  10   0  722.63   31.40
   2 -10   0  670.93   31.90
  -2 -10   0  672.33   35.70
  -2 -10   0  710.23   30.20
  -2 -10   0  677.43   29.80
  -2 -10   0  631.84   35.60
  -2 -10   0  622.34   33.90
  -2 -10   0  673.43   30.80
  -2 -10   0  701.63   34.40
  -2  10   0  680.83   31.40
  -2 -10   0  707.03   33.90
  -2  10   0  707.63   33.20
  -2  10   0  715.23   35.40
  -2  10   0  725.33   32.90
  -2  10   0  656.13   35.70
  -2  10   0  692.73   38.10
  -2  10   0  711.33   33.30
  -2 -10   0  693.63   35.30
  -2 -10   0  661.43   30.00
   2 -11   0  678.33   31.20
   2  11   0  642.24   35.30
   2  11   0  669.33   30.50
   2  11   0  692.33   30.80
   2 -11   0  645.84   31.00
   2 -11   0  653.53   44.70
   2 -11   0  669.63   28.60
   2  11   0  732.73   33.60
   2 -11   0  641.54   31.70
   2  11   0  704.03   30.80
   2 -11   0  640.24   28.20
   2  11   0  685.43   34.50
   2 -11   0  655.13   31.60
   2 -11   0  687.43   28.50
   2 -11   0  679.23   36.20
  -2  11   0  668.03   32.00
  -2  11   0  718.53   33.10
  -2 -11   0  685.43   29.50
  -2 -11   0  622.84   29.00
  -2  11   0  635.24   37.10
  -2 -11   0  690.73   36.50
  -2 -11   0  653.53   30.40
  -2 -11   0  641.74   33.90
  -2 -11   0  651.33   32.80
  -2  11   0  675.83   30.90
  -2 -11   0  653.93   29.10
  -2 -11   0  699.73   35.90
  -2 -11   0  644.44   34.70
  -2  11   0  695.63   31.30
  -2 -11   0  612.64   32.60
  -2  11   0  693.33   36.40
   2 -12   0  965.70   42.50
   2 -12   0  971.20   39.00
   2  12   0 1029.60   48.40
   2  12   0  939.61   41.60
   2  12   0  939.21   41.30
   2  12   0  920.01   41.30
   2 -12   0  949.80   46.50
   2 -12   0  900.31   42.60
   2  12   0 1056.79   45.40
   2 -12   0  926.81   42.80
   2  12   0  899.11   45.40
   2 -12   0  936.31   42.60
   2 -12   0 1046.50   44.10
   2 -12   0 1008.30   45.30
   2 -12   0  994.40   48.30
  -2 -12   0  842.02   46.50
  -2  12   0  937.01   43.60
  -2  12   0  995.00   46.90
  -2 -12   0  917.91   41.50
  -2 -12   0  918.61   39.80
  -2 -12   0  971.60   46.80
  -2  12   0  952.50   41.90
  -2 -12   0  922.51   46.90
  -2  12   0  927.31   42.80
  -2  12   0  929.21   41.60
  -2  12   0  947.01   48.00
  -2 -12   0  896.81   43.80
  -2 -12   0  951.30   44.30
  -2 -12   0  893.51   44.90
  -2  12   0  952.70   48.00
   2 -13   0  159.68   16.90
   2 -13   0  176.68   14.20
   2 -13   0  201.18   14.60
   2 -13   0  186.48   14.50
   2  13   0  156.78   12.40
   2  13   0  131.09   15.00
   2  13   0  181.88   12.70
   2  13   0  195.38   15.40
   2  13   0  198.48   16.60
   2 -13   0  165.98   10.20
   2  13   0  181.68   12.70
   2 -13   0  172.78   13.50
   2 -13   0  178.08   16.50
  -2 -13   0  166.58   17.00
  -2  13   0  194.38   13.90
  -2 -13   0  178.48   17.20
  -2  13   0  194.68   14.40
  -2 -13   0  171.38   11.20
  -2 -13   0  166.18   15.30
  -2  13   0  165.78   15.90
  -2 -13   0  184.38   16.90
  -2 -13   0  183.48   16.40
  -2 -13   0  178.18   14.70
  -2  13   0  172.88   16.80
  -2 -13   0  167.88   16.80
  -2  13   0  196.18   18.10
  -2  13   0  186.78   13.10
   2  14   0  115.19   14.70
   2 -14   0  116.19   11.50
   2 -14   0  134.99   15.80
   2  14   0  119.19   10.40
   2  14   0  118.79   11.00
   2  14   0  127.09   14.70
   2 -14   0  110.29   11.80
   2 -14   0  114.59   11.40
   2  14   0  129.39   14.10
   2 -14   0   80.89   12.60
  -2  14   0  106.39   10.90
  -2  14   0  118.09   14.50
  -2 -14   0  144.09   15.20
  -2  14   0   89.69   10.80
  -2 -14   0  134.19   13.80
  -2 -14   0   94.79   12.70
  -2  14   0  105.59   13.30
  -2  14   0  120.39   10.70
  -2  14   0  118.39   14.60
  -2 -14   0  138.89   18.00
  -2 -14   0  103.99   13.70
   2  15   0   -1.90    4.80
   2 -15   0   -0.60    4.20
   2 -15   0    2.20    4.30
   2 -15   0    9.40    6.90
   2  15   0    5.20    3.70
   2  15   0   17.10    8.20
   2  15   0    8.60    6.60
   2 -15   0   -5.40    3.50
  -2 -15   0    4.60    6.10
  -2 -15   0    4.70    5.40
  -2  15   0   -6.20    3.30
  -2  15   0   -1.00    3.00
  -2  15   0    4.90    4.90
  -2  15   0   -4.80    4.90
  -2 -15   0    7.30    6.20
  -2 -15   0   -3.80    5.10
  -2 -15   0   -2.80    4.10
  -2 -15   0   11.90    7.40
  -2  15   0    5.00    7.00
   2 -16   0  192.88   16.70
   2  16   0  221.68   15.10
   2 -16   0  231.98   22.20
   2  16   0  214.78   18.70
   2 -16   0  205.88   16.70
   2  16   0  200.48   19.50
   2 -16   0  224.98   20.40
   2  16   0  225.08   21.30
  -2  16   0  215.78   21.00
  -2 -16   0  196.08   17.00
  -2 -16   0  213.08   19.60
  -2  16   0  220.28   19.80
  -2  16   0  228.18   22.10
  -2 -16   0  204.08   18.20
  -2 -16   0  196.58   20.00
  -2  16   0  207.78   15.30
  -2 -16   0  215.48   21.00
  -2 -16   0  163.58   18.90
   2  17   0    9.90    7.40
   2  17   0   10.70    7.80
   2  17   0    7.90    4.70
   2  17   0    7.50    8.70
   2 -17   0    6.10    8.10
   2 -17   0    7.00    7.60
  -2  17   0    8.00    7.10
  -2 -17   0   10.10    7.30
  -2 -17   0   21.00    9.80
  -2  17   0   -3.70    7.20
  -2  17   0    3.20    7.20
  -2 -17   0    3.20    7.10
  -2 -17   0   10.00    7.90
  -2  17   0    2.60    3.80
  -2 -17   0   17.60    8.10
   2  18   0  196.28   22.10
   2 -18   0  168.38   21.10
   2  18   0  188.88   14.60
   2 -18   0  187.98   20.20
   2  18   0  167.38   18.50
  -2  18   0  180.88   20.90
  -2  18   0  173.58   14.80
  -2 -18   0  220.68   22.80
  -2 -18   0  154.68   17.50
  -2  18   0  190.68   21.40
  -2 -18   0  179.28   20.90
  -2  18   0  186.78   22.10
  -2 -18   0  168.78   19.80
  -2 -18   0  194.18   21.60
   2  19   0   26.60    6.80
   2  19   0   46.80   14.30
   2 -19   0   14.70    9.50
   2 -19   0   51.19   14.40
   2  19   0   32.20   11.40
  -2  19   0   36.50    8.10
  -2  19   0   37.80   13.60
  -2  19   0   68.29   13.70
  -2 -19   0   31.30   12.40
  -2 -19   0   36.50   12.60
  -2 -19   0   46.40   13.50
  -2  19   0   14.00   10.10
   2  20   0   73.09   10.00
   2 -20   0   42.10   14.70
   2 -20   0   68.29   17.00
   2  20   0   54.49   14.30
  -2 -20   0   64.59   15.90
  -2  20   0   39.50   14.10
  -2 -20   0   71.99   16.40
  -2  20   0   54.99   13.80
  -2 -20   0   52.99   14.90
  -2  20   0   70.29   10.50
  -2 -20   0   53.89   14.20
  -2  20   0   44.70   14.30
   2  21   0    3.90    8.30
   2 -21   0   -1.10    9.40
   2  21   0   -3.90    3.80
   2 -21   0   -6.70    8.40
  -2 -21   0   10.60    9.10
  -2 -21   0   -6.50    8.70
  -2  21   0   -3.90    6.60
  -2  21   0   -1.60    3.80
  -2  21   0    0.50    8.10
   3   0   0    2.90    2.10
   3   0   0   -0.50    1.80
   3   0   0    1.50    1.70
   3   0   0    1.20    2.00
   3   0   0    0.90    2.10
   3   0   0   -0.70    1.90
   3   0   0   -0.20    2.10
   3   0   0   -2.00    1.60
  -3   0   0   -4.70    1.60
  -3   0   0    1.70    2.10
  -3   0   0   -0.50    1.70
  -3   0   0   -0.10    1.80
  -3   0   0   -0.20    1.70
  -3   0   0    0.20    2.30
  -3   0   0    2.30    1.80
  -3   0   0   -0.80    2.00
  -3   0   0    2.80    2.00
  -3   0   0    0.20    2.20
  -3   0   0    1.40    2.20
  -3   0   0    2.90    1.80
   3   1   0 1446.46   58.39
   3  -1   0 1478.85   58.89
   3  -1   0 1299.97   55.69
   3   1   0 1445.66   57.99
   3   1   0 1454.85   55.89
   3   1   0 1452.75   57.49
   3  -1   0 1525.95   58.09
   3   1   0 1528.45   58.39
   3  -1   0 1473.85   57.49
   3  -1   0 1521.65   58.69
   3   1   0 1338.87   57.99
   3  -1   0 1509.85   57.69
   3  -1   0 1429.26   55.69
   3   1   0 1413.96   58.59
   3  -1   0 1466.75   57.69
   3   1   0 1376.26   58.29
   3  -1   0 1452.15   58.39
   3  -1   0 1417.36   58.49
  -3   1   0 1468.65   58.69
  -3   1   0 1406.76   58.39
  -3   1   0 1437.26   55.89
  -3  -1   0 1517.75   58.19
  -3   1   0 1397.66   57.29
  -3  -1   0 1437.06   57.99
  -3  -1   0 1458.85   57.19
  -3  -1   0 1395.26   58.29
  -3   1   0 1493.25   56.19
  -3  -1   0 1418.96   58.39
  -3  -1   0 1413.86   55.89
  -3  -1   0 1445.36   57.39
  -3   1   0 1502.85   58.79
  -3   1   0 1417.46   56.89
  -3   1   0 1455.55   57.19
  -3  -1   0 1503.55   58.49
  -3   1   0 1449.85   55.79
  -3  -1   0 1398.46   56.69
  -3  -1   0 1481.15   58.49
  -3  -1   0 1476.65   57.79
  -3  -1   0 1523.25   58.89
  -3  -1   0 1451.35   59.79
  -3  -1   0 1479.55   57.89
  -3  -1   0 1443.56   55.69
  -3   1   0 1381.66   58.29
  -3   1   0 1446.16   58.49
  -3   1   0 1456.35   57.69
  -3   1   0 1513.25   57.89
  -3   1   0 1464.25   56.09
   3   2   0 1728.13   71.09
   3  -2   0 1805.02   71.09
   3  -2   0 1786.92   71.79
   3   2   0 1861.61   71.99
   3   2   0 1763.62   71.39
   3   2   0 1803.92   67.99
   3   2   0 1807.02   70.89
   3   2   0 1658.43   71.29
   3   2   0 1824.52   71.89
   3  -2   0 1833.32   71.19
   3  -2   0 1808.92   71.49
   3   2   0 1609.24   67.99
   3  -2   0 1802.12   68.09
   3   2   0 1804.02   70.89
   3  -2   0 1841.52   72.29
   3  -2   0 1809.72   70.29
   3   2   0 1747.53   68.09
   3  -2   0 1833.62   71.69
   3  -2   0 1900.51   71.29
   3  -2   0 1778.62   68.19
   3  -2   0 1881.91   71.39
   3   2   0 1952.50   71.99
  -3  -2   0 1760.62   70.69
  -3   2   0 1882.01   71.49
  -3  -2   0 1769.72   71.69
  -3   2   0 1807.82   69.39
  -3   2   0 1699.03   71.29
  -3   2   0 1842.42   68.29
  -3   2   0 1775.72   70.99
  -3  -2   0 1807.12   71.69
  -3  -2   0 1834.62   71.59
  -3  -2   0 1891.01   71.29
  -3   2   0 1787.42   71.79
  -3  -2   0 1791.22   70.89
  -3  -2   0 1681.93   69.49
  -3  -2   0 1830.22   71.39
  -3  -2   0 1870.61   71.19
  -3  -2   0 1764.42   70.99
  -3   2   0 1855.41   72.09
  -3   2   0 1807.82   68.09
  -3   2   0 1804.92   68.09
  -3  -2   0 1659.63   71.49
  -3  -2   0 1690.43   71.19
  -3   2   0 1782.52   71.79
  -3   2   0 1810.82   70.89
  -3   2   0 1867.81   70.49
  -3   2   0 1864.31   71.99
  -3  -2   0 1840.82   68.09
  -3  -2   0 1893.61   71.79
   3  -3   0  135.89    9.50
   3   3   0  123.59    9.20
   3   3   0  122.19    9.00
   3  -3   0  137.59    9.20
   3  -3   0  161.98    9.90
   3  -3   0  138.89    9.40
   3  -3   0  146.79    9.30
   3  -3   0  124.79    6.10
   3  -3   0  134.99   10.10
   3   3   0  132.59    9.40
   3  -3   0  164.08    9.90
   3  -3   0  138.19    6.10
   3   3   0  134.29    9.60
   3  -3   0  124.59    9.20
   3   3   0  131.89    8.20
   3  -3   0  121.49    9.40
   3   3   0  125.49    8.60
   3   3   0  139.79    9.80
   3   3   0  135.29    6.50
   3   3   0  144.19    9.90
   3  -3   0  123.59    5.90
  -3   3   0  134.39    7.20
  -3  -3   0  135.59    9.80
  -3  -3   0  137.79    9.40
  -3  -3   0  154.18   10.00
  -3   3   0  132.89    6.00
  -3   3   0  125.39    9.10
  -3   3   0  133.99    9.60
  -3   3   0  133.99    9.60
  -3   3   0  135.59    9.60
  -3  -3   0  141.19    9.40
  -3  -3   0  145.59    9.30
  -3   3   0  133.99    6.10
  -3   3   0  133.99    6.00
  -3  -3   0  132.59    8.80
  -3   3   0  136.29    8.20
  -3  -3   0  138.29    9.60
  -3  -3   0  138.89    8.60
  -3   3   0  136.39    9.70
  -3   3   0  115.79    9.10
  -3   3   0  142.39    9.10
  -3  -3   0  133.19    9.80
  -3   3   0  131.69    9.70
  -3  -3   0  112.39    8.70
  -3  -3   0  136.09    9.80
  -3  -3   0  150.48   10.10
   3   4   0 1419.56   55.19
   3  -4   0 1364.66   54.19
   3   4   0 1417.16   59.39
   3   4   0 1318.27   59.19
   3  -4   0 1325.07   56.49
   3  -4   0 1469.55   60.09
   3   4   0 1524.75   59.99
   3  -4   0 1503.45   54.39
   3  -4   0 1471.15   54.19
   3   4   0 1318.07   58.19
   3  -4   0 1462.15   58.39
   3  -4   0 1442.56   59.39
   3   4   0 1478.45   57.49
   3  -4   0 1491.65   58.89
   3  -4   0 1404.26   58.29
   3   4   0 1430.66   57.49
   3  -4   0 1401.66   58.99
   3  -4   0 1507.55   59.69
  -3  -4   0 1528.05   60.49
  -3  -4   0 1496.05   58.39
  -3  -4   0 1423.26   57.29
  -3   4   0 1387.76   59.39
  -3  -4   0 1507.85   57.89
  -3   4   0 1346.47   54.39
  -3  -4   0 1492.45   57.49
  -3  -4   0 1439.66   59.49
  -3   4   0 1419.46   58.29
  -3  -4   0 1427.96   59.39
  -3  -4   0 1456.45   59.89
  -3   4   0 1464.85   59.69
  -3   4   0 1416.36   55.19
  -3  -4   0 1359.06   59.09
  -3   4   0 1474.55   56.89
  -3  -4   0 1478.15   59.39
  -3   4   0 1437.06   59.59
  -3   4   0 1445.56   54.19
  -3   4   0 1517.75   59.09
  -3   4   0 1501.65   59.49
  -3   4   0 1497.85   59.79
  -3   4   0 1414.76   59.19
  -3  -4   0 1506.45   60.19
  -3   4   0 1508.85   54.29
  -3  -4   0 1461.45   59.59
  -3  -4   0 1433.66   57.99
   3  -5   0  640.84   29.50
   3  -5   0  645.54   29.40
   3  -5   0  665.73   30.30
   3  -5   0  656.63   26.10
   3  -5   0  674.93   31.60
   3  -5   0  678.43   27.70
   3  -5   0  667.93   26.10
   3  -5   0  655.03   26.00
   3  -5   0  641.14   30.60
   3   5   0  658.23   31.10
   3   5   0  675.13   31.60
   3  -5   0  678.93   31.40
   3   5   0  673.43   27.30
   3   5   0  677.43   30.00
   3   5   0  656.13   28.70
   3   5   0  694.53   29.40
   3  -5   0  657.13   25.90
   3  -5   0  673.13   31.20
   3   5   0  648.64   31.20
  -3  -5   0  669.63   31.90
  -3  -5   0  589.74   30.50
  -3   5   0  644.34   30.90
  -3   5   0  625.24   31.10
  -3  -5   0  641.94   29.00
  -3   5   0  671.23   26.00
  -3   5   0  687.23   31.00
  -3  -5   0  684.03   31.30
  -3  -5   0  636.24   30.70
  -3   5   0  690.13   31.60
  -3  -5   0  672.73   28.60
  -3  -5   0  744.73   32.00
  -3   5   0  645.94   29.90
  -3  -5   0  662.03   29.30
  -3   5   0  670.33   31.30
  -3  -5   0  664.23   29.30
  -3  -5   0  674.13   31.30
  -3  -5   0  686.33   31.70
  -3   5   0  708.13   31.70
  -3  -5   0  690.73   29.20
  -3   5   0  674.93   26.00
  -3   5   0  699.23   30.50
   3   6   0  684.03   32.60
   3   6   0  778.22   31.90
   3  -6   0  769.12   29.60
   3  -6   0  728.23   29.40
   3  -6   0  735.63   34.70
   3   6   0  791.72   35.40
   3  -6   0  666.53   32.00
   3   6   0  767.12   30.90
   3  -6   0  764.32   32.60
   3  -6   0  784.12   35.70
   3  -6   0  777.22   29.60
   3   6   0  778.82   33.10
   3  -6   0  763.52   30.50
   3   6   0  745.33   34.50
   3   6   0  781.42   33.00
   3  -6   0  768.52   34.10
   3  -6   0  684.73   34.20
   3   6   0  763.72   35.30
   3  -6   0  756.32   34.00
   3  -6   0  767.12   29.80
   3  -6   0  734.83   28.50
  -3  -6   0  735.03   32.60
  -3   6   0  794.22   31.70
  -3  -6   0  792.62   32.20
  -3  -6   0  794.82   35.20
  -3  -6   0  731.43   31.90
  -3   6   0  680.23   34.70
  -3  -6   0  830.12   35.60
  -3  -6   0  678.73   34.50
  -3  -6   0  748.23   31.50
  -3   6   0  680.13   28.30
  -3  -6   0  713.13   34.90
  -3  -6   0  712.93   34.50
  -3   6   0  684.03   32.90
  -3   6   0  792.52   34.40
  -3  -6   0  689.43   34.10
  -3  -6   0  732.13   34.70
  -3  -6   0  733.23   35.60
  -3   6   0  686.53   34.70
  -3   6   0  688.93   34.40
  -3   6   0  747.13   34.90
  -3   6   0  787.42   29.70
  -3   6   0  751.32   34.50
  -3   6   0  739.83   33.60
  -3  -6   0  762.22   32.20
   3  -7   0   89.79    6.20
   3  -7   0  109.09    6.40
   3   7   0   87.79    9.50
   3  -7   0  107.79    9.50
   3  -7   0   91.09    9.50
   3   7   0  114.29    8.70
   3  -7   0  100.49    6.30
   3   7   0  101.19    7.40
   3  -7   0  103.89    9.20
   3  -7   0  108.29    8.10
   3   7   0  107.49    9.50
   3   7   0  102.49    7.50
   3   7   0  116.79    8.80
   3   7   0  113.49    8.90
   3  -7   0   90.59    6.30
   3   7   0  105.69   10.00
   3  -7   0   94.59    9.80
   3  -7   0  100.29    9.80
   3  -7   0  107.49    6.40
  -3  -7   0  101.89   10.30
  -3  -7   0  107.69    7.40
  -3   7   0   97.19   10.00
  -3   7   0  100.89   10.00
  -3  -7   0  103.09    9.80
  -3   7   0  110.29    9.50
  -3  -7   0  111.09    7.70
  -3  -7   0  113.89   10.20
  -3   7   0  100.79    9.10
  -3  -7   0  113.89   10.50
  -3   7   0  103.79    8.80
  -3   7   0  117.29    8.90
  -3   7   0  110.39    6.60
  -3  -7   0  101.79   10.00
  -3  -7   0   92.29    8.40
  -3   7   0   92.09    9.50
  -3  -7   0   88.59   11.10
  -3  -7   0  100.89    9.90
  -3  -7   0  107.79    7.60
  -3  -7   0  100.79    5.20
  -3   7   0  104.09    6.40
  -3   7   0   92.59    8.90
  -3  -7   0  108.99    5.30
  -3  -7   0  116.79   10.40
   3   8   0 1078.99   45.60
   3   8   0 1120.09   49.30
   3   8   0 1079.29   45.40
   3  -8   0 1135.19   48.10
   3   8   0 1102.09   46.60
   3  -8   0 1044.30   48.20
   3  -8   0 1075.19   43.40
   3   8   0 1034.20   49.60
   3   8   0 1058.49   44.40
   3  -8   0  980.80   42.00
   3  -8   0 1028.20   48.40
   3   8   0 1009.30   48.30
   3  -8   0 1080.89   42.90
   3  -8   0 1045.60   42.80
   3  -8   0 1074.79   44.30
   3  -8   0 1013.10   43.10
   3  -8   0 1054.39   48.70
   3  -8   0 1108.89   49.40
   3  -8   0 1044.50   46.70
   3  -8   0 1022.10   42.60
  -3  -8   0 1031.10   49.30
  -3   8   0 1130.19   46.40
  -3   8   0 1083.09   47.10
  -3  -8   0 1007.10   48.00
  -3   8   0 1106.09   49.70
  -3  -8   0 1047.70   46.20
  -3  -8   0 1138.89   49.10
  -3   8   0 1074.29   47.40
  -3  -8   0 1095.69   48.70
  -3   8   0 1095.39   48.90
  -3   8   0 1063.69   49.60
  -3  -8   0 1031.30   47.70
  -3  -8   0 1076.19   41.60
  -3  -8   0 1080.29   44.10
  -3   8   0 1074.09   43.10
  -3  -8   0 1043.20   43.50
  -3  -8   0 1032.30   43.40
  -3   8   0 1084.49   42.30
  -3  -8   0 1077.19   43.60
  -3  -8   0 1069.19   48.30
  -3  -8   0 1036.40   48.30
  -3   8   0 1115.69   46.00
  -3   8   0 1120.79   49.40
  -3  -8   0 1049.40   49.00
   3  -9   0  207.68   11.80
   3  -9   0  216.08   15.20
   3  -9   0  198.08   11.70
   3   9   0  183.58   14.30
   3  -9   0  166.18   14.80
   3  -9   0  199.98   11.20
   3  -9   0  200.68   11.30
   3   9   0  196.68   12.90
   3   9   0  188.78   15.50
   3  -9   0  196.68   11.40
   3   9   0  212.58   12.90
   3   9   0  209.68   16.00
   3  -9   0  200.98   11.20
   3   9   0  193.58   13.90
   3  -9   0  188.38   10.00
  -3  -9   0  208.68   11.40
  -3  -9   0  200.48   10.30
  -3  -9   0  202.88   11.00
  -3   9   0  204.88   13.40
  -3  -9   0  198.38   11.80
  -3  -9   0  207.18   14.20
  -3  -9   0  184.28   15.30
  -3  -9   0  206.28   16.30
  -3   9   0  205.88   10.40
  -3   9   0  196.78   14.00
  -3  -9   0  222.18   15.40
  -3   9   0  189.38   13.10
  -3  -9   0  210.58   15.50
  -3   9   0  216.48   14.90
  -3   9   0  224.88   16.40
  -3   9   0  168.98   13.60
  -3  -9   0  205.48   11.90
  -3   9   0  207.88   15.60
  -3  -9   0  234.98   16.40
  -3   9   0  185.18   15.50
   3 -10   0   28.90    5.70
   3 -10   0   16.80    6.50
   3  10   0   32.80    5.70
   3 -10   0   24.00    4.40
   3 -10   0   26.30    4.70
   3 -10   0   31.10    3.60
   3 -10   0   29.10    4.80
   3  10   0   28.70    5.40
   3 -10   0   22.80    7.00
   3 -10   0   29.40    4.60
   3 -10   0   31.60    4.80
   3  10   0   28.40    7.70
   3  10   0   23.20    6.70
   3  10   0   32.20    7.10
   3  10   0   24.30    3.80
   3 -10   0   34.80    7.20
   3  10   0   26.40    6.00
  -3  10   0   40.10    7.50
  -3  10   0   16.30    6.10
  -3  10   0   22.40    6.70
  -3 -10   0   34.70    5.40
  -3  10   0   20.90    5.10
  -3 -10   0   31.30    8.20
  -3 -10   0   14.30    5.60
  -3  10   0   32.40    7.20
  -3 -10   0   24.30    6.70
  -3 -10   0   30.00    5.00
  -3 -10   0   20.90    6.60
  -3 -10   0   25.00    3.80
  -3  10   0   22.40    8.00
  -3 -10   0   26.10    4.10
  -3 -10   0   29.40    4.00
  -3 -10   0   39.20    7.50
  -3 -10   0   18.90    6.80
   3  11   0  407.56   22.40
   3 -11   0  464.45   27.80
   3 -11   0  437.56   18.80
   3 -11   0  443.96   25.90
   3  11   0  457.25   23.40
   3  11   0  427.26   20.00
   3 -11   0  430.16   21.50
   3 -11   0  434.06   21.90
   3 -11   0  442.66   21.30
   3  11   0  442.86   27.00
   3 -11   0  423.96   19.60
   3  11   0  400.06   26.00
   3  11   0  467.35   25.40
   3 -11   0  429.16   24.10
   3  11   0  426.96   22.50
   3 -11   0  400.66   20.90
   3 -11   0  419.06   18.60
  -3 -11   0  438.76   26.40
  -3  11   0  413.66   26.20
  -3 -11   0  445.46   21.00
  -3  11   0  422.36   22.80
  -3 -11   0  414.66   20.60
  -3 -11   0  411.56   20.00
  -3  11   0  402.86   26.50
  -3 -11   0  404.56   22.70
  -3 -11   0  460.15   25.80
  -3  11   0  432.16   23.20
  -3  11   0  418.76   24.30
  -3 -11   0  468.65   28.00
  -3 -11   0  398.96   26.50
  -3  11   0  435.16   27.60
  -3 -11   0  449.46   28.10
  -3 -11   0  432.46   26.80
  -3  11   0  415.76   23.80
   3  12   0   26.70    5.90
   3  12   0   29.70    5.00
   3 -12   0    9.60    4.10
   3 -12   0   16.40    7.00
   3  12   0   23.70    6.30
   3 -12   0   16.00    3.00
   3 -12   0   22.00    7.70
   3  12   0   23.70    6.50
   3  12   0   11.40    5.70
   3 -12   0   31.70    7.00
   3  12   0   39.70    9.40
   3 -12   0   20.90    5.10
   3 -12   0   20.70    7.20
   3 -12   0   17.60    3.20
  -3 -12   0   19.30    6.90
  -3  12   0   22.80    6.30
  -3  12   0   16.50    5.00
  -3 -12   0   27.70    8.10
  -3  12   0   10.50    5.40
  -3 -12   0   13.90    3.90
  -3 -12   0   15.00    7.50
  -3 -12   0   14.40    6.80
  -3 -12   0   17.00    7.00
  -3 -12   0   21.90    8.00
  -3  12   0   32.50    8.70
  -3  12   0   25.60    8.80
  -3  12   0   11.60    6.90
   3 -13   0   29.30    6.10
   3  13   0   24.60    5.80
   3  13   0   37.90    7.90
   3 -13   0   30.20    6.50
   3  13   0   29.60    8.80
   3 -13   0   28.60    8.30
   3  13   0   16.10    6.80
   3 -13   0   43.40    7.50
   3 -13   0   37.40   10.10
  -3 -13   0   35.30    9.30
  -3  13   0   24.70    7.40
  -3  13   0   39.00   10.60
  -3 -13   0   33.90   11.40
  -3  13   0   24.40    5.90
  -3  13   0   38.70    9.70
  -3  13   0   29.20    7.20
  -3 -13   0   26.60    4.80
  -3 -13   0   27.10    9.00
  -3  13   0   15.40    7.50
  -3 -13   0   22.70    7.50
  -3 -13   0   24.50    8.30
   3 -14   0  363.06   23.50
   3  14   0  427.36   23.00
   3 -14   0  382.46   21.80
   3  14   0  353.76   25.10
   3 -14   0  424.16   27.40
   3 -14   0  370.16   28.00
   3  14   0  399.76   24.40
   3  14   0  379.16   27.60
   3 -14   0  405.46   22.60
  -3  14   0  421.86   29.60
  -3  14   0  400.16   28.70
  -3 -14   0  394.96   28.20
  -3 -14   0  413.16   28.90
  -3 -14   0  411.76   27.70
  -3  14   0  409.56   24.20
  -3 -14   0  410.26   27.20
  -3 -14   0  424.26   26.00
  -3 -14   0  356.56   27.00
  -3  14   0  393.26   23.00
  -3  14   0  413.06   27.70
  -3  14   0  409.16   25.10
   3  15   0    3.00    3.70
   3  15   0   -3.80    4.30
   3 -15   0   -1.60    4.80
   3  15   0    4.60    5.70
   3 -15   0    1.10    5.70
   3  15   0    6.80    6.20
  -3 -15   0    5.00    5.40
  -3  15   0   -1.60    5.50
  -3 -15   0    0.90    5.10
  -3 -15   0   -3.90    4.60
  -3  15   0    4.60    4.20
  -3  15   0   -1.60    5.80
  -3 -15   0   -4.50    4.70
  -3 -15   0   -1.00    5.50
  -3  15   0    2.90    5.00
  -3  15   0   -8.70    3.40
  -3  15   0    1.70    5.20
  -3 -15   0    3.10    5.80
   3  16   0   -7.70    4.90
   3 -16   0   -7.90    4.10
   3  16   0   -1.80    3.10
   3  16   0    7.50    7.20
   3 -16   0   -6.00    5.00
  -3  16   0   10.20    8.00
  -3  16   0   -0.60    5.90
  -3  16   0   -1.50    7.20
  -3 -16   0   -4.10    5.20
  -3 -16   0    7.60    7.00
  -3 -16   0   -6.10    4.30
  -3 -16   0   -0.50    5.90
  -3 -16   0   -6.00    4.70
  -3 -16   0   -4.10    5.20
  -3  16   0    2.30    3.80
   3  17   0   10.10    7.40
   3 -17   0   26.90   10.80
   3 -17   0   17.30    9.50
   3  17   0   20.80   10.10
   3  17   0   19.00    6.00
  -3  17   0    6.70    5.20
  -3 -17   0   24.10    9.30
  -3  17   0   33.20   11.90
  -3 -17   0   15.30    8.00
  -3 -17   0   24.80   10.60
  -3 -17   0   15.50    9.40
  -3 -17   0   24.20    9.70
  -3 -17   0   16.00    8.20
  -3  17   0   14.00    9.40
  -3  17   0   10.70    8.80
   3 -18   0   21.90   10.00
   3 -18   0   22.00   10.80
   3  18   0   17.40   14.60
   3  18   0   11.20    9.30
   3  18   0   20.30    6.40
  -3  18   0   27.20   10.50
  -3  18   0   32.60   11.50
  -3 -18   0   12.20    8.30
  -3 -18   0    8.40    8.90
  -3 -18   0   33.00   11.30
  -3 -18   0   47.00   12.90
  -3  18   0   26.00    7.30
  -3 -18   0   37.20   11.90
   3  19   0  214.98   22.50
   3  19   0  253.57   18.10
   3  19   0  225.48   24.60
   3 -19   0  265.57   24.60
   3 -19   0  259.97   26.30
  -3 -19   0  223.28   25.00
  -3  19   0  261.67   26.40
  -3 -19   0  231.78   26.10
  -3  19   0  233.88   25.80
  -3 -19   0  232.28   24.80
  -3  19   0  274.37   25.20
  -3 -19   0  236.98   22.60
  -3 -19   0  203.38   23.10
  -3  19   0  239.58   18.70
   3 -20   0   48.20   15.30
   3  20   0   72.29   17.40
   3  20   0   64.89   10.20
   3 -20   0   60.39   15.20
  -3 -20   0   81.99   17.80
  -3  20   0   74.29   17.50
  -3  20   0   53.89   14.00
  -3 -20   0   60.59   15.70
  -3  20   0   65.09   11.00
  -3 -20   0   67.29   16.50
   3  21   0    0.70   14.20
   3 -21   0   17.60   11.40
   3  21   0   12.00    6.80
   3 -21   0    5.90    9.90
  -3  21   0   11.00    9.80
  -3 -21   0   13.80   10.40
  -3  21   0    8.30    5.90
  -3 -21   0    6.90   10.70
  -3 -21   0   36.00   14.60
  -3  21   0    4.20    8.90
   4   0   0 3086.99  116.69
   4   0   0 2905.11  117.09
   4   0   0 2972.00  114.59
   4   0   0 2950.80  116.79
   4   0   0 2910.71  114.69
   4   0   0 3016.20  116.59
   4   0   0 2674.23  116.89
   4   0   0 3105.89  115.49
   4   0   0 3102.29  117.59
  -4   0   0 2946.81  114.59
  -4   0   0 3035.70  114.49
  -4   0   0 2954.00  116.79
  -4   0   0 3044.30  116.39
  -4   0   0 2981.80  114.39
  -4   0   0 3132.79  117.79
  -4   0   0 3072.89  117.39
  -4   0   0 3150.78  116.39
  -4   0   0 3055.79  117.09
  -4   0   0 2823.22  114.89
  -4   0   0 2947.51  116.99
  -4   0   0 2714.33  114.39
  -4   0   0 3060.39  115.09
  -4   0   0 3112.29  115.19
  -4   0   0 3084.29  117.39
   4   1   0 1089.59   46.00
   4  -1   0 1124.59   45.90
   4  -1   0 1099.39   46.60
   4   1   0 1056.09   46.10
   4  -1   0 1152.38   46.80
   4  -1   0 1146.79   45.10
   4  -1   0 1066.79   45.40
   4   1   0 1073.69   46.50
   4  -1   0 1056.09   46.80
   4  -1   0 1087.99   43.40
   4   1   0 1080.19   46.00
   4  -1   0 1090.69   46.90
   4   1   0 1017.40   46.40
   4  -1   0 1080.79   45.20
   4   1   0 1164.48   45.30
   4   1   0 1094.29   48.10
   4   1   0 1107.29   44.40
   4   1   0 1119.59   44.70
  -4  -1   0 1107.69   46.10
  -4   1   0 1034.40   43.10
  -4  -1   0 1086.79   46.50
  -4   1   0 1137.79   43.70
  -4  -1   0 1107.29   44.80
  -4   1   0 1046.10   44.80
  -4   1   0 1008.60   44.30
  -4  -1   0 1082.29   44.30
  -4   1   0 1076.29   44.90
  -4  -1   0 1063.39   46.50
  -4  -1   0 1085.79   46.10
  -4  -1   0 1134.79   45.40
  -4   1   0 1155.68   47.00
  -4  -1   0 1059.09   46.40
  -4   1   0 1076.49   46.40
  -4   1   0 1115.59   43.70
  -4   1   0 1105.59   46.70
  -4   1   0 1056.19   46.50
  -4  -1   0  973.00   44.80
  -4  -1   0 1024.80   46.10
  -4   1   0 1001.40   45.00
  -4  -1   0 1058.59   43.00
  -4  -1   0 1127.69   46.50
  -4  -1   0 1090.89   43.40
  -4  -1   0 1061.49   44.40
  -4   1   0 1141.09   46.00
  -4   1   0 1073.29   43.10
  -4  -1   0 1064.49   45.70
  -4   1   0 1026.70   46.20
   4   2   0 1374.46   55.09
   4   2   0 1327.57   54.99
   4  -2   0 1351.36   53.99
   4  -2   0 1396.56   55.79
   4   2   0 1279.87   54.79
   4  -2   0 1349.86   54.89
   4  -2   0 1363.76   54.19
   4   2   0 1302.37   54.59
   4  -2   0 1352.16   50.79
   4   2   0 1257.17   54.99
   4  -2   0 1368.86   54.09
   4   2   0 1390.96   52.69
   4   2   0 1331.97   53.99
   4   2   0 1264.57   50.39
   4   2   0 1297.07   50.59
   4   2   0 1300.87   53.99
   4  -2   0 1349.86   53.99
   4  -2   0 1388.96   55.19
  -4   2   0 1178.38   50.59
  -4  -2   0 1348.47   54.19
  -4   2   0 1267.27   53.59
  -4  -2   0 1364.76   54.59
  -4  -2   0 1331.37   50.69
  -4  -2   0 1305.57   54.29
  -4   2   0 1297.97   55.09
  -4   2   0 1269.27   54.79
  -4   2   0 1317.47   55.09
  -4   2   0 1261.47   50.59
  -4   2   0 1234.78   53.29
  -4  -2   0 1265.27   54.09
  -4   2   0 1327.37   50.89
  -4  -2   0 1267.07   54.49
  -4   2   0 1291.77   52.29
  -4   2   0 1422.76   53.89
  -4  -2   0 1335.77   53.59
  -4  -2   0 1243.58   54.69
  -4  -2   0 1166.28   54.19
  -4  -2   0 1298.17   53.69
  -4   2   0 1243.08   54.59
  -4  -2   0 1207.58   51.99
  -4  -2   0 1221.78   54.79
  -4  -2   0 1333.37   53.79
  -4   2   0 1306.37   50.49
  -4  -2   0 1131.99   53.49
  -4  -2   0 1346.77   54.69
  -4   2   0 1286.07   53.79
  -4   2   0 1369.96   55.09
   4  -3   0 1546.95   57.99
   4  -3   0 1547.95   62.59
   4  -3   0 1379.76   63.09
   4   3   0 1469.55   57.99
   4  -3   0 1529.75   62.59
   4   3   0 1486.95   62.89
   4  -3   0 1551.14   62.89
   4   3   0 1597.94   60.69
   4  -3   0 1521.25   61.09
   4  -3   0 1587.34   63.59
   4   3   0 1516.15   63.29
   4   3   0 1546.05   61.99
   4   3   0 1471.35   58.89
   4   3   0 1485.05   63.29
   4   3   0 1566.34   62.99
   4  -3   0 1420.16   61.89
   4   3   0 1515.95   63.19
   4  -3   0 1555.84   62.79
  -4  -3   0 1562.74   64.89
  -4  -3   0 1526.45   62.29
  -4  -3   0 1527.95   63.49
  -4   3   0 1517.55   59.89
  -4   3   0 1565.94   58.09
  -4  -3   0 1581.44   63.49
  -4   3   0 1558.24   61.29
  -4   3   0 1507.25   62.69
  -4  -3   0 1417.56   61.79
  -4   3   0 1517.85   61.89
  -4   3   0 1513.95   57.89
  -4   3   0 1417.76   62.79
  -4  -3   0 1516.45   62.39
  -4  -3   0 1549.64   63.09
  -4  -3   0 1626.34   63.49
  -4   3   0 1623.34   58.19
  -4   3   0 1558.34   57.79
  -4  -3   0 1523.85   63.29
  -4   3   0 1413.56   62.19
  -4   3   0 1624.94   64.09
  -4  -3   0 1411.16   61.49
  -4  -3   0 1465.55   63.49
  -4   3   0 1529.15   62.99
  -4   3   0 1534.95   63.49
  -4  -3   0 1521.05   57.59
  -4  -3   0 1462.45   62.39
  -4  -3   0 1511.75   60.39
  -4   3   0 1443.36   63.09
  -4  -3   0 1587.94   62.69
   4  -4   0   30.40    6.30
   4  -4   0   16.30    3.70
   4  -4   0   16.20    4.70
   4  -4   0   22.40    5.50
   4  -4   0   14.60    4.90
   4  -4   0   14.70    4.30
   4  -4   0   18.90    4.70
   4   4   0   22.90    5.50
   4  -4   0    8.80    3.60
   4   4   0   15.00    4.30
   4   4   0   17.00    2.20
   4   4   0   11.30    3.40
   4   4   0   14.60    4.20
   4   4   0   18.20    5.00
   4   4   0   14.00    4.50
   4   4   0   24.40    5.80
  -4   4   0   14.40    3.50
  -4   4   0   14.90    1.50
  -4  -4   0   20.40    5.40
  -4  -4   0   18.70    5.10
  -4   4   0   10.80    4.10
  -4  -4   0   12.90    4.70
  -4   4   0   17.80    5.00
  -4   4   0   21.60    5.20
  -4  -4   0   14.60    4.80
  -4   4   0    8.20    3.90
  -4   4   0   13.80    2.90
  -4   4   0   19.30    4.90
  -4   4   0   24.90    5.30
  -4  -4   0    8.90    4.30
  -4  -4   0   10.40    3.10
  -4  -4   0   20.90    4.80
  -4  -4   0    9.00    4.50
  -4   4   0   15.40    4.30
  -4  -4   0   18.50    5.30
  -4   4   0    8.80    3.40
  -4   4   0   12.10    1.40
  -4  -4   0   21.60    4.90
  -4  -4   0   15.40    4.00
  -4  -4   0   12.30    3.60
   4  -5   0   30.80    4.20
   4   5   0   24.10    5.80
   4  -5   0   24.20    5.80
   4   5   0   33.70    4.80
   4  -5   0   39.00    6.10
   4  -5   0   29.60    6.10
   4   5   0   34.70    6.20
   4  -5   0   37.10    7.10
   4   5   0   30.20    4.80
   4   5   0   25.50    6.00
   4   5   0   28.60    2.90
   4  -5   0   36.40    6.80
   4   5   0   42.30    6.20
   4  -5   0   34.10    5.70
   4  -5   0   32.60    6.80
  -4  -5   0   29.20    4.70
  -4   5   0   40.40    7.40
  -4  -5   0   41.90    5.40
  -4  -5   0   25.90    5.60
  -4  -5   0   48.10    6.80
  -4  -5   0   38.90    7.10
  -4   5   0   28.60    5.70
  -4  -5   0   35.40    5.30
  -4  -5   0   33.70    6.40
  -4   5   0   43.50    6.40
  -4  -5   0   30.60    7.20
  -4   5   0   22.90    5.80
  -4   5   0   32.30    3.30
  -4   5   0   39.50    6.40
  -4  -5   0   47.10    6.90
  -4   5   0   31.70    4.40
  -4   5   0   25.70    6.60
  -4  -5   0   39.10    7.20
  -4  -5   0   29.90    6.40
  -4  -5   0   26.20    6.20
  -4   5   0   37.80    7.20
  -4  -5   0   32.70    5.80
  -4   5   0   35.80    6.10
   4   6   0 1251.07   51.79
   4   6   0 1166.48   49.70
   4  -6   0 1212.08   52.89
   4   6   0 1165.18   52.99
   4  -6   0 1219.08   51.89
   4  -6   0 1156.68   52.39
   4   6   0 1208.38   49.99
   4  -6   0 1195.48   52.79
   4  -6   0 1134.59   52.99
   4   6   0 1222.68   53.39
   4   6   0 1175.18   52.69
   4  -6   0 1170.38   48.20
   4   6   0 1180.08   46.90
   4  -6   0 1206.68   50.79
  -4  -6   0 1174.98   49.99
  -4  -6   0 1204.08   50.39
  -4   6   0 1182.38   52.89
  -4  -6   0 1226.98   53.09
  -4   6   0 1194.18   53.19
  -4   6   0 1232.28   53.09
  -4  -6   0 1239.38   53.79
  -4  -6   0 1208.48   49.60
  -4  -6   0 1196.98   49.99
  -4  -6   0 1157.68   52.29
  -4   6   0 1181.48   51.19
  -4  -6   0 1240.68   53.69
  -4   6   0 1179.58   52.99
  -4   6   0 1233.58   51.99
  -4   6   0 1150.98   45.80
  -4  -6   0 1225.28   50.49
  -4   6   0 1218.28   48.40
  -4  -6   0 1178.18   52.59
  -4  -6   0 1206.98   53.39
  -4   6   0 1192.18   52.49
  -4  -6   0 1192.48   53.79
  -4   6   0 1232.58   51.79
  -4  -6   0 1249.68   53.99
  -4  -6   0 1134.99   52.39
   4  -7   0  636.44   33.80
   4   7   0  650.43   28.10
   4  -7   0  629.14   30.70
   4   7   0  680.13   31.00
   4   7   0  687.03   34.10
   4  -7   0  651.33   28.40
   4  -7   0  704.63   33.00
   4  -7   0  590.74   32.80
   4   7   0  682.73   32.10
   4  -7   0  696.43   25.90
   4  -7   0  677.43   32.90
   4   7   0  680.73   30.10
   4   7   0  628.44   33.00
   4  -7   0  681.13   33.80
   4  -7   0  682.63   25.90
   4  -7   0  673.63   25.90
   4  -7   0  690.13   25.90
   4   7   0  658.93   33.80
   4  -7   0  690.73   31.40
  -4   7   0  686.43   34.10
  -4  -7   0  647.64   30.40
  -4   7   0  683.53   33.80
  -4  -7   0  671.23   31.10
  -4  -7   0  743.13   34.60
  -4   7   0  668.53   28.50
  -4   7   0  670.13   32.40
  -4  -7   0  678.23   34.80
  -4  -7   0  652.83   34.30
  -4  -7   0  686.73   30.60
  -4   7   0  656.03   34.10
  -4   7   0  609.04   32.80
  -4  -7   0  672.53   33.80
  -4  -7   0  646.74   34.10
  -4  -7   0  643.44   33.50
  -4  -7   0  672.43   30.50
  -4   7   0  635.24   32.60
  -4  -7   0  678.33   33.70
  -4   7   0  665.63   34.40
  -4  -7   0  655.83   29.80
  -4  -7   0  676.93   33.60
  -4  -7   0  695.03   34.50
   4   8   0  101.99   10.70
   4  -8   0   83.99    8.20
   4  -8   0   88.19   10.70
   4   8   0   83.29    8.60
   4   8   0   98.59   11.10
   4  -8   0   90.39    5.10
   4  -8   0   81.99    5.10
   4   8   0   89.09    7.70
   4  -8   0   89.29    6.40
   4   8   0   99.79    8.90
   4  -8   0   88.19    9.80
   4  -8   0   86.79    5.30
   4   8   0   92.39    7.00
   4   8   0   94.19   10.90
   4   8   0  114.99    9.90
   4  -8   0   77.69    9.30
   4  -8   0   79.79    5.10
   4  -8   0   88.79    5.10
  -4  -8   0   82.39    9.80
  -4   8   0   78.89    9.00
  -4  -8   0   78.29    7.60
  -4  -8   0   95.89   10.80
  -4   8   0   81.49   10.00
  -4   8   0   76.19    8.80
  -4   8   0   90.69   10.60
  -4  -8   0   83.39    7.30
  -4  -8   0   77.19    8.70
  -4  -8   0   87.09    7.90
  -4   8   0   90.19    6.40
  -4  -8   0   87.19   10.90
  -4   8   0   86.49    9.90
  -4   8   0   98.19   10.90
  -4  -8   0   93.19   10.60
  -4  -8   0   91.69   10.90
  -4  -8   0   73.19    9.50
  -4   8   0   78.59    9.30
   4   9   0    4.00    3.40
   4   9   0    3.30    3.00
   4  -9   0    2.80    4.10
   4  -9   0    9.50    2.50
   4  -9   0    8.00    2.40
   4   9   0   10.00    4.20
   4  -9   0   17.40    5.80
   4   9   0   12.80    4.20
   4  -9   0   10.20    2.50
   4   9   0   10.50    5.50
   4  -9   0    4.60    3.20
   4  -9   0    8.90    5.80
   4  -9   0   10.20    2.60
   4   9   0    6.90    4.60
   4   9   0   16.20    4.10
   4  -9   0   10.20    2.50
   4  -9   0    8.50    2.40
  -4  -9   0   11.90    5.70
  -4   9   0    8.60    5.30
  -4  -9   0    0.40    4.00
  -4   9   0    8.30    6.00
  -4   9   0   10.90    4.20
  -4  -9   0    7.20    5.40
  -4  -9   0    8.60    3.40
  -4   9   0    5.80    4.80
  -4  -9   0   11.40    3.80
  -4  -9   0    8.60    5.50
  -4   9   0    9.70    4.40
  -4   9   0    8.60    4.70
  -4  -9   0    3.90    4.30
  -4  -9   0   15.90    4.20
  -4   9   0   16.10    6.10
  -4   9   0   10.10    2.70
  -4  -9   0    3.20    4.70
  -4   9   0    8.00    5.00
  -4  -9   0    9.10    6.20
   4 -10   0  335.07   15.40
   4  10   0  327.27   19.80
   4 -10   0  339.27   24.30
   4  10   0  334.17   17.50
   4 -10   0  329.27   15.70
   4  10   0  353.16   19.80
   4 -10   0  323.57   15.10
   4 -10   0  304.47   17.40
   4 -10   0  312.27   22.60
   4  10   0  287.77   18.70
   4 -10   0  310.07   15.00
   4  10   0  325.07   22.20
   4 -10   0  321.67   15.40
   4 -10   0  321.47   15.50
   4  10   0  322.77   22.20
  -4  10   0  310.07   22.50
  -4  10   0  334.97   21.30
  -4 -10   0  296.07   22.40
  -4 -10   0  323.27   21.80
  -4 -10   0  327.17   22.20
  -4 -10   0  298.97   17.10
  -4  10   0  348.17   23.00
  -4  10   0  314.57   21.80
  -4  10   0  296.47   19.30
  -4 -10   0  311.07   16.50
  -4  10   0  334.57   22.90
  -4 -10   0  303.87   19.40
  -4 -10   0  318.57   22.70
  -4  10   0  360.06   21.30
  -4 -10   0  302.57   16.50
  -4 -10   0  272.87   16.90
  -4 -10   0  331.17   22.30
  -4 -10   0  317.27   22.60
   4 -11   0  289.27   14.90
   4  11   0  265.17   21.00
   4 -11   0  285.07   20.30
   4 -11   0  277.47   14.70
   4  11   0  298.37   21.60
   4 -11   0  267.77   14.40
   4 -11   0  319.87   22.50
   4  11   0  278.47   18.00
   4 -11   0  286.87   14.40
   4  11   0  283.97   19.00
   4  11   0  267.77   16.40
  -4 -11   0  269.07   21.60
  -4  11   0  256.87   21.60
  -4 -11   0  267.07   15.40
  -4  11   0  282.87   18.50
  -4  11   0  320.17   22.70
  -4 -11   0  301.57   22.90
  -4  11   0  306.07   21.70
  -4 -11   0  286.67   16.00
  -4 -11   0  278.67   21.00
  -4 -11   0  287.37   22.30
  -4  11   0  272.07   21.70
  -4 -11   0  301.97   21.90
  -4 -11   0  275.57   20.30
  -4  11   0  239.58   20.60
   4  12   0   39.80    9.80
   4 -12   0   39.80   10.10
   4 -12   0   36.00    9.40
   4 -12   0   32.40    5.10
   4  12   0   40.20    8.30
   4  12   0   32.10    7.20
   4 -12   0   33.40    5.40
   4  12   0   34.50    8.90
  -4  12   0   31.00    9.10
  -4 -12   0   35.90    5.70
  -4 -12   0   46.10   10.40
  -4  12   0   37.70    8.50
  -4  12   0   40.30    7.80
  -4  12   0   40.60    9.20
  -4 -12   0   38.20   10.20
  -4  12   0   26.60    9.20
  -4  12   0   33.10    9.80
  -4 -12   0   30.00    8.80
  -4 -12   0   42.30   10.30
   4 -13   0    2.40    6.80
   4  13   0    5.00    5.30
   4  13   0    3.40    5.70
   4  13   0   -1.00    5.40
   4 -13   0   -1.40    4.60
   4  13   0    3.60    3.90
  -4  13   0   -0.20    5.10
  -4 -13   0   -4.20    4.30
  -4  13   0   -3.50    5.10
  -4  13   0    9.40    6.60
  -4  13   0    3.10    4.00
  -4 -13   0    6.30    5.50
  -4  13   0    8.60    5.40
  -4 -13   0    1.50    5.00
  -4  13   0    1.10    5.80
  -4 -13   0    0.00    5.40
  -4 -13   0   -4.10    5.00
   4 -14   0  285.07   22.70
   4 -14   0  324.47   25.30
   4  14   0  301.07   21.70
   4  14   0  304.07   24.10
   4  14   0  311.07   19.90
  -4  14   0  292.57   21.10
  -4 -14   0  324.27   26.10
  -4  14   0  269.27   24.50
  -4 -14   0  288.57   24.20
  -4  14   0  299.87   20.20
  -4  14   0  301.37   24.10
  -4  14   0  303.77   22.00
  -4 -14   0  281.17   22.20
  -4  14   0  276.47   24.20
  -4 -14   0  290.17   24.60
  -4 -14   0  281.17   23.20
   4  15   0  142.39   13.10
   4 -15   0  122.19   16.40
   4  15   0  152.18   15.80
   4  15   0  101.89   15.10
   4 -15   0  129.49   15.60
  -4  15   0  107.39   16.80
  -4 -15   0  160.08   17.50
  -4  15   0  133.79   16.80
  -4 -15   0  132.59   17.10
  -4 -15   0  113.59   17.00
  -4  15   0  118.89   13.90
  -4 -15   0  134.29   15.50
  -4  15   0  118.59   13.60
  -4 -15   0  131.19   17.40
  -4  15   0  131.79   13.30
  -4  15   0  128.39   17.50
   4  16   0  105.69   12.00
   4  16   0  123.59   14.90
   4 -16   0   96.99   15.40
   4  16   0   95.29   20.30
   4 -16   0   94.69   14.80
  -4 -16   0   85.29   13.70
  -4 -16   0   97.19   17.90
  -4 -16   0   95.69   15.00
  -4 -16   0  104.59   19.80
  -4  16   0   95.69   17.30
  -4  16   0  124.69   17.20
  -4 -16   0   86.19   17.30
  -4  16   0  115.79   12.70
  -4  16   0  106.69   13.70
  -4 -16   0  114.59   16.60
   4  17   0  174.08   18.70
   4 -17   0  197.08   22.70
   4  17   0  173.28   15.60
   4  17   0  172.38   20.30
  -4 -17   0  200.08   22.30
  -4 -17   0  212.38   22.80
  -4  17   0  179.28   20.50
  -4 -17   0  194.38   19.30
  -4 -17   0  218.18   22.00
  -4 -17   0  198.38   21.80
  -4  17   0  190.48   16.70
  -4  17   0  193.18   22.30
  -4 -17   0  232.08   22.10
   4 -18   0   40.20   13.90
   4  18   0   51.29    9.90
   4  18   0   36.90   12.60
   4 -18   0   31.00   11.30
  -4  18   0   85.19   18.40
  -4 -18   0   39.10   12.40
  -4 -18   0   31.00   11.60
  -4 -18   0   42.70   12.10
  -4 -18   0   41.20   11.90
  -4  18   0   46.10    9.60
  -4 -18   0   86.89   18.10
  -4  18   0   39.20   12.20
   4  19   0    4.80    8.90
   4 -19   0   -1.70    7.50
   4 -19   0   -7.20    9.10
   4  19   0   -0.50    4.10
  -4 -19   0    1.80    8.20
  -4 -19   0   -1.90    7.10
  -4 -19   0   13.80    9.90
  -4  19   0   -5.20    6.20
  -4 -19   0    7.10    8.40
  -4  19   0   -0.60    4.90
  -4  19   0   -2.40    8.90
   4  20   0   14.60   10.40
   4  20   0   21.60    6.90
   4 -20   0   15.20   11.70
   4 -20   0   43.30   15.00
  -4 -20   0   46.50   15.30
  -4  20   0    7.70   10.50
  -4 -20   0   21.00   11.00
  -4 -20   0   40.10   13.60
  -4  20   0   17.80   10.90
  -4  20   0   24.40    8.00
  -4 -20   0   21.10   10.90
   5   0   0    2.10    3.30
   5   0   0   -2.30    2.00
   5   0   0    0.50    3.30
   5   0   0    1.60    2.50
   5   0   0    0.00    2.80
   5   0   0    0.50    3.00
   5   0   0   -5.70    1.60
   5   0   0    2.20    3.70
  -5   0   0   -0.90    2.70
  -5   0   0    6.40    4.60
  -5   0   0   -0.20    2.50
  -5   0   0   -0.20    2.20
  -5   0   0   -0.40    2.30
  -5   0   0   -2.20    2.50
  -5   0   0    1.50    3.40
  -5   0   0   -3.00    1.90
  -5   0   0    0.20    2.50
  -5   0   0   -5.70    1.80
  -5   0   0   -3.10    2.70
  -5   0   0   -0.30    2.10
  -5   0   0    0.90    3.00
  -5   0   0    2.20    3.30
  -5   0   0   -2.40    2.30
   5  -1   0  875.51   36.90
   5  -1   0  821.12   36.20
   5   1   0  850.31   38.70
   5   1   0  804.02   38.60
   5  -1   0  816.82   40.90
   5  -1   0  807.12   37.30
   5  -1   0  839.12   38.50
   5   1   0  845.32   35.90
   5   1   0  820.82   34.60
   5   1   0  781.32   38.20
   5   1   0  799.72   37.70
   5  -1   0  763.02   37.90
   5  -1   0  764.02   36.80
   5  -1   0  895.91   39.40
   5   1   0  886.71   38.40
   5   1   0  759.42   37.50
  -5  -1   0  766.22   35.80
  -5  -1   0  848.92   36.80
  -5   1   0  856.31   36.80
  -5   1   0  832.32   41.30
  -5  -1   0  823.92   38.50
  -5   1   0  847.32   35.10
  -5  -1   0  830.62   35.90
  -5  -1   0  827.72   38.20
  -5   1   0  802.52   35.90
  -5   1   0  780.72   34.40
  -5   1   0  854.71   36.50
  -5   1   0  831.32   38.40
  -5   1   0  857.21   34.60
  -5  -1   0  849.12   36.20
  -5  -1   0  863.61   38.80
  -5   1   0  767.52   37.90
  -5   1   0  842.32   37.70
  -5  -1   0  822.72   37.90
  -5   1   0  856.71   39.00
  -5   1   0  787.42   34.30
  -5  -1   0  859.31   36.90
  -5   1   0  832.62   38.70
  -5  -1   0  767.22   35.30
  -5   1   0  807.42   34.80
  -5  -1   0  852.91   38.40
  -5  -1   0  846.22   34.80
  -5  -1   0  831.82   37.80
  -5  -1   0  720.33   45.00
  -5   1   0  808.52   37.00
  -5  -1   0  823.52   37.40
   5   2   0 2876.81  119.19
   5  -2   0 2925.81  120.29
   5  -2   0 2997.80  118.79
   5  -2   0 3125.49  121.59
   5  -2   0 3110.99  119.79
   5  -2   0 2968.40  118.79
   5  -2   0 2959.00  118.69
   5  -2   0 3030.50  120.39
   5  -2   0 3166.08  120.89
   5  -2   0 3031.00  119.09
   5   2   0 3046.50  120.59
   5   2   0 3069.19  120.89
   5   2   0 2997.10  120.79
   5   2   0 3143.09  120.39
   5   2   0 3073.29  117.39
   5   2   0 3122.29  121.29
   5   2   0 2958.60  114.99
  -5   2   0 3299.17  120.39
  -5   2   0 2938.61  120.29
  -5   2   0 3154.98  121.39
  -5   2   0 3071.99  118.69
  -5  -2   0 3040.70  119.99
  -5  -2   0 3104.59  115.59
  -5  -2   0 3041.10  120.39
  -5  -2   0 3071.79  118.79
  -5   2   0 3103.49  121.09
  -5  -2   0 2935.31  118.19
  -5   2   0 2876.61  115.29
  -5   2   0 3114.19  119.29
  -5  -2   0 3220.28  121.59
  -5  -2   0 3113.39  120.29
  -5  -2   0 3054.69  119.49
  -5   2   0 3018.60  115.79
  -5  -2   0 3196.28  120.89
  -5  -2   0 2885.31  119.79
  -5   2   0 3019.50  115.29
  -5  -2   0 2966.80  120.59
  -5  -2   0 3097.59  119.49
  -5  -2   0 2820.42  119.29
  -5   2   0 3019.50  115.69
  -5  -2   0 2921.11  117.09
  -5   2   0 2898.21  118.89
  -5   2   0 3001.10  120.89
  -5   2   0 3003.70  117.69
  -5   2   0 2848.92  120.09
  -5   2   0 3144.79  119.29
   5   3   0  218.38   14.80
   5   3   0  257.47   16.30
   5  -3   0  238.18   15.90
   5   3   0  239.08   16.00
   5  -3   0  249.38   14.70
   5  -3   0  269.87   16.10
   5  -3   0  251.57   15.50
   5  -3   0  263.27   15.80
   5  -3   0  249.78   16.70
   5   3   0  239.88   16.10
   5   3   0  226.68   15.90
   5   3   0  266.17   14.30
   5   3   0  255.07   17.00
   5   3   0  249.48   11.40
   5  -3   0  220.08   15.60
   5  -3   0  256.47   16.40
   5   3   0  246.48   11.40
   5  -3   0  229.18   15.10
  -5   3   0  227.08   16.00
  -5  -3   0  231.88   13.60
  -5  -3   0  255.07   16.50
  -5   3   0  234.58   11.60
  -5  -3   0  235.28   15.50
  -5  -3   0  234.88   16.10
  -5  -3   0  223.78   14.90
  -5   3   0  211.38   14.00
  -5   3   0  251.77   11.70
  -5   3   0  250.37   15.40
  -5   3   0  232.68   16.30
  -5  -3   0  269.07   16.30
  -5   3   0  248.48   16.30
  -5   3   0  240.78   15.20
  -5  -3   0  227.98   15.60
  -5  -3   0  268.97   15.60
  -5  -3   0  263.87   16.20
  -5   3   0  245.48   11.40
  -5   3   0  243.28   12.80
  -5   3   0  230.68   15.30
  -5   3   0  249.28   11.50
  -5  -3   0  250.37   11.40
  -5  -3   0  255.07   15.50
  -5  -3   0  249.68   15.90
  -5  -3   0  227.48   16.10
  -5   3   0  229.28   13.30
  -5   3   0  244.58   16.40
  -5   3   0  223.18   16.10
   5  -4   0  431.06   24.10
   5  -4   0  439.16   24.10
   5  -4   0  439.26   24.50
   5  -4   0  438.26   22.10
   5   4   0  450.65   25.70
   5   4   0  463.65   25.30
   5  -4   0  440.66   25.10
   5  -4   0  444.26   27.00
   5  -4   0  491.95   24.60
   5   4   0  435.16   24.60
   5   4   0  452.65   24.70
   5   4   0  477.45   24.90
   5   4   0  452.95   21.80
   5  -4   0  380.56   23.20
   5   4   0  449.16   23.30
   5   4   0  447.96   18.40
   5  -4   0  445.26   23.60
  -5  -4   0  445.26   23.70
  -5   4   0  466.25   25.00
  -5  -4   0  482.25   24.50
  -5  -4   0  440.56   24.70
  -5   4   0  466.65   18.10
  -5   4   0  441.06   17.90
  -5   4   0  438.16   23.10
  -5   4   0  427.36   24.40
  -5   4   0  452.55   24.30
  -5   4   0  458.85   22.40
  -5   4   0  465.75   18.10
  -5  -4   0  447.16   25.20
  -5  -4   0  448.16   24.30
  -5   4   0  478.65   25.50
  -5  -4   0  452.35   21.80
  -5   4   0  434.96   17.90
  -5   4   0  424.16   24.00
  -5   4   0  445.26   25.10
  -5   4   0  456.25   18.00
  -5  -4   0  397.36   22.90
  -5  -4   0  455.05   24.80
  -5  -4   0  472.35   24.30
  -5  -4   0  463.55   23.30
  -5  -4   0  413.66   24.20
  -5   4   0  462.25   24.60
  -5   4   0  425.86   20.60
  -5  -4   0  459.75   25.40
   5   5   0  290.57   18.50
   5   5   0  249.68   16.00
   5  -5   0  253.57   17.70
   5   5   0  284.67   18.50
   5   5   0  263.47   11.80
   5  -5   0  291.57   17.60
   5  -5   0  292.87   19.00
   5  -5   0  277.87   17.80
   5  -5   0  292.67   15.50
   5   5   0  288.07   17.80
   5   5   0  274.27   15.30
   5   5   0  275.47   17.70
   5   5   0  281.07   18.30
   5  -5   0  275.87   17.20
   5  -5   0  257.37   17.60
   5  -5   0  289.67   17.40
   5  -5   0  266.97   17.60
  -5   5   0  274.47   15.30
  -5  -5   0  254.47   16.60
  -5  -5   0  259.77   15.10
  -5   5   0  269.47   13.50
  -5  -5   0  254.37   17.10
  -5  -5   0  294.17   19.30
  -5  -5   0  247.88   17.10
  -5   5   0  284.77   17.00
  -5  -5   0  273.07   16.60
  -5   5   0  235.68   17.60
  -5   5   0  286.47   18.20
  -5  -5   0  274.27   17.00
  -5  -5   0  276.17   16.20
  -5   5   0  284.97   18.40
  -5   5   0  298.67   18.10
  -5  -5   0  302.07   19.00
  -5  -5   0  264.27   18.20
  -5  -5   0  279.67   18.10
  -5  -5   0  297.37   18.50
  -5  -5   0  283.67   18.40
  -5   5   0  257.47   18.00
  -5   5   0  239.58   17.30
  -5  -5   0  301.37   19.20
  -5   5   0  263.87   17.80
   5   6   0    9.30    4.60
   5  -6   0    4.70    3.90
   5   6   0    8.30    5.50
   5   6   0    6.20    4.70
   5   6   0    9.60    4.20
   5   6   0   12.70    4.10
   5   6   0   12.00    4.30
   5  -6   0    9.40    5.20
   5  -6   0    8.30    5.00
   5  -6   0   16.50    6.20
   5  -6   0   15.60    3.90
   5  -6   0   12.80    4.50
  -5  -6   0   13.10    5.30
  -5  -6   0   15.70    5.50
  -5  -6   0   13.30    5.50
  -5   6   0   10.00    3.50
  -5   6   0   14.10    5.70
  -5  -6   0    5.60    3.70
  -5  -6   0   14.40    4.50
  -5  -6   0    8.60    3.80
  -5  -6   0    9.70    4.30
  -5   6   0   14.40    4.60
  -5   6   0   11.60    4.40
  -5  -6   0   14.40    5.70
  -5  -6   0   15.70    5.90
  -5   6   0   16.50    6.10
  -5   6   0   14.00    2.90
  -5  -6   0    8.60    4.70
  -5   6   0   26.20    6.40
  -5   6   0   12.60    5.50
  -5   6   0   11.70    4.40
  -5  -6   0   19.40    6.10
   5  -7   0   37.60    5.10
   5   7   0   37.80    8.60
   5   7   0   26.90    6.20
   5   7   0   36.70    6.70
   5   7   0   34.90   11.30
   5  -7   0   38.40    8.50
   5   7   0   35.40    6.50
   5  -7   0   39.50    7.60
   5  -7   0   37.20    7.80
   5  -7   0   27.80    5.80
  -5  -7   0   52.79    9.70
  -5   7   0   50.69    9.40
  -5   7   0   35.10    5.10
  -5  -7   0   34.30    6.50
  -5  -7   0   27.90    7.30
  -5  -7   0   54.79    7.00
  -5  -7   0   37.10    8.10
  -5   7   0   47.40    8.00
  -5   7   0   31.50    6.70
  -5   7   0   36.90    8.10
  -5   7   0   36.60    8.70
  -5  -7   0   29.70    5.80
  -5  -7   0   21.70    6.70
  -5   7   0   30.20    8.60
  -5   7   0   15.00    5.10
  -5  -7   0   29.70    5.90
  -5  -7   0   50.69    9.40
   5   8   0   92.49   10.10
   5   8   0   73.49    8.10
   5  -8   0   80.59    9.20
   5  -8   0   82.29   10.00
   5   8   0   90.39   11.50
   5  -8   0   67.99    6.60
   5  -8   0   78.59   11.10
   5   8   0   86.89   11.00
   5  -8   0   76.59   10.40
   5   8   0   81.79    8.40
  -5   8   0   80.39    6.90
  -5  -8   0   99.79    8.60
  -5   8   0   62.59    9.00
  -5  -8   0   90.09   11.30
  -5   8   0   76.89   10.10
  -5  -8   0   68.59   10.10
  -5  -8   0   74.89   10.30
  -5  -8   0   89.19   11.40
  -5  -8   0   79.49   10.60
  -5  -8   0   74.39    9.00
  -5   8   0   72.19   10.40
  -5  -8   0   67.89    7.90
  -5   8   0   90.89   10.90
  -5   8   0   88.59   10.20
  -5  -8   0   88.69   11.70
  -5   8   0   70.09    9.80
   5   9   0    5.80    5.50
   5   9   0    5.50    4.30
   5  -9   0   21.20    7.80
   5  -9   0   16.70    6.70
   5   9   0   10.50    5.20
   5   9   0    1.30    4.70
  -5  -9   0    7.90    6.50
  -5   9   0    0.30    4.50
  -5  -9   0    1.90    5.30
  -5  -9   0   12.00    7.60
  -5  -9   0    8.20    6.40
  -5  -9   0    4.10    5.10
  -5  -9   0   12.30    4.40
  -5  -9   0   12.40    4.60
  -5  -9   0   -1.00    4.90
  -5  -9   0    9.70    6.70
  -5   9   0   15.20    6.00
  -5   9   0    2.90    5.10
  -5   9   0    8.10    4.50
  -5   9   0   10.60    3.20
  -5   9   0   15.60    7.40
   5 -10   0   38.60    9.10
   5  10   0   31.50    7.00
   5  10   0   19.10    6.30
   5 -10   0   23.80    8.70
   5  10   0   35.70    8.90
   5  10   0   21.50    8.00
  -5  10   0   27.50    7.60
  -5 -10   0   34.20    6.40
  -5  10   0   22.40    8.20
  -5 -10   0   34.80    9.00
  -5 -10   0   29.00    8.60
  -5 -10   0   25.60    9.00
  -5 -10   0   24.20    9.00
  -5  10   0   33.10    8.40
  -5 -10   0   30.60    8.50
  -5 -10   0   28.30    9.40
  -5  10   0   21.70    8.40
  -5 -10   0   25.00    5.80
  -5 -10   0   31.00    9.60
  -5  10   0   30.50    7.10
   5 -11   0   26.10    7.80
   5 -11   0   38.90   10.40
   5  11   0   30.30    7.20
   5  11   0   16.60    7.90
   5  11   0   21.50    7.80
   5  11   0   16.40    6.20
  -5 -11   0   18.70    8.80
  -5  11   0   22.30    7.10
  -5 -11   0   17.50    4.90
  -5  11   0   20.70    7.10
  -5 -11   0   26.60    8.80
  -5  11   0   42.20   10.00
  -5  11   0   35.70   10.40
  -5  11   0   26.40    7.00
  -5 -11   0    7.40    5.60
  -5 -11   0   22.80    8.00
  -5 -11   0   17.60    7.40
   5  12   0   97.79   13.30
   5  12   0  101.19   11.60
   5  12   0   95.09   11.40
   5 -12   0  109.09   13.30
   5 -12   0  119.69   15.20
   5  12   0   94.09   13.20
  -5 -12   0   88.49   13.60
  -5 -12   0  118.09   15.30
  -5 -12   0  109.29   13.70
  -5 -12   0  104.19   15.40
  -5  12   0  109.39   15.20
  -5  12   0  115.39   13.10
  -5  12   0   96.49   13.20
  -5  12   0  105.99   12.20
  -5 -12   0   94.59   13.20
  -5  12   0  100.19   12.50
  -5 -12   0  105.19    9.50
   5 -13   0   16.60    8.00
   5  13   0   17.50    8.20
   5 -13   0    1.80    5.10
   5  13   0    5.50    6.60
   5  13   0   10.20    5.70
   5  13   0    6.50    5.00
  -5  13   0    6.50    7.50
  -5 -13   0    2.20    6.90
  -5 -13   0   11.00    7.40
  -5  13   0   -1.90    3.80
  -5  13   0   13.50    6.50
  -5  13   0    2.50    5.90
  -5  13   0    3.10    5.60
  -5 -13   0    2.20    6.30
  -5 -13   0   13.30    8.00
  -5 -13   0    3.30    5.80
   5  14   0  184.88   19.60
   5 -14   0  160.88   17.30
   5  14   0  170.78   18.40
   5  14   0  173.08   16.30
   5  14   0  170.68   15.20
   5 -14   0  180.08   19.80
  -5 -14   0  170.28   19.60
  -5  14   0  145.69   15.40
  -5 -14   0  185.78   18.90
  -5 -14   0  170.08   17.80
  -5  14   0  153.88   16.40
  -5  14   0  149.19   16.00
  -5  14   0  166.18   19.10
  -5 -14   0  201.78   20.90
  -5 -14   0  171.68   19.20
  -5  14   0  182.88   18.80
   5 -15   0  215.08   22.10
   5  15   0  196.48   16.70
   5 -15   0  220.98   20.30
  -5  15   0  210.38   24.20
  -5 -15   0  233.98   22.20
  -5 -15   0  160.08   20.00
  -5  15   0  227.08   22.70
  -5  15   0  174.88   18.40
  -5  15   0  202.78   17.90
  -5 -15   0  217.78   20.50
  -5 -15   0  190.58   20.60
  -5  15   0  171.58   17.20
  -5 -15   0  170.98   20.10
   5 -16   0  224.58   22.30
   5  16   0  230.78   18.80
   5  16   0  271.67   24.60
   5 -16   0  223.98   23.70
  -5 -16   0  227.48   25.20
  -5  16   0  283.97   25.60
  -5 -16   0  259.37   25.20
  -5 -16   0  224.38   24.30
  -5  16   0  259.67   21.90
  -5  16   0  273.17   20.80
  -5  16   0  243.68   25.50
  -5 -16   0  282.87   25.40
  -5 -16   0  292.57   24.10
   5 -17   0    2.10    7.60
   5  17   0    2.30    5.30
   5 -17   0   -0.40    7.50
   5  17   0    3.20    7.50
  -5  17   0   -0.80    7.20
  -5  17   0   -3.20    4.60
  -5 -17   0   14.50   10.10
  -5  17   0   13.20    9.50
  -5 -17   0   -4.40    8.00
  -5 -17   0    0.70    7.00
  -5  17   0   -2.10    5.80
  -5 -17   0    0.40    6.30
  -5 -17   0   13.50    9.80
   5 -18   0   20.50   11.60
   5 -18   0   30.00   11.70
   5  18   0   27.20   11.90
   5  18   0   20.20    7.60
  -5 -18   0   22.60   11.10
  -5 -18   0   29.20   16.90
  -5 -18   0   30.30   12.10
  -5  18   0    6.50    8.90
  -5  18   0   48.10   10.80
  -5 -18   0   20.10   10.60
  -5  18   0   16.40    9.70
  -5 -18   0   36.00   12.90
   5  19   0   -4.30    7.00
   5 -19   0   -4.60    7.70
   5 -19   0    2.10    8.00
   5  19   0    1.80    4.70
   5 -19   0    4.80    9.90
  -5  19   0   -1.60    8.90
  -5 -19   0    0.40    8.00
  -5 -19   0   10.70    8.60
  -5 -19   0   -3.50    7.80
  -5  19   0   -2.40    4.40
  -5 -19   0    1.70    8.80
  -5  19   0    1.20    7.90
   5 -20   0   12.00    9.70
   5 -20   0   32.10   14.40
   5 -20   0   -3.30    9.00
   5  20   0   10.80   11.20
   5  20   0   24.90    8.20
  -5 -20   0    6.20    9.40
  -5 -20   0   11.60   10.80
  -5  20   0   22.40   12.60
  -5  20   0    1.80    5.60
  -5 -20   0    6.80    9.40
  -5 -20   0   15.50   11.90
   6   0   0  644.94   33.20
   6   0   0  598.64   32.40
   6   0   0  606.54   31.70
   6   0   0  602.04   31.70
   6   0   0  633.94   32.90
   6   0   0  606.74   29.20
   6   0   0  695.63   34.10
   6   0   0  627.24   30.20
  -6   0   0  651.43   31.60
  -6   0   0  659.33   30.10
  -6   0   0  623.04   29.70
  -6   0   0  621.54   31.40
  -6   0   0  644.14   32.80
  -6   0   0  628.04   28.90
  -6   0   0  651.53   29.70
  -6   0   0  626.14   32.80
  -6   0   0  648.24   29.20
  -6   0   0  652.33   32.70
  -6   0   0  663.43   29.40
  -6   0   0  682.53   33.20
  -6   0   0  656.53   33.40
  -6   0   0  627.44   29.30
   6  -1   0  712.63   35.20
   6   1   0  781.02   37.60
   6   1   0  698.83   35.90
   6   1   0  743.23   35.80
   6  -1   0  707.43   34.20
   6   1   0  787.12   37.60
   6   1   0  771.12   33.90
   6   1   0  755.82   32.30
   6  -1   0  740.93   33.90
   6  -1   0  739.13   34.10
   6  -1   0  767.62   37.20
   6   1   0  766.62   37.10
   6  -1   0  743.83   37.40
   6  -1   0  750.12   35.80
   6  -1   0  710.13   36.30
   6   1   0  710.23   35.70
  -6   1   0  736.13   32.70
  -6  -1   0  746.23   33.70
  -6   1   0  701.83   36.20
  -6   1   0  731.23   36.70
  -6   1   0  698.63   32.00
  -6   1   0  734.13   32.00
  -6  -1   0  678.93   35.00
  -6   1   0  756.92   35.90
  -6   1   0  729.43   35.20
  -6   1   0  717.33   33.90
  -6   1   0  722.63   32.50
  -6   1   0  713.03   36.60
  -6  -1   0  749.33   34.80
  -6  -1   0  711.13   32.30
  -6   1   0  718.63   36.70
  -6  -1   0  762.22   36.60
  -6  -1   0  761.32   35.90
  -6  -1   0  688.23   33.00
  -6  -1   0  789.02   37.00
  -6  -1   0  721.33   33.40
  -6  -1   0  775.02   37.00
  -6   1   0  779.82   32.30
  -6   1   0  721.33   33.30
  -6   1   0  708.93   34.30
  -6  -1   0  760.22   37.00
  -6  -1   0  698.93   36.10
   6  -2   0   39.30    7.50
   6  -2   0   40.70    6.60
   6   2   0   46.30    5.20
   6   2   0   54.99    5.00
   6   2   0   58.79    8.80
   6  -2   0   43.40    7.50
   6  -2   0   49.60    7.40
   6   2   0   55.09    9.40
   6   2   0   38.30    7.20
   6   2   0   54.19    8.20
   6  -2   0   71.89    9.30
   6  -2   0   45.00    7.30
   6  -2   0   47.80    7.40
   6   2   0   55.99    9.10
   6  -2   0   58.69    8.80
   6   2   0   47.40    6.50
  -6  -2   0   54.09    8.30
  -6  -2   0   36.20    5.90
  -6  -2   0   48.40    7.60
  -6   2   0   64.09    8.60
  -6   2   0   43.00    5.00
  -6   2   0   36.00    7.70
  -6  -2   0   47.50    8.60
  -6  -2   0   47.20    7.60
  -6   2   0   51.69    9.00
  -6   2   0   49.20    5.30
  -6   2   0   57.29    7.20
  -6  -2   0   43.30    8.80
  -6  -2   0   48.30    7.90
  -6   2   0   54.19    6.60
  -6  -2   0   44.80    7.10
  -6   2   0   53.49    5.30
  -6   2   0   43.10    6.30
  -6  -2   0   49.80    8.20
  -6   2   0   41.60    8.40
  -6  -2   0   69.69    7.70
  -6   2   0   40.80    7.50
  -6   2   0   36.40    5.00
  -6  -2   0   44.90    6.70
  -6  -2   0   47.30    5.30
  -6   2   0   52.49    7.50
  -6   2   0   47.70    6.80
  -6  -2   0   59.39    7.80
   6   3   0   10.60    4.10
   6  -3   0    8.40    5.50
   6   3   0    6.80    2.50
   6  -3   0    6.90    4.10
   6  -3   0    1.20    4.30
   6  -3   0    6.20    4.60
   6   3   0    2.40    3.90
   6   3   0    6.90    4.20
   6   3   0   10.60    5.20
   6  -3   0    6.20    4.60
   6   3   0    9.80    2.80
   6  -3   0   17.20    6.10
   6  -3   0    6.20    4.40
   6  -3   0    3.90    4.00
   6   3   0    8.10    5.30
   6   3   0    1.80    3.60
  -6   3   0    6.00    4.40
  -6  -3   0   12.20    4.80
  -6   3   0    9.50    2.50
  -6   3   0    9.90    2.70
  -6   3   0    6.20    4.60
  -6  -3   0   -0.70    3.50
  -6  -3   0    4.90    4.00
  -6   3   0    5.30    2.40
  -6  -3   0    6.40    3.40
  -6  -3   0   12.10    5.20
  -6  -3   0    9.00    5.40
  -6  -3   0    5.40    4.30
  -6   3   0    7.70    4.30
  -6  -3   0   -1.90    3.00
  -6  -3   0    2.70    4.60
  -6  -3   0    3.00    3.70
  -6   3   0    4.80    3.90
  -6   3   0    5.70    5.10
  -6   3   0    6.60    2.50
  -6   3   0    4.40    3.80
  -6  -3   0    7.50    4.40
  -6   3   0    6.80    2.50
  -6   3   0    2.60    4.00
  -6   3   0    0.00    3.40
  -6  -3   0   11.00    4.70
  -6  -3   0    9.50    2.70
  -6   3   0    4.40    3.30
   6   4   0  407.26   21.00
   6  -4   0  410.06   25.10
   6  -4   0  398.26   23.40
   6   4   0  388.26   24.20
   6  -4   0  410.06   23.50
   6  -4   0  407.36   24.10
   6   4   0  430.46   24.80
   6  -4   0  431.86   24.10
   6   4   0  413.16   25.30
   6  -4   0  428.76   22.40
   6   4   0  424.56   16.90
   6  -4   0  415.06   24.30
   6   4   0  390.96   23.00
   6  -4   0  466.75   24.30
  -6  -4   0  434.26   24.30
  -6  -4   0  411.06   21.10
  -6  -4   0  409.66   24.20
  -6   4   0  381.96   23.40
  -6   4   0  366.56   20.10
  -6   4   0  409.86   17.40
  -6   4   0  407.26   17.30
  -6   4   0  444.36   25.30
  -6  -4   0  361.36   22.70
  -6   4   0  423.66   17.20
  -6  -4   0  421.66   24.10
  -6   4   0  404.76   24.70
  -6  -4   0  421.76   23.40
  -6   4   0  410.06   17.10
  -6   4   0  419.36   23.20
  -6   4   0  418.86   17.10
  -6   4   0  407.76   22.30
  -6   4   0  379.96   23.90
  -6  -4   0  402.96   24.70
  -6  -4   0  409.06   23.50
  -6  -4   0  422.26   24.60
  -6  -4   0  426.46   25.80
  -6   4   0  424.96   25.50
  -6   4   0  399.16   23.30
  -6  -4   0  395.76   23.00
   6  -5   0   15.40    5.70
   6  -5   0   12.30    4.50
   6  -5   0    7.50    5.20
   6  -5   0    4.10    5.00
   6   5   0   11.50    5.60
   6  -5   0   18.10    5.70
   6   5   0   19.00    5.60
   6   5   0    9.30    4.80
   6   5   0   19.50    6.80
   6   5   0   10.30    4.00
   6  -5   0    7.20    5.10
  -6  -5   0    9.90    4.70
  -6   5   0   14.70    5.80
  -6  -5   0   13.00    5.20
  -6  -5   0    2.90    3.80
  -6  -5   0    9.10    4.70
  -6  -5   0    7.70    4.40
  -6   5   0   11.50    3.80
  -6   5   0    1.80    4.00
  -6  -5   0    9.60    6.00
  -6   5   0    7.80    5.30
  -6   5   0   12.70    4.60
  -6  -5   0    2.40    4.50
  -6   5   0    6.50    4.60
  -6  -5   0   10.70    4.20
  -6  -5   0    1.40    4.00
  -6   5   0    8.70    4.80
  -6   5   0   19.60    6.20
  -6  -5   0   19.50    6.60
   6   6   0  633.14   33.20
   6   6   0  527.85   31.10
   6   6   0  523.15   28.80
   6  -6   0  583.94   30.90
   6  -6   0  583.64   32.90
   6  -6   0  597.74   30.80
   6   6   0  567.94   34.20
   6  -6   0  575.84   27.90
   6   6   0  581.94   27.90
  -6  -6   0  537.05   29.80
  -6   6   0  587.64   32.80
  -6  -6   0  559.04   29.80
  -6   6   0  602.24   32.10
  -6  -6   0  518.85   31.20
  -6  -6   0  612.24   32.80
  -6  -6   0  603.54   33.00
  -6  -6   0  618.64   32.00
  -6   6   0  590.64   28.10
  -6   6   0  613.14   32.20
  -6  -6   0  572.74   29.40
  -6   6   0  583.94   31.70
  -6  -6   0  541.75   31.90
  -6   6   0  529.35   29.50
  -6  -6   0  566.64   32.50
  -6  -6   0  572.64   27.80
  -6   6   0  626.14   33.00
   6  -7   0   35.90    8.70
   6  -7   0   32.40    7.40
   6  -7   0   42.40    6.70
   6  -7   0   24.70    8.10
   6   7   0   21.80    6.30
   6   7   0   31.60    8.30
   6   7   0   35.10    7.00
   6   7   0   31.90    8.20
   6  -7   0   27.40    7.30
   6   7   0   35.40    6.60
  -6  -7   0   25.80    7.80
  -6  -7   0   22.30    7.30
  -6   7   0   46.00   10.10
  -6   7   0   18.90    6.70
  -6  -7   0   33.80    6.80
  -6  -7   0   26.10    7.50
  -6  -7   0   27.50    6.70
  -6  -7   0   37.10    7.70
  -6  -7   0   28.10    8.00
  -6  -7   0   27.90    8.60
  -6  -7   0   43.10    6.90
  -6   7   0   30.90    8.20
  -6   7   0   29.80    7.40
  -6   7   0   35.90    6.10
   6   8   0   49.30    7.30
   6  -8   0   56.39   10.60
   6  -8   0   33.60    8.80
   6   8   0   49.99    9.00
   6   8   0   51.99   10.40
   6  -8   0   63.29   11.60
   6   8   0   30.80    8.60
  -6  -8   0   37.70    9.80
  -6  -8   0   52.69   11.40
  -6   8   0   35.50    8.90
  -6   8   0   42.20    6.60
  -6  -8   0   52.19    7.50
  -6  -8   0   49.20   10.50
  -6  -8   0   34.70    9.70
  -6   8   0   35.80    8.00
  -6  -8   0   50.79    8.60
  -6   8   0   50.99   10.50
  -6  -8   0   55.39   10.80
  -6   8   0   39.30    9.20
  -6  -8   0   63.59   11.90
  -6   8   0   56.99   10.60
   6  -9   0   31.30    9.40
   6   9   0   28.30    9.10
   6  -9   0   48.30    9.40
   6   9   0   34.40    9.30
   6   9   0   25.30    7.00
   6   9   0   24.20    6.40
   6  -9   0   40.60   10.30
  -6  -9   0   38.50    7.70
  -6  -9   0   28.50    6.80
  -6   9   0   38.30   10.20
  -6  -9   0   30.50    9.60
  -6  -9   0   33.70    9.90
  -6  -9   0   44.80   10.70
  -6  -9   0   22.90    9.70
  -6   9   0   44.50    9.70
  -6   9   0   22.10    8.10
  -6   9   0   35.70    9.30
  -6  -9   0   17.10   12.70
  -6   9   0   36.10    9.80
  -6  -9   0   33.40    9.50
   6 -10   0   27.60    9.20
   6  10   0   42.40   10.50
   6  10   0   24.30    8.60
   6  10   0   26.60    7.30
   6 -10   0   31.20    9.00
   6  10   0   22.00    6.60
   6 -10   0   32.40    8.70
  -6 -10   0   33.00    9.80
  -6 -10   0   21.90    8.80
  -6  10   0   33.30    9.80
  -6 -10   0   30.50    6.60
  -6 -10   0   38.40   10.50
  -6  10   0   19.70    6.90
  -6  10   0    8.80    6.70
  -6 -10   0   29.20   11.30
  -6  10   0   29.90    8.90
  -6  10   0   48.40   10.80
  -6 -10   0   33.90    7.20
  -6 -10   0   29.10    9.20
   6  11   0   20.40    9.00
   6 -11   0   14.50    7.50
   6 -11   0   32.70    9.40
   6  11   0   25.30    6.70
   6  11   0   30.90    9.50
   6  11   0   20.20    7.50
   6 -11   0   12.90    7.70
  -6  11   0   31.70    9.30
  -6 -11   0   28.30    9.70
  -6  11   0   18.10    7.80
  -6 -11   0   44.10   11.20
  -6  11   0   17.10    6.60
  -6 -11   0   53.19   12.80
  -6 -11   0   20.30    6.10
  -6 -11   0   24.60    9.40
  -6 -11   0   29.40    9.90
  -6  11   0   17.20    7.70
  -6  11   0   31.50    9.80
   6  12   0  540.45   31.30
   6 -12   0  521.95   34.90
   6  12   0  506.65   33.90
   6 -12   0  580.14   36.10
   6  12   0  497.55   35.20
   6  12   0  543.15   35.00
   6 -12   0  551.74   33.00
  -6 -12   0  519.45   34.30
  -6  12   0  522.65   34.60
  -6  12   0  570.64   34.40
  -6  12   0  580.14   36.80
  -6 -12   0  540.25   36.30
  -6 -12   0  532.25   35.40
  -6 -12   0  525.65   34.20
  -6 -12   0  561.04   35.90
  -6  12   0  561.74   32.60
  -6  12   0  501.15   32.10
   6 -13   0    7.40    7.20
   6 -13   0   -3.50    6.00
   6  13   0    6.80    6.80
   6 -13   0   12.10    8.50
   6  13   0    6.90    5.10
   6  13   0   -1.20    6.30
  -6  13   0   -1.70    6.10
  -6 -13   0   -3.40    4.80
  -6  13   0    2.10    4.80
  -6 -13   0   -2.00    5.60
  -6  13   0   -0.80    5.50
  -6 -13   0   -3.90    5.50
  -6 -13   0   11.70    7.60
  -6 -13   0    0.20    6.10
  -6  13   0    5.40    6.10
  -6  13   0    0.10    5.30
   6  14   0  135.49   17.00
   6  14   0  114.09   13.70
   6 -14   0   98.29   16.00
   6 -14   0  114.79   15.40
   6 -14   0  132.49   17.10
  -6 -14   0  116.39   16.30
  -6 -14   0   90.49   16.50
  -6  14   0  117.39   15.20
  -6 -14   0   78.09   15.80
  -6 -14   0  125.39   17.60
  -6 -14   0  128.19   16.80
  -6  14   0  126.79   17.60
  -6  14   0   95.89   14.20
  -6  14   0   96.99   15.10
  -6  14   0   98.69   14.40
   6  15   0  106.49   16.60
   6 -15   0  102.79   16.70
   6 -15   0   96.69   18.20
   6  15   0   87.99   12.60
   6 -15   0  132.59   16.90
   6  15   0  107.09   18.80
  -6 -15   0  102.09   19.20
  -6 -15   0  145.59   34.20
  -6 -15   0  106.49   16.80
  -6  15   0   89.29   14.40
  -6 -15   0   83.49   17.00
  -6  15   0  112.89   14.50
  -6  15   0  103.69   14.80
  -6  15   0   80.59   17.80
  -6  15   0   93.59   15.20
   6 -16   0   23.40   10.40
   6 -16   0   20.90   11.10
   6  16   0   22.50    7.90
   6  16   0   29.50   11.90
   6 -16   0   19.00   11.40
  -6 -16   0   27.70   11.40
  -6 -16   0   33.70   13.90
  -6 -16   0   27.70   11.30
  -6  16   0   36.30   12.30
  -6 -16   0   46.30   14.10
  -6  16   0   46.70   12.30
  -6  16   0   16.50    9.00
  -6  16   0   35.80    9.70
  -6 -16   0   34.80   11.60
   6  17   0   33.10   12.70
   6 -17   0   49.50   14.30
   6  17   0   53.49   11.50
   6 -17   0   41.40   13.90
   6 -17   0   32.70   11.70
  -6  17   0   26.50   11.60
  -6 -17   0   49.10   14.10
  -6 -17   0   63.99   14.50
  -6  17   0   37.60   14.10
  -6 -17   0   49.30   16.10
  -6 -17   0   62.59   16.30
  -6  17   0   52.19   13.40
  -6  17   0   44.30   11.00
   6 -18   0    2.70    9.90
   6  18   0    3.00    5.40
   6  18   0   -4.40    7.90
   6 -18   0   -8.60    7.00
   6 -18   0   -8.50    6.90
  -6 -18   0   -5.30    7.00
  -6  18   0    2.80    8.90
  -6 -18   0   -4.10    8.60
  -6 -18   0    5.60    9.50
  -6  18   0   -4.70    4.80
  -6 -18   0    6.10    8.30
  -6 -18   0   -1.00    7.10
  -6  18   0   -0.10    7.70
   6 -19   0   35.80   14.70
   6  19   0   39.50   10.50
   6 -19   0   75.19   19.50
  -6  19   0    4.30   10.80
  -6 -19   0   76.69   18.60
  -6 -19   0   13.70   12.80
  -6 -19   0   48.00   15.20
  -6  19   0   51.89   11.60
  -6  19   0   24.70   12.20
  -6 -19   0   50.89   16.20
   7   0   0    0.30    3.20
   7   0   0    4.00    4.60
   7   0   0    1.90    4.40
   7   0   0    2.20    3.60
   7   0   0   -3.60    3.10
   7   0   0    0.60    4.60
  -7   0   0    1.40    3.00
  -7   0   0    0.90    4.30
  -7   0   0    0.80    4.20
  -7   0   0    1.40    3.00
  -7   0   0   -1.40    2.50
  -7   0   0   -3.00    2.60
  -7   0   0   -0.70    2.80
  -7   0   0   -3.00    3.20
  -7   0   0   -1.40    4.60
  -7   0   0    0.80    3.60
  -7   0   0    0.00    3.00
  -7   0   0    1.80    3.80
  -7   0   0    1.40    4.30
   7   1   0  580.74   26.10
   7  -1   0  564.04   31.80
   7   1   0  556.34   32.00
   7   1   0  579.34   35.60
   7  -1   0  543.75   28.70
   7   1   0  544.35   31.70
   7  -1   0  577.14   29.00
   7  -1   0  533.85   31.20
   7   1   0  633.74   35.10
   7  -1   0  517.05   29.80
   7   1   0  548.65   27.90
   7  -1   0  593.94   32.40
  -7   1   0  585.74   31.20
  -7  -1   0  596.84   29.20
  -7  -1   0  534.15   28.20
  -7  -1   0  560.14   30.50
  -7   1   0  579.14   32.10
  -7   1   0  596.54   27.30
  -7  -1   0  536.55   31.10
  -7   1   0  580.74   28.00
  -7   1   0  522.05   31.00
  -7  -1   0  566.24   28.10
  -7   1   0  584.54   32.80
  -7  -1   0  586.54   31.60
  -7   1   0  582.74   27.10
  -7   1   0  570.24   29.40
  -7  -1   0  544.55   28.60
  -7  -1   0  540.95   26.60
  -7  -1   0  542.75   31.20
  -7  -1   0  586.94   28.30
  -7   1   0  538.35   31.40
  -7  -1   0  574.74   31.70
  -7  -1   0  529.15   31.00
  -7  -1   0  513.35   27.30
  -7   1   0  556.14   28.40
  -7   1   0  567.34   27.10
  -7   1   0  524.95   26.10
   7   2   0   39.30    9.20
   7  -2   0   26.60    6.80
   7  -2   0   38.90    8.10
   7  -2   0   21.40    7.40
   7  -2   0   38.70    8.40
   7   2   0   16.90    6.00
   7  -2   0   32.20    7.40
   7   2   0   33.30    7.80
   7  -2   0   23.30    6.90
   7   2   0   25.90    6.20
   7  -2   0   13.30    5.90
  -7  -2   0   31.50    5.00
  -7   2   0   23.90    7.90
  -7   2   0   34.60    5.30
  -7  -2   0   19.60    6.80
  -7   2   0   28.10    5.00
  -7   2   0   17.50    6.60
  -7   2   0   32.40    7.00
  -7   2   0   27.80    5.00
  -7  -2   0   21.70    6.90
  -7   2   0   29.90    5.20
  -7   2   0   30.00    7.50
  -7  -2   0   30.30    7.00
  -7   2   0   17.40    6.80
  -7  -2   0   26.60    7.70
  -7  -2   0   29.20    6.40
  -7  -2   0   24.30    6.40
  -7  -2   0   28.50    6.80
  -7  -2   0   35.30    7.40
  -7  -2   0   43.90    7.50
  -7   2   0   16.20    5.30
  -7   2   0   26.00    6.60
  -7  -2   0   29.20    7.80
  -7  -2   0   34.90    7.10
   7  -3   0  736.73   38.80
   7   3   0  807.82   42.00
   7   3   0  817.92   41.00
   7  -3   0  908.51   40.80
   7   3   0  761.72   41.00
   7  -3   0  820.82   42.40
   7  -3   0  812.52   39.30
   7  -3   0  745.53   40.50
   7   3   0  806.42   37.00
   7  -3   0  871.51   40.20
  -7  -3   0  797.02   38.70
  -7   3   0  822.32   39.30
  -7   3   0  852.01   39.70
  -7  -3   0  880.91   40.30
  -7   3   0  848.72   42.40
  -7  -3   0  769.92   41.50
  -7  -3   0  725.53   36.30
  -7   3   0  773.12   33.80
  -7   3   0  823.42   39.70
  -7   3   0  787.12   34.00
  -7   3   0  826.62   33.70
  -7  -3   0  795.02   39.80
  -7  -3   0  886.01   41.50
  -7   3   0  808.62   41.70
  -7  -3   0  725.03   43.50
  -7  -3   0  819.32   34.00
  -7   3   0  711.03   40.90
  -7  -3   0  819.32   40.10
  -7  -3   0  824.52   39.10
  -7   3   0  851.91   37.90
  -7  -3   0  855.41   40.70
  -7  -3   0  810.32   40.90
   7  -4   0  121.69   12.60
   7  -4   0  119.49   14.10
   7  -4   0  134.19   13.90
   7   4   0  128.99   10.70
   7   4   0  130.09   13.90
   7   4   0  130.69   14.50
   7   4   0  139.99   13.80
   7  -4   0  140.79   12.20
   7  -4   0  121.99   12.60
  -7  -4   0  144.49   14.20
  -7   4   0  130.79   12.60
  -7  -4   0  109.89   10.30
  -7  -4   0   91.69   11.80
  -7   4   0  131.59   13.60
  -7  -4   0  143.89   13.10
  -7  -4   0  138.49   13.40
  -7   4   0  112.89   13.50
  -7   4   0  119.49   10.20
  -7   4   0  141.89   14.40
  -7  -4   0  132.29   13.10
  -7  -4   0  113.39   12.40
  -7   4   0  111.69   13.80
  -7   4   0  141.39   12.50
  -7  -4   0  153.88   14.00
  -7  -4   0  138.79   14.80
   7  -5   0   91.19   10.20
   7   5   0  102.09   12.50
   7  -5   0   84.09   12.00
   7   5   0   99.09   12.00
   7  -5   0  116.79   12.70
   7  -5   0   98.59   11.80
   7   5   0  112.89   13.30
   7  -5   0  105.39   12.80
   7   5   0   83.39    8.90
  -7   5   0   90.29   12.50
  -7   5   0   99.29   11.90
  -7  -5   0   81.09   10.90
  -7  -5   0   97.39   12.50
  -7   5   0   96.59   10.10
  -7  -5   0   93.69   12.70
  -7   5   0   93.69   12.30
  -7   5   0  101.19   11.50
  -7  -5   0   92.09   11.90
  -7  -5   0  112.59   12.90
  -7  -5   0   98.69   10.80
  -7  -5   0  130.89   13.20
  -7  -5   0   89.99   12.20
  -7  -5   0   80.99   10.90
   7   6   0    4.40    5.60
   7   6   0    8.80    4.00
   7  -6   0    0.20    5.60
   7  -6   0    2.20    5.20
   7   6   0    3.20    5.00
   7   6   0    4.60    5.40
   7  -6   0    3.70    5.00
  -7   6   0   -0.90    4.90
  -7  -6   0    4.90    5.70
  -7  -6   0   -0.10    4.90
  -7  -6   0    6.70    4.70
  -7  -6   0    0.90    5.20
  -7   6   0    2.90    5.10
  -7   6   0    4.60    5.60
  -7   6   0    1.70    5.90
  -7  -6   0    3.40    4.90
  -7  -6   0    6.50    5.50
  -7   6   0    4.10    5.60
  -7  -6   0   13.30    6.10
  -7   6   0    1.10    3.80
  -7  -6   0    6.80    6.80
   7  -7   0 1392.46   62.79
   7   7   0 1301.17   58.19
   7  -7   0 1420.66   66.29
   7   7   0 1320.77   63.99
   7  -7   0 1386.56   63.89
   7   7   0 1343.87   63.59
   7   7   0 1380.06   65.09
  -7  -7   0 1317.27   60.39
  -7   7   0 1304.17   63.59
  -7  -7   0 1472.55   65.99
  -7  -7   0 1367.36   65.39
  -7   7   0 1375.56   64.19
  -7  -7   0 1381.86   65.39
  -7  -7   0 1382.66   64.99
  -7   7   0 1420.86   65.19
  -7  -7   0 1383.06   66.09
  -7   7   0 1348.97   64.09
  -7   7   0 1330.27   58.49
  -7  -7   0 1392.26   63.79
  -7  -7   0 1475.05   65.39
  -7   7   0 1404.36   65.79
   7  -8   0    8.30    6.20
   7   8   0   -3.60    3.20
   7  -8   0    4.80    5.80
   7   8   0   -2.40    5.30
   7  -8   0    6.40    6.60
   7   8   0   10.30    6.00
   7   8   0   -0.70    5.10
  -7  -8   0   -1.50    3.80
  -7   8   0   -7.50    4.70
  -7  -8   0    2.50    5.40
  -7  -8   0   13.50    6.70
  -7   8   0    1.00    4.90
  -7   8   0    1.70    4.80
  -7  -8   0    2.60    5.50
  -7   8   0    0.40    5.80
  -7   8   0    2.50    4.90
  -7  -8   0    2.90    5.60
  -7  -8   0   11.70    6.70
   7   9   0   41.00   10.60
   7   9   0   28.70    7.70
   7   9   0   25.90    9.00
   7  -9   0   19.50    7.50
   7  -9   0   25.60    8.70
   7  -9   0   31.40    9.80
  -7   9   0   22.00    8.30
  -7   9   0   26.60    9.50
  -7  -9   0   18.10    7.70
  -7  -9   0   30.20    9.60
  -7  -9   0   26.70    9.30
  -7  -9   0   33.00    9.90
  -7  -9   0   19.70    8.30
  -7  -9   0   30.90    7.40
  -7   9   0   15.20    7.30
  -7  -9   0   25.00    9.80
  -7   9   0   17.10    7.60
  -7   9   0   20.50    7.20
   7 -10   0  203.88   18.10
   7 -10   0  186.08   19.30
   7 -10   0  186.68   19.80
   7  10   0  240.98   19.20
   7  10   0  175.48   19.00
   7  10   0  194.58   19.00
  -7  10   0  178.68   18.20
  -7  10   0  209.28   20.20
  -7  10   0  184.18   17.80
  -7  10   0  182.78   18.90
  -7 -10   0  198.88   20.00
  -7  10   0  215.68   20.30
  -7 -10   0  240.28   21.20
  -7 -10   0  272.87   23.00
  -7 -10   0  168.68   19.10
  -7 -10   0  190.48   19.10
  -7 -10   0  207.48   18.30
   7  11   0   57.59   13.20
   7 -11   0  106.29   15.20
   7 -11   0   87.89   12.90
   7  11   0   96.99   13.00
   7 -11   0   65.89   14.20
   7  11   0   66.39   13.50
  -7  11   0  103.69   14.90
  -7 -11   0   85.19   15.90
  -7  11   0   74.99   13.60
  -7  11   0   88.19   14.30
  -7 -11   0   70.09   14.40
  -7 -11   0   53.59   12.30
  -7  11   0   66.79   13.40
  -7 -11   0   90.69   13.80
  -7  11   0   83.89   14.50
  -7 -11   0   97.49   14.70
   7  12   0    4.80    6.60
   7 -12   0    4.00    7.50
   7 -12   0    7.10    7.00
   7  12   0    8.50    7.20
   7 -12   0    9.30    8.90
   7  12   0   -7.60    3.70
  -7  12   0    2.70    6.90
  -7 -12   0   -2.20    5.70
  -7  12   0    6.30    5.60
  -7  12   0    2.40    6.30
  -7 -12   0    5.20    6.90
  -7 -12   0   -8.40    4.80
  -7 -12   0    1.20    6.30
  -7  12   0    9.70    6.30
  -7 -12   0   -7.40    4.60
  -7  12   0   -4.20    6.20
   7 -13   0  121.09   15.60
   7  13   0  132.09   15.60
   7  13   0  154.08   18.20
   7  13   0  144.59   18.50
   7 -13   0  123.59   18.20
   7 -13   0  130.19   17.90
  -7 -13   0  116.89   17.50
  -7 -13   0  132.09   17.40
  -7  13   0  124.29   16.10
  -7  13   0  118.59   15.50
  -7  13   0  135.09   17.50
  -7 -13   0  146.19   18.70
  -7  13   0  115.89   17.30
  -7 -13   0  128.79   18.50
  -7  13   0  128.69   17.60
   7  14   0    1.20    7.50
   7 -14   0   13.80    8.40
   7  14   0    2.90    5.50
   7 -14   0    1.20    7.70
   7  14   0    7.80    8.20
   7 -14   0   -1.90    7.10
  -7 -14   0    7.10    7.90
  -7  14   0    1.60    5.50
  -7 -14   0   -2.80    6.80
  -7  14   0    5.10    8.00
  -7 -14   0  -10.00    5.90
  -7  14   0   -0.80    6.60
  -7 -14   0    8.40    7.40
  -7  14   0    0.40    6.50
  -7 -14   0    4.40    8.70
  -7  14   0    1.60    7.30
   7 -15   0   21.30   10.30
   7 -15   0   -2.40    6.80
   7  15   0    8.10    7.70
   7  15   0   -3.60    5.10
   7 -15   0   -5.30    6.70
   7  15   0   12.60    6.50
  -7  15   0    1.90    6.50
  -7 -15   0   -4.50    6.80
  -7 -15   0   13.70   10.30
  -7 -15   0    6.10    8.10
  -7  15   0   -3.10    7.40
  -7  15   0   -5.20    5.70
  -7 -15   0   -5.10    6.30
  -7  15   0   -3.70    7.60
  -7 -15   0   -4.00    6.20
  -7  15   0    8.30    6.20
   7 -16   0   -0.50    7.50
   7  16   0   -5.20    6.40
   7 -16   0   -4.90    7.50
   7 -16   0    9.00    8.60
   7  16   0    6.60    6.60
  -7  16   0   -0.40    8.20
  -7 -16   0   -1.80    7.60
  -7  16   0   -0.90    5.70
  -7  16   0    0.20    7.60
  -7  16   0   -3.10    7.30
  -7 -16   0   -0.10    7.00
  -7 -16   0   15.10    9.80
  -7 -16   0    7.10   10.90
   7 -17   0   -1.40    8.00
   7 -17   0    7.80    9.90
   7 -17   0   -8.00    9.70
   7  17   0   13.70    7.70
   7  17   0   -2.40    8.00
  -7  17   0    2.10    6.60
  -7 -17   0   -0.90    9.60
  -7 -17   0   -1.40    8.40
  -7  17   0   -2.20    8.40
  -7 -17   0    7.40   10.70
  -7  17   0    6.50    8.70
  -7  17   0   -5.40    7.60
  -7 -17   0    4.50    8.50
   7  18   0   35.60   10.40
   7 -18   0   23.40   13.40
   7 -18   0   42.40   16.00
  -7 -18   0   58.69   15.90
  -7  18   0   39.20   14.60
  -7  18   0   56.59   14.60
  -7  18   0   45.90   14.80
  -7 -18   0   44.40   14.80
  -7 -18   0   35.00   13.80
  -7 -18   0   52.19   16.20
  -7  18   0   64.19   14.00
   8   0   0   15.40    6.90
   8   0   0   21.40    7.30
   8   0   0   18.90    6.00
   8   0   0   13.10    7.10
  -8   0   0   12.10    6.80
  -8   0   0   17.00    5.30
  -8   0   0   22.20    6.00
  -8   0   0    6.70    5.00
  -8   0   0   11.30    6.10
  -8   0   0   10.60    6.70
  -8   0   0   14.80    5.10
  -8   0   0   13.30    6.20
   8   1   0    7.30    6.30
   8  -1   0    1.90    4.60
   8   1   0    3.50    4.40
   8  -1   0   -2.10    3.50
   8   1   0    8.20    6.30
   8  -1   0   -2.90    4.20
   8   1   0   -6.30    2.90
   8  -1   0   -2.40    4.40
  -8  -1   0    0.80    3.40
  -8  -1   0   -3.90    4.20
  -8  -1   0    4.40    4.00
  -8  -1   0   -4.00    2.70
  -8   1   0   -1.00    2.90
  -8   1   0    4.20    5.50
  -8   1   0   -2.20    3.00
  -8   1   0    3.60    5.90
  -8   1   0    4.90    4.40
  -8   1   0    2.20    3.40
  -8  -1   0    3.90    4.80
  -8  -1   0   -3.20    3.20
  -8  -1   0    2.30    4.40
  -8   1   0   -2.50    4.00
  -8  -1   0   -3.10    4.50
  -8   1   0    6.70    5.00
  -8   1   0   -0.10    4.00
  -8  -1   0    4.40    5.60
  -8   1   0   -0.10    5.00
   8   2   0   10.80    6.20
   8   2   0    6.70    6.00
   8  -2   0   14.70    8.00
   8  -2   0    3.10    5.00
   8  -2   0   11.90    5.70
   8  -2   0    2.80    4.90
   8   2   0    7.60    4.90
   8   2   0    5.00    5.30
  -8  -2   0    0.90    4.30
  -8  -2   0   14.60    7.40
  -8  -2   0    7.60    6.00
  -8  -2   0    4.90    5.50
  -8   2   0   18.40    7.60
  -8   2   0    0.50    4.50
  -8   2   0   -1.80    4.70
  -8  -2   0   11.20    7.30
  -8   2   0   -0.90    5.10
  -8  -2   0    1.60    4.40
  -8  -2   0    3.30    4.70
  -8   2   0    6.40    5.50
  -8   2   0    9.30    5.10
  -8  -2   0    4.40    4.70
  -8   2   0    3.70    4.50
  -8  -2   0    6.50    5.00
  -8  -2   0    5.20    3.40
   8  -3   0  120.49   12.70
   8  -3   0  105.49   12.40
   8   3   0  115.29   14.00
   8   3   0   94.59   10.30
   8   3   0  109.19   16.00
   8  -3   0   87.49   13.10
   8  -3   0  125.59   14.20
   8   3   0  116.29   13.40
  -8   3   0  107.39   11.50
  -8   3   0  108.89   14.10
  -8  -3   0   90.79   11.90
  -8   3   0  109.89   12.20
  -8  -3   0  109.99   13.90
  -8  -3   0  111.39   12.00
  -8   3   0  115.69   14.30
  -8  -3   0  110.09   12.90
  -8   3   0  110.49   11.20
  -8  -3   0   99.69   12.30
  -8   3   0  102.49   12.10
  -8   3   0  109.99   13.90
  -8  -3   0   86.59   12.30
  -8  -3   0  115.19   12.30
  -8  -3   0  100.29   13.10
  -8  -3   0  131.99   10.90
   8  -4   0  221.88   20.10
   8   4   0  169.48   16.90
   8  -4   0  239.78   18.30
   8   4   0  215.98   14.90
   8   4   0  211.98   19.10
   8  -4   0  240.28   18.20
   8   4   0  241.88   20.20
  -8  -4   0  239.98   21.30
  -8  -4   0  207.48   18.90
  -8  -4   0  207.48   17.40
  -8  -4   0  186.88   17.30
  -8   4   0  231.28   18.00
  -8  -4   0  221.08   18.20
  -8   4   0  242.08   20.50
  -8   4   0  220.18   17.10
  -8  -4   0  226.58   19.40
  -8  -4   0  241.78   18.60
  -8   4   0  201.98   18.50
  -8   4   0  223.38   17.60
  -8  -4   0  228.88   17.60
  -8   4   0  196.08   18.90
   8  -5   0   19.50    7.00
   8   5   0   18.00    7.60
   8   5   0   30.70    9.10
   8  -5   0   33.70    9.60
   8   5   0   24.70    7.60
   8  -5   0   35.70    9.10
  -8  -5   0   28.80    8.70
  -8  -5   0   23.40    7.80
  -8  -5   0   12.10    7.60
  -8  -5   0   31.50    9.90
  -8   5   0   17.00    7.80
  -8  -5   0   28.00    8.10
  -8   5   0   18.10    8.10
  -8   5   0   24.00   10.30
  -8  -5   0   20.50    7.90
  -8   5   0   21.30    7.90
  -8   5   0   24.40    8.00
  -8  -5   0   11.50    7.00
  -8   5   0   16.40    7.10
  -8  -5   0   28.20    8.40
   8   6   0   -2.10    5.70
   8   6   0   -7.00    3.50
   8   6   0    2.50    4.40
   8  -6   0   -3.90    3.90
   8  -6   0    0.80    4.80
   8  -6   0   -4.30    4.10
  -8  -6   0   -5.80    4.90
  -8   6   0   -4.10    4.40
  -8  -6   0    7.60    5.80
  -8  -6   0   -4.70    4.30
  -8  -6   0   -0.10    4.90
  -8  -6   0   -2.70    4.50
  -8   6   0    1.40    5.00
  -8  -6   0    0.60    5.90
  -8   6   0    4.10    5.30
  -8   6   0    2.20    5.90
  -8  -6   0    1.10    5.60
  -8   6   0   -4.90    3.80
  -8   6   0   -2.90    3.60
  -8  -6   0   -1.10    5.10
   8   7   0   11.70    6.20
   8   7   0    3.80    6.40
   8  -7   0    6.40    6.40
   8   7   0    9.80    6.70
   8  -7   0   11.20    7.60
   8  -7   0   -1.00    4.70
  -8  -7   0    2.50    6.00
  -8   7   0   21.50    7.60
  -8   7   0    7.30    5.70
  -8  -7   0   -0.90    4.60
  -8   7   0   12.30    7.50
  -8  -7   0    5.40    5.30
  -8   7   0   -2.20    5.60
  -8  -7   0   15.30   12.30
  -8  -7   0   10.50    6.90
  -8   7   0   20.50    8.10
  -8  -7   0    6.90    6.60
  -8  -7   0    5.60    7.00
   8  -8   0   38.90   10.60
   8   8   0   50.49   12.30
   8  -8   0   22.30    8.00
   8   8   0   22.70    9.20
   8  -8   0   31.20   10.50
   8   8   0   32.20    8.80
  -8  -8   0   36.20    9.30
  -8  -8   0   21.90    9.00
  -8   8   0   26.20    9.80
  -8  -8   0   46.10   12.50
  -8   8   0   48.20   11.90
  -8  -8   0   39.70   10.90
  -8  -8   0   23.10    9.80
  -8  -8   0   34.10   10.60
  -8   8   0   30.70    9.90
  -8   8   0   35.70    9.60
  -8  -8   0   21.20    9.10
  -8   8   0   34.00   10.10
   8   9   0  100.09   14.10
   8  -9   0  105.19   13.70
   8   9   0   77.39   15.20
   8   9   0   79.19   12.80
   8  -9   0   59.59   12.70
   8  -9   0  112.69   15.80
  -8   9   0  100.69   14.60
  -8   9   0  101.99   14.50
  -8  -9   0   89.39   16.30
  -8   9   0  106.39   15.60
  -8  -9   0  104.79   15.50
  -8  -9   0   93.79   15.10
  -8  -9   0  100.19   12.40
  -8   9   0   72.19   13.40
  -8  -9   0   87.49   14.20
  -8  -9   0  102.29   15.70
  -8   9   0  111.99   15.20
   8 -10   0  151.88   16.80
   8 -10   0  149.79   21.10
   8  10   0  124.59   16.40
   8 -10   0  137.19   17.00
   8  10   0  143.89   16.60
   8  10   0  127.69   16.70
  -8 -10   0  111.19   13.40
  -8 -10   0  160.48   19.40
  -8  10   0  113.89   15.60
  -8  10   0  121.59   16.20
  -8  10   0  154.68   18.40
  -8 -10   0  164.98   17.70
  -8 -10   0  147.29   18.30
  -8 -10   0  147.99   17.60
  -8  10   0  155.28   17.90
  -8  10   0  135.69   17.00
  -8 -10   0  127.69   16.90
   8 -11   0  114.39   17.80
   8  11   0   97.69   21.70
   8  11   0  134.19   17.30
   8 -11   0  151.38   18.20
   8  11   0  133.59   19.10
   8 -11   0  122.29   15.40
  -8  11   0  158.88   18.30
  -8  11   0  104.19   16.00
  -8 -11   0  112.19   16.80
  -8  11   0  109.49   16.60
  -8 -11   0  145.19   19.00
  -8  11   0  125.49   17.40
  -8 -11   0  137.29   19.20
  -8 -11   0  159.88   19.10
  -8  11   0  145.19   17.20
  -8 -11   0  117.99   17.40
   8  12   0   -6.20    5.60
   8  12   0    4.70    7.10
   8 -12   0   15.50    9.50
   8 -12   0   10.50    8.00
   8  12   0    5.20    6.50
   8 -12   0   -5.20    5.90
  -8  12   0    3.70    7.60
  -8 -12   0    0.60    6.90
  -8 -12   0   -3.00    4.90
  -8  12   0    2.40    7.10
  -8  12   0    2.50    7.10
  -8  12   0   -1.90    6.70
  -8  12   0    2.00    6.00
  -8 -12   0    5.50    7.30
  -8 -12   0    7.00    8.00
  -8 -12   0    1.80    7.10
   8  13   0   16.90    8.00
   8 -13   0    5.90    8.60
   8 -13   0   -0.40    7.30
   8 -13   0    8.50    7.90
   8  13   0   11.50    9.40
   8  13   0   19.00   10.40
  -8  13   0   10.20    8.90
  -8 -13   0    7.10    7.70
  -8  13   0    9.30    7.40
  -8  13   0   20.80   10.30
  -8 -13   0    4.30    8.50
  -8 -13   0   14.70    9.10
  -8 -13   0   30.30   11.50
  -8  13   0   12.50   10.80
  -8  13   0    7.20    8.10
  -8 -13   0   11.20   10.10
   8  14   0    4.50    8.80
   8  14   0   -3.00    7.40
   8 -14   0   -6.90    6.20
   8  14   0   -2.50    5.80
   8 -14   0    9.50    9.60
   8 -14   0   -7.40    6.60
  -8 -14   0   12.90    9.10
  -8 -14   0   -2.10    7.50
  -8  14   0   10.20    8.10
  -8 -14   0   11.20    9.90
  -8  14   0   -4.30    6.70
  -8 -14   0   -4.10    8.20
  -8  14   0   -3.60    6.10
  -8  14   0   -5.70    6.70
  -8  14   0    8.50    8.70
  -8 -14   0   13.00   10.50
   8  15   0   -1.50    7.20
   8 -15   0    0.60    9.00
   8  15   0    6.80    7.20
   8  15   0    1.90    7.70
   8 -15   0   -5.40    7.50
  -8 -15   0   -7.00    6.20
  -8 -15   0    3.60    8.60
  -8 -15   0    7.10   10.50
  -8  15   0   -4.80    8.30
  -8 -15   0   -4.30   11.40
  -8  15   0   -1.00    5.80
  -8  15   0   -1.50    7.50
  -8  15   0   12.00    8.50
  -8  15   0    6.80    8.40
   8 -16   0   20.90   12.10
   8  16   0   15.40   10.70
   8 -16   0   27.10   12.60
   8  16   0   25.80   12.80
   8  16   0   51.09   13.00
  -8 -16   0   29.80   12.50
  -8  16   0   20.20   11.00
  -8  16   0   12.10    8.90
  -8 -16   0   24.50   13.00
  -8  16   0   29.30   13.50
  -8  16   0   56.49   16.50
  -8 -16   0   25.90   12.30
  -8 -16   0   23.30   12.10
   8 -17   0    3.30    9.20
   8  17   0    5.30    9.90
   8 -17   0   -2.70    8.90
   8  17   0   -1.80    6.00
  -8 -17   0   -1.50    9.40
  -8  17   0   -3.40    7.60
  -8 -17   0   -7.40    8.10
  -8  17   0   24.80   12.10
  -8 -17   0    2.00    9.50
  -8  17   0    3.40    7.70
  -8 -17   0    0.00   10.50
  -8  17   0    0.00    6.20
   9   0   0    3.00    5.40
   9   0   0    0.40    4.70
   9   0   0    2.60    5.40
  -9   0   0    1.60    3.80
  -9   0   0   -2.20    4.90
  -9   0   0   -1.50    4.70
  -9   0   0   -0.60    4.20
  -9   0   0   -4.10    4.60
   9  -1   0    5.90    5.20
   9  -1   0   24.60    7.90
   9   1   0   17.40    8.90
   9  -1   0   13.70    7.80
   9  -1   0    4.80    7.10
   9   1   0    4.20    6.60
   9   1   0   21.60    7.90
  -9  -1   0   10.80    7.10
  -9   1   0   14.70    7.70
  -9  -1   0    0.60    6.10
  -9   1   0    7.10    6.20
  -9  -1   0    7.10    6.50
  -9   1   0    3.90    6.30
  -9  -1   0   21.00    7.00
  -9   1   0    8.50    6.80
  -9  -1   0   23.70    8.70
  -9  -1   0   20.30    6.10
  -9   1   0   11.60    6.40
   9  -2   0  148.89   15.70
   9   2   0  183.98   18.70
   9  -2   0  147.29   14.30
   9  -2   0  153.68   17.80
   9   2   0  165.48   16.60
   9   2   0  139.29   17.00
  -9   2   0  142.89   16.70
  -9   2   0  170.48   18.20
  -9  -2   0  175.18   17.10
  -9   2   0  139.79   15.40
  -9  -2   0  177.78   14.70
  -9  -2   0  140.49   16.10
  -9   2   0  169.58   18.00
  -9   2   0  149.49   13.70
  -9  -2   0  156.08   16.60
  -9  -2   0  144.79   16.40
  -9   2   0  160.98   14.70
  -9   2   0  181.98   15.60
  -9  -2   0  154.38   14.80
  -9  -2   0  162.38   14.50
   9  -3   0   94.59   13.20
   9   3   0  131.69   16.30
   9   3   0  111.49   15.50
   9   3   0  118.49   14.30
   9  -3   0  112.59   13.10
   9  -3   0  107.59   15.40
  -9   3   0  123.49   13.50
  -9   3   0  132.99   16.50
  -9   3   0  104.19   15.20
  -9  -3   0  149.99   14.70
  -9  -3   0  107.29   15.00
  -9  -3   0  119.79   15.00
  -9   3   0  147.09   18.40
  -9  -3   0  119.59   12.90
  -9  -3   0  131.89   15.00
  -9  -3   0  120.69   14.60
  -9   3   0  127.69   14.10
  -9   3   0  164.58   17.60
  -9   3   0  111.09   12.20
  -9  -3   0   94.69   12.10
   9   4   0   -6.70    4.60
   9   4   0   -1.80    6.00
   9  -4   0   -6.70    4.10
   9  -4   0    5.30    6.60
   9   4   0    6.90    6.60
   9  -4   0    1.00    5.00
  -9   4   0    4.40    6.10
  -9   4   0    0.00    5.00
  -9  -4   0   -5.60    4.70
  -9  -4   0    5.40    5.40
  -9   4   0    0.30    5.00
  -9   4   0    0.10    5.70
  -9  -4   0    0.80    5.00
  -9  -4   0    3.20    5.50
  -9  -4   0   -5.50    5.30
  -9   4   0   -5.10    4.20
  -9   4   0    8.50    6.30
  -9  -4   0   -3.10    4.10
  -9  -4   0    8.80    6.10
   9   5   0    6.70    6.50
   9  -5   0   41.00   10.10
   9   5   0   21.00    8.70
   9   5   0   26.00   10.00
   9  -5   0   33.60    9.60
   9  -5   0   34.20   10.40
  -9  -5   0   32.90   10.90
  -9  -5   0   40.20    9.60
  -9  -5   0   35.00    9.30
  -9  -5   0   57.89   11.80
  -9   5   0   47.70   12.50
  -9  -5   0   47.10   12.30
  -9   5   0   32.60   10.50
  -9   5   0   18.90    8.60
  -9  -5   0   47.40   11.30
  -9   5   0   34.20    8.90
  -9   5   0   34.10    9.30
  -9   5   0   33.60    9.70
   9  -6   0   18.40    7.70
   9   6   0    7.10    7.30
   9  -6   0   21.20    8.80
   9  -6   0   20.00    9.70
   9   6   0    7.20    6.70
   9   6   0    7.70    7.70
  -9  -6   0   30.40    9.30
  -9   6   0   23.20    9.00
  -9  -6   0   16.30    8.10
  -9   6   0   30.90    9.90
  -9   6   0   13.40    7.10
  -9   6   0   21.30    8.70
  -9   6   0   18.50    8.40
  -9  -6   0   24.30    9.80
  -9  -6   0   16.60    7.70
  -9  -6   0   43.70   12.20
  -9  -6   0   12.50    7.50
  -9  -6   0   11.40    7.40
   9   7   0  314.77   25.70
   9  -7   0  273.47   22.90
   9  -7   0  312.57   23.00
   9   7   0  247.38   22.40
   9   7   0  280.07   24.00
   9  -7   0  265.27   25.10
  -9  -7   0  253.97   22.00
  -9  -7   0  265.87   24.80
  -9  -7   0  309.57   25.80
  -9   7   0  267.47   24.30
  -9  -7   0  292.37   22.30
  -9   7   0  258.17   22.60
  -9  -7   0  304.67   24.70
  -9   7   0  291.87   24.70
  -9  -7   0  231.28   20.20
  -9   7   0  264.17   22.50
  -9  -7   0  267.17   22.70
  -9   7   0  258.37   23.80
   9  -8   0   66.19   13.10
   9   8   0   68.69   14.30
   9  -8   0   55.89   13.50
   9  -8   0   58.49   12.90
   9   8   0   51.79   13.00
  -9   8   0   41.80   12.70
  -9  -8   0   38.00   11.30
  -9   8   0   46.30   12.30
  -9   8   0   55.19   12.90
  -9  -8   0   58.19   14.40
  -9  -8   0   68.99   12.40
  -9   8   0   55.99   13.20
  -9  -8   0   58.19   12.50
  -9  -8   0   61.89   12.40
  -9  -8   0   75.39   14.50
  -9  -8   0   66.79   14.50
   9   9   0   62.69   13.80
   9  -9   0   63.09   12.70
   9   9   0   46.30   11.40
   9   9   0   59.59   14.50
   9  -9   0   55.99   14.30
   9  -9   0   79.99   14.90
  -9   9   0   81.79   16.80
  -9  -9   0   55.39   13.40
  -9  -9   0   49.99   14.20
  -9  -9   0   75.49   16.60
  -9  -9   0   63.69   12.40
  -9  -9   0   66.89   15.10
  -9  -9   0   83.79   16.90
  -9   9   0   68.59   14.30
  -9   9   0   66.89   14.80
  -9   9   0   81.09   15.70
   9 -10   0  182.48   21.70
   9  10   0  188.98   20.70
   9  10   0  184.48   20.30
   9  10   0  161.78   19.40
   9 -10   0  190.98   19.10
  -9 -10   0  182.18   20.90
  -9 -10   0  209.88   22.50
  -9  10   0  191.28   20.70
  -9 -10   0  188.38   21.70
  -9 -10   0  199.68   21.20
  -9  10   0  167.18   20.10
  -9  10   0  162.58   19.70
  -9 -10   0  172.78   21.80
   9  11   0   20.30    9.00
   9 -11   0    6.80    8.20
   9 -11   0   12.90    9.00
   9 -11   0   26.40   10.10
   9  11   0   10.70    8.60
   9  11   0   33.10   11.00
  -9  11   0   30.80   11.80
  -9  11   0   30.90   11.90
  -9 -11   0   39.70   13.10
  -9  11   0   10.70   10.10
  -9 -11   0    4.30    9.00
  -9  11   0   24.60   10.10
  -9 -11   0   19.00   10.60
  -9 -11   0   12.20    9.60
  -9  11   0    7.60    8.10
   9  12   0  129.99   18.50
   9  12   0  154.18   20.20
   9 -12   0  137.09   19.20
   9  12   0  115.79   17.30
   9 -12   0  165.28   22.00
  -9 -12   0  131.89   18.80
  -9 -12   0  109.39   20.40
  -9  12   0  135.39   21.70
  -9  12   0   94.79   18.60
  -9 -12   0  172.88   22.40
  -9 -12   0  138.49   19.00
  -9  12   0  136.89   19.00
  -9 -12   0  124.49   19.30
  -9  12   0  158.88   19.70
  -9  12   0  121.69   17.90
   9  13   0    8.20    8.40
   9  13   0   11.80    9.80
   9  13   0   -4.90    6.00
   9 -13   0   13.70   10.40
   9 -13   0    2.60    8.20
  -9  13   0   12.10    8.80
  -9 -13   0    5.00    9.70
  -9  13   0   15.60   10.70
  -9  13   0   21.90   10.60
  -9  13   0    6.70    8.20
  -9 -13   0   16.40   10.40
  -9  13   0   25.90   10.80
  -9 -13   0   12.30   10.30
  -9 -13   0    9.50    8.40
   9  14   0   11.50    9.60
   9  14   0    5.00    9.70
   9  14   0    3.40    6.70
   9 -14   0    1.20    8.60
   9 -14   0    9.90    9.80
  -9  14   0   10.80    9.30
  -9  14   0    0.40    9.20
  -9  14   0    3.60    9.00
  -9  14   0    6.30    8.00
  -9 -14   0    5.50    9.50
  -9 -14   0    3.10   10.00
  -9 -14   0    7.50   10.10
  -9 -14   0   -6.50    7.60
  -9  14   0    1.20    8.10
   9 -15   0  100.89   20.70
   9 -15   0  136.59   35.10
   9  15   0  113.29   23.00
   9  15   0  105.19   20.40
  -9  15   0  124.89   19.70
  -9  15   0  104.99   18.20
  -9 -15   0  146.79   21.90
  -9 -15   0  137.29   21.80
  -9  15   0  166.08   21.10
  -9 -15   0   96.69   20.60
  -9  15   0  131.09   21.00
  10   0   0   65.09   13.00
  10   0   0  102.49   15.90
 -10   0   0   90.79   14.10
 -10   0   0   68.09   14.50
 -10   0   0   93.89   14.10
 -10   0   0   74.99   13.60
  10  -1   0  134.89   19.50
  10   1   0  149.09   18.50
  10  -1   0  100.89   14.20
  10   1   0  132.79   15.70
 -10   1   0  127.49   17.10
 -10  -1   0  111.99   15.50
 -10  -1   0   88.29   14.00
 -10   1   0  125.59   16.60
 -10   1   0  115.99   14.10
 -10   1   0  104.09   14.70
 -10  -1   0  103.69   15.20
 -10  -1   0  120.79   15.10
  10   2   0   11.30    8.10
  10   2   0  -10.80    5.40
  10  -2   0   -0.80    5.30
  10   2   0   14.70    7.80
 -10  -2   0   -2.80    5.40
 -10   2   0    0.30    5.40
 -10  -2   0   -4.20    5.20
 -10  -2   0   -4.50    5.10
 -10   2   0    3.10    6.70
 -10   2   0   -2.40    4.30
 -10  -2   0   -5.80    5.40
  10   3   0   64.29   13.40
  10  -3   0   83.19   18.20
  10   3   0   55.99   12.10
  10  -3   0   94.29   13.30
 -10   3   0   64.09   13.00
 -10  -3   0   72.59   14.60
 -10  -3   0   62.29   13.40
 -10  -3   0   68.89   13.80
 -10   3   0   78.49   17.90
 -10  -3   0   70.09   14.70
 -10   3   0   67.19   14.70
 -10   3   0   65.09   11.90
  10   4   0   61.99   13.80
  10  -4   0   41.70   12.40
  10  -4   0   65.99   13.60
  10   4   0   47.10   13.10
  10   4   0   91.29   14.60
 -10  -4   0   66.29   16.50
 -10   4   0   57.09   11.20
 -10   4   0   59.49   13.80
 -10  -4   0   58.49   16.40
 -10  -4   0   43.30   12.10
 -10  -4   0   61.79   12.00
 -10  -4   0   31.40   10.50
 -10   4   0   35.80   11.60
 -10   4   0   51.79   11.70
 -10  -4   0   63.09   13.30
 -10   4   0   52.89   13.40
 -10   4   0   50.39   11.10
  10   5   0   24.80   10.30
  10   5   0   26.60    9.00
  10  -5   0   10.50    7.40
  10  -5   0   12.50    7.50
  10  -5   0   15.20    9.90
  10   5   0    5.40    7.10
 -10   5   0    8.70    8.40
 -10   5   0   19.00    8.30
 -10   5   0   11.30    7.40
 -10   5   0   30.50   10.80
 -10  -5   0   19.80   10.20
 -10  -5   0   21.70   10.00
 -10   5   0   28.70    9.20
 -10  -5   0    3.30    6.70
 -10  -5   0    8.40    7.60
 -10  -5   0   18.00    8.30
 -10  -5   0   15.40    8.00
  10   6   0   16.20   15.40
  10  -6   0   15.40    7.80
  10  -6   0   14.60    9.50
  10   6   0   12.60    8.10
  10  -6   0    4.80    7.40
  10   6   0    5.80    7.90
 -10  -6   0   18.30   10.30
 -10   6   0    3.70    7.10
 -10  -6   0    5.90    7.20
 -10   6   0    3.50    6.90
 -10   6   0    9.50    7.10
 -10  -6   0   10.60    7.40
 -10   6   0    8.80    7.80
 -10  -6   0   15.90    8.60
 -10  -6   0    3.80    6.70
 -10   6   0    0.20    6.40
 -10  -6   0   18.20    9.40
 -10  -6   0    7.10    7.60
  10   7   0    2.10    8.00
  10  -7   0   17.70    8.50
  10   7   0    3.40    6.80
  10  -7   0   -6.90    5.20
  10  -7   0    5.90    7.30
  10   7   0   24.30    9.90
 -10   7   0    4.20    7.40
 -10   7   0   27.10   11.00
 -10  -7   0    7.30    7.70
 -10  -7   0    9.00    8.10
 -10  -7   0   11.10    7.10
 -10   7   0    8.50    7.30
 -10  -7   0   33.80   11.80
 -10  -7   0   13.70    9.60
 -10  -7   0   12.50    8.10
 -10   7   0   20.50    9.70
 -10   7   0    7.80    7.70
 -10  -7   0   11.10    7.50
  10   8   0   -3.70    5.90
  10  -8   0   -3.90    5.20
  10   8   0   -6.40    5.40
  10  -8   0    8.10    9.00
  10  -8   0   -0.70    6.70
  10   8   0   -4.00    5.80
 -10   8   0   -6.40    5.50
 -10   8   0   -2.90    6.60
 -10  -8   0    6.00    7.20
 -10  -8   0   10.40    8.30
 -10  -8   0   13.40    8.60
 -10   8   0    1.20    6.90
 -10  -8   0    1.60    7.80
 -10  -8   0   -0.70    8.50
 -10  -8   0   -3.80    6.10
 -10   8   0    4.80    8.00
 -10   8   0   -7.20    5.60
  10  -9   0   92.69   16.50
  10   9   0   78.09   16.10
  10   9   0   86.09   16.50
  10   9   0   76.99   15.00
  10  -9   0   85.49   18.10
  10  -9   0   56.29   13.00
 -10  -9   0   71.69   16.10
 -10  -9   0   61.89   14.70
 -10   9   0   31.90   10.70
 -10   9   0   91.99   17.30
 -10   9   0   69.19   15.40
 -10  -9   0   62.79   15.00
 -10   9   0   42.40   12.50
 -10  -9   0   89.59   17.80
 -10  -9   0  118.09   18.00
 -10   9   0   58.99   15.30
  10 -10   0   69.49   16.80
  10  10   0   77.19   16.80
  10 -10   0  105.49   16.60
  10  10   0  103.69   16.90
  10  10   0   83.39   17.40
 -10  10   0  118.29   17.80
 -10 -10   0   74.89   17.00
 -10 -10   0  114.19   17.90
 -10  10   0   91.29   17.00
 -10 -10   0   95.39   17.80
 -10 -10   0   78.49   18.10
 -10  10   0   65.89   16.20
 -10  10   0   73.89   16.50
 -10 -10   0   67.79   17.60
 -10  10   0   78.69   16.80
  10  11   0  175.28   21.70
  10 -11   0  123.89   20.00
  10  11   0  143.59   19.90
  10  11   0  152.38   20.10
  10 -11   0  169.98   20.80
 -10 -11   0  138.79   20.60
 -10  11   0  102.79   19.80
 -10  11   0  121.29   19.50
 -10 -11   0  125.39   19.30
 -10  11   0  167.98   21.30
 -10  11   0  140.09   20.00
 -10 -11   0  125.79   20.70
 -10 -11   0  162.28   22.40
 -10  11   0  122.09   19.50
 -10 -11   0  124.99   19.50
  10  12   0  241.58   25.50
  10 -12   0  308.47   30.20
  10 -12   0  261.87   27.00
  10  12   0  232.98   26.60
  10  12   0  279.77   27.50
 -10  12   0  276.47   27.40
 -10  12   0  290.27   28.60
 -10 -12   0  266.77   28.30
 -10  12   0  271.77   27.60
 -10 -12   0  217.58   28.00
 -10 -12   0  320.17   30.70
 -10  12   0  316.57   28.90
 -10 -12   0  246.68   26.50
 -10  12   0  324.97   29.60
  10  13   0    1.60    9.00
  10  13   0    3.60    9.70
  10 -13   0    2.10    8.50
  10 -13   0  -11.40   12.00
  10  13   0   13.10   10.00
 -10  13   0    3.00    9.60
 -10 -13   0    1.80    8.90
 -10  13   0   -0.80    8.30
 -10  13   0    8.50    9.80
 -10 -13   0   -3.90    7.80
 -10 -13   0   -4.20    8.20
 -10  13   0    0.40    7.80
 -10  13   0    2.30    8.30
  10  14   0    4.40    8.30
  10  14   0   28.10   12.70
  10 -14   0    7.70   11.20
  10  14   0   30.80   14.80
 -10 -14   0   12.20   10.60
 -10  14   0   15.20   11.90
 -10  14   0    8.20   10.60
 -10 -14   0   17.10   11.70
 -10 -14   0    7.60   10.10
 -10 -14   0    1.00    9.50
 -10  14   0    4.30    9.80
  11   0   0   -5.00    6.20
  11   0   0    0.30   11.20
 -11   0   0   -0.50    8.00
 -11   0   0    5.60    7.20
 -11   0   0    0.90    7.00
 -11   0   0    4.60    7.20
  11  -1   0  120.99   16.00
  11  -1   0  123.59   18.50
  11   1   0   62.89   16.10
 -11  -1   0   97.29   15.80
 -11  -1   0   74.19   15.80
 -11   1   0   73.79   16.50
 -11   1   0  104.39   19.10
 -11  -1   0   77.59   15.10
 -11  -1   0   84.49   16.50
 -11   1   0   69.49   15.60
  11   2   0    8.20    7.50
  11  -2   0   -2.90    5.90
  11  -2   0   -5.30    6.50
  11   2   0    4.90    9.10
 -11   2   0   -7.50    6.00
 -11  -2   0    0.20    6.80
 -11  -2   0    4.70    7.00
 -11   2   0    2.50    7.30
 -11  -2   0    4.40    7.10
 -11  -2   0   -2.70    5.50
  11  -3   0    0.20    7.10
  11   3   0   16.20    9.80
  11   3   0   14.40    9.40
  11  -3   0   14.60    8.50
 -11  -3   0   -2.30    5.90
 -11   3   0    6.20    9.20
 -11  -3   0    4.00    7.70
 -11   3   0   18.30    9.60
 -11  -3   0    0.00    7.10
 -11   3   0    0.70   11.60
 -11  -3   0    5.90    8.00
  11  -4   0    0.90    7.40
  11   4   0    7.10    8.10
  11  -4   0   -3.10    6.80
  11   4   0    9.50    8.80
 -11  -4   0   -1.30    7.70
 -11   4   0   13.30    9.80
 -11  -4   0   -1.90    6.40
 -11  -4   0   -3.40    5.70
 -11  -4   0  -10.90    5.30
 -11   4   0   -5.80    6.80
  11   5   0  265.07   24.90
  11  -5   0  258.37   26.50
  11   5   0  246.18   25.90
 -11   5   0  299.57   28.20
 -11  -5   0  240.58   23.90
 -11   5   0  295.87   27.40
 -11   5   0  258.37   26.60
 -11  -5   0  287.87   26.60
 -11  -5   0  223.98   22.60
  11  -6   0    3.80    7.80
  11   6   0   -5.30    7.40
  11   6   0    1.10    7.40
  11   6   0    4.20    7.90
  11  -6   0   -7.40    5.40
 -11  -6   0   -1.40    6.40
 -11  -6   0   -0.10    7.80
 -11  -6   0  -10.10    6.10
 -11   6   0    9.30    9.60
 -11   6   0    7.30    7.50
 -11  -6   0   11.40    8.50
 -11   6   0   -1.80    7.50
  11   7   0   55.59   14.50
  11   7   0   68.29   15.30
  11   7   0   60.79   15.00
  11  -7   0   90.89   18.70
 -11   7   0   68.29   17.20
 -11  -7   0   58.89   13.60
 -11  -7   0   84.09   15.80
 -11  -7   0   62.79   16.10
 -11  -7   0   49.60   13.10
 -11   7   0   69.09   14.80
 -11   7   0   47.90   14.70
 -11   7   0   84.09   16.70
 -11  -7   0   56.99   15.50
  11   8   0   45.30   13.80
  11   8   0   25.00   11.70
  11  -8   0   51.99   15.10
  11   8   0   23.30   11.00
 -11   8   0    6.80    8.70
 -11   8   0   34.90   11.90
 -11   8   0   13.70   10.40
 -11  -8   0   54.79   14.60
 -11  -8   0   62.89   14.90
 -11   8   0   37.10   12.00
 -11  -8   0   40.80   13.00
  11   9   0    4.70    9.00
  11   9   0   -0.50    7.80
  11  -9   0   11.10   10.60
  11   9   0    2.70    8.10
 -11   9   0    6.40    9.90
 -11   9   0   -6.40    7.70
 -11  -9   0    3.10    8.60
 -11  -9   0    4.80    9.50
 -11   9   0    4.70    9.70
 -11  -9   0   -5.00    8.80
 -11   9   0   -9.50    5.80
 -11  -9   0   -2.30    7.90
  11  10   0   98.69   18.30
  11 -10   0   87.29   22.40
  11  10   0   94.19   19.60
  11  10   0   77.49   18.10
 -11 -10   0  121.89   19.90
 -11  10   0   91.09   19.00
 -11  10   0  130.49   20.50
 -11 -10   0   98.99   18.80
 -11  10   0  101.29   19.70
 -11  10   0  105.69   19.70
 -11 -10   0  102.19   25.10
 -11  10   0  101.59   19.60
  11 -11   0   -0.90   10.20
  11  11   0    5.00   10.00
  11  11   0   17.70   19.50
 -11  11   0    6.50    8.20
 -11  11   0    6.90   10.70
 -11 -11   0   13.30   11.90
 -11 -11   0    5.40   10.20
 -11 -11   0   18.90   11.50
 -11  11   0   -2.60    9.10
 -11 -11   0   -3.60    9.80
 -11  11   0    5.60    8.20
 -11  11   0   17.60   11.50
  12   0   0  750.92   49.00
  12   0   0  702.63   44.70
 -12   0   0  693.03   45.40
 -12   0   0  735.73   47.60
 -12   0   0  746.13   48.00
  12   1   0   -2.70    7.40
  12  -1   0   -9.80    8.20
  12  -1   0    0.40    8.00
  12   1   0   17.00   11.10
 -12   1   0   -3.10    7.60
 -12  -1   0   -4.50    7.50
 -12   1   0    2.40    8.20
 -12  -1   0   12.00    9.60
 -12  -1   0    4.50    8.20
 -12   1   0    1.80    8.30
 -12  -1   0    0.90    8.90
  12   2   0  511.15   40.00
  12  -2   0  456.95   44.30
  12  -2   0  584.34   42.00
  12   2   0  476.65   36.20
 -12  -2   0  620.14   40.80
 -12  -2   0  531.55   38.70
 -12  -2   0  531.15   39.00
 -12   2   0  629.64   42.50
 -12   2   0  493.25   39.10
 -12  -2   0  528.25   37.90
  12   3   0   -0.80    8.10
  12   3   0    9.60   10.30
  12  -3   0    4.20   10.00
 -12  -3   0   10.50    9.30
 -12   3   0    6.70    9.60
 -12   3   0   12.50   10.60
 -12  -3   0    5.70    8.80
 -12  -3   0    4.00    8.50
 -12  -3   0    4.10    9.10
  12   4   0  215.78   23.30
  12   4   0  235.48   26.70
  12  -4   0  230.18   26.60
 -12  -4   0  155.98   21.70
 -12   4   0  202.88   25.00
 -12  -4   0  230.88   24.10
 -12  -4   0  174.58   22.00
 -12   4   0  184.98   23.00
 -12  -4   0  184.88   22.80
  12  -5   0  103.29   21.20
  12   5   0  192.88   23.80
  12   5   0  150.88   20.40
 -12   5   0   80.89   18.40
 -12  -5   0  115.39   19.80
 -12  -5   0  173.58   20.30
 -12   5   0  123.29   19.50
 -12  -5   0   95.19   20.10
 -12  -5   0  155.78   20.60
  12  -6   0   16.30   11.60
  12   6   0   37.00   13.40
  12   6   0    0.70    8.50
 -12   6   0   47.10   22.40
 -12  -6   0    1.70    8.50
 -12  -6   0   27.80   12.70
 -12   6   0   15.40   10.30
 -12  -6   0    6.60    9.20
 -12  -6   0   26.20   11.00
  12  -7   0   12.90   11.40
  12   7   0    2.20    9.80
 -12  -7   0   14.00   17.70
 -12   7   0   28.10   13.20
 -12   7   0   38.00   13.90
 -12  -7   0   38.90   13.90
  12  -8   0    7.40   10.80
  12   8   0    3.60    9.30
  12   8   0    3.00   11.40
 -12   8   0    1.70    9.50
 -12  -8   0    5.50   10.10
 -12   8   0    0.50    9.10
 -12  -8   0   -9.00    7.30
  13   0   0   -7.30    8.90
 -13   0   0    5.60   10.10
 -13   0   0    0.20    7.90
   0  22  -1    4.10   16.20
   0 -22   1   35.40   14.90
   0 -22   1    6.50   10.00
   0  22  -1   20.30    5.70
   0 -21   1   -1.70    7.90
   0  21  -1   11.40    4.70
   0 -21   1   -4.40    8.10
   0  21  -1   -2.50    7.20
   0  21  -1    8.00    9.70
   0  20  -1   18.40    5.50
   0 -20   1   13.70    9.30
   0  20  -1   12.30    9.90
   0  20  -1    8.60    9.80
   0 -20   1    2.60    8.40
   0 -20   1   15.00   10.40
   0 -19   1   24.20   10.10
   0 -19   1   61.29   13.10
   0 -19   1   30.50   12.20
   0  19  -1   51.69    7.80
   0  19  -1   77.99   15.90
   0  19  -1   47.40   12.50
   0 -19   1   37.30   13.20
   0  18  -1   37.70    6.90
   0 -18   1   12.90    8.00
   0  18  -1   22.40   10.20
   0 -18   1   49.10   11.90
   0 -18   1   21.30    9.60
   0 -18   1   30.30   10.40
   0 -18   1   21.90   10.00
   0  18  -1   31.80   10.60
   0 -17   1   25.70    9.80
   0 -17   1   20.30    8.30
   0  17  -1   39.20    9.70
   0 -17   1   10.50    7.30
   0  17  -1   36.70   11.00
   0 -17   1   22.90    8.10
   0  17  -1   26.50   10.10
   0  17  -1   21.80    5.50
   0 -17   1   32.00   11.10
   0 -16   1    6.40    7.00
   0 -16   1    9.20    6.30
   0 -16   1    4.30    5.30
   0 -16   1   29.40    8.80
   0  16  -1   11.80    7.10
   0  16  -1   25.00    9.40
   0 -16   1   13.40    7.10
   0  16  -1   30.10    8.50
   0 -15   1  142.09   15.10
   0 -15   1  172.98   13.30
   0 -15   1  176.48   16.00
   0 -15   1  163.98   14.10
   0 -15   1  156.68   16.80
   0 -15   1  160.98   12.80
   0  15  -1  167.68   17.50
   0  15  -1  175.48   17.40
   0  15  -1  177.58   15.50
   0 -15   1  205.18   17.60
   0  15  -1  139.19   10.90
   0 -15   1  160.48   16.80
   0 -14   1   64.69   13.70
   0  14  -1   69.79   11.30
   0  14  -1   49.20    6.40
   0 -14   1   54.49   11.00
   0  14  -1   42.60    9.70
   0  14  -1   64.49    6.80
   0  14  -1   74.09   10.30
   0 -14   1   67.29    8.80
   0 -14   1   60.39   11.10
   0 -14   1   57.09   10.60
   0 -14   1   48.90    9.80
   0 -14   1   56.29    8.00
   0 -13   1  229.68   15.20
   0 -13   1  224.38   17.50
   0 -13   1  251.97   18.40
   0  13  -1  216.58   18.40
   0  13  -1  232.88   17.20
   0  13  -1  236.98   15.20
   0 -13   1  223.48   17.90
   0 -13   1  229.98   19.40
   0  13  -1  235.78   13.30
   0  13  -1  197.78   12.70
   0  13  -1  231.88   18.40
   0 -13   1  212.08   18.30
   0 -13   1  238.58   16.00
   0  12  -1  105.79   11.90
   0 -12   1   88.19    8.80
   0 -12   1   73.39    9.60
   0  12  -1   86.59   11.30
   0 -12   1   68.39    9.80
   0  12  -1   92.49    7.30
   0 -12   1   93.59    8.80
   0  12  -1   69.69    6.70
   0  12  -1   83.99   10.80
   0 -12   1   92.59    9.60
   0 -12   1   94.69   10.90
   0  12  -1   94.39    8.90
   0 -12   1   97.69   11.20
   0 -12   1   79.29   10.00
   0 -12   1   81.49    8.40
   0 -12   1   72.59    9.70
   0  12  -1   79.59    9.70
   0 -11   1  526.55   28.30
   0  11  -1  549.25   24.50
   0 -11   1  575.34   29.90
   0 -11   1  590.44   30.90
   0  11  -1  559.84   30.10
   0 -11   1  528.15   26.50
   0  11  -1  564.14   30.50
   0 -11   1  540.25   26.30
   0 -11   1  553.14   29.40
   0  11  -1  545.45   28.40
   0 -11   1  573.34   27.10
   0  11  -1  546.85   26.70
   0  11  -1  553.64   26.50
   0 -11   1  563.54   29.20
   0 -11   1  528.35   28.30
   0 -11   1  550.84   28.40
   0 -10   1  238.28   15.40
   0  10  -1  274.57   15.80
   0 -10   1  229.58   16.60
   0 -10   1  228.18   16.20
   0 -10   1  220.58   14.60
   0 -10   1  206.18   13.00
   0  10  -1  229.68   11.70
   0 -10   1  197.08   15.20
   0  10  -1  210.78   13.40
   0  10  -1  226.78   11.70
   0 -10   1  193.78   14.50
   0 -10   1  226.78   15.70
   0  10  -1  206.38   15.60
   0  10  -1  245.48   16.80
   0 -10   1  226.38   13.70
   0  10  -1  215.48   13.20
   0 -10   1  216.18   16.00
   0 -10   1  239.98   15.70
   0  10  -1  194.58   15.30
   0 -10   1  220.28   13.50
   0  -9   1  361.36   21.70
   0   9  -1  400.66   21.70
   0   9  -1  374.76   21.60
   0   9  -1  378.76   19.20
   0   9  -1  385.96   17.10
   0  -9   1  377.56   20.20
   0   9  -1  391.96   19.10
   0  -9   1  381.36   19.00
   0  -9   1  377.26   23.70
   0   9  -1  415.26   20.90
   0  -9   1  376.06   19.20
   0  -9   1  378.76   20.30
   0  -9   1  384.66   21.70
   0  -9   1  357.16   21.10
   0  -9   1  348.37   18.80
   0  -9   1  390.16   23.40
   0   9  -1  374.06   21.90
   0   9  -1  368.66   19.40
   0   9  -1  401.06   17.20
   0  -9   1  345.97   20.00
   0  -9   1  373.86   20.80
   0  -8   1   40.60    6.30
   0   8  -1   43.30    5.30
   0  -8   1   37.30    5.00
   0  -8   1   45.50    6.50
   0   8  -1   48.70    6.10
   0  -8   1   36.10    4.90
   0   8  -1   40.50    3.80
   0  -8   1   52.09    6.20
   0  -8   1   35.30    5.60
   0  -8   1   38.40    5.70
   0   8  -1   40.50    5.40
   0  -8   1   37.70    5.80
   0   8  -1   39.00    7.10
   0  -8   1   37.10    6.80
   0  -8   1   39.50    7.10
   0   8  -1   43.00    5.20
   0   8  -1   32.80    6.30
   0   8  -1   40.30    3.80
   0  -8   1   43.10    6.70
   0  -8   1   29.30    4.70
   0   8  -1   43.40    6.50
   0   7  -1 1148.79   47.20
   0  -7   1 1052.59   45.70
   0  -7   1 1070.99   46.00
   0   7  -1 1138.29   47.30
   0  -7   1 1109.59   47.10
   0   7  -1 1071.99   47.30
   0  -7   1 1131.49   45.20
   0  -7   1 1066.09   47.10
   0   7  -1 1070.49   42.80
   0  -7   1 1119.79   47.10
   0  -7   1 1090.49   44.90
   0  -7   1 1095.69   45.10
   0  -7   1 1119.99   46.50
   0   7  -1 1167.88   45.60
   0   7  -1 1107.39   42.80
   0   7  -1 1116.69   45.00
   0  -7   1 1115.19   47.10
   0  -7   1 1061.19   45.80
   0  -7   1 1044.30   46.00
   0   7  -1 1094.49   47.30
   0   7  -1 1134.09   46.20
   0  -7   1 1073.59   46.70
   0  -6   1  346.77   17.30
   0   6  -1  385.16   15.50
   0  -6   1  356.56   17.40
   0   6  -1  374.16   18.20
   0   6  -1  388.56   17.80
   0  -6   1  383.86   18.20
   0  -6   1  364.16   18.80
   0  -6   1  351.06   19.60
   0  -6   1  391.96   18.40
   0  -6   1  378.86   18.70
   0   6  -1  374.36   18.80
   0   6  -1  349.67   17.20
   0   6  -1  403.46   17.80
   0   6  -1  389.76   19.20
   0  -6   1  364.76   17.30
   0   6  -1  367.26   15.30
   0  -6   1  334.57   18.50
   0  -6   1  358.96   18.90
   0  -6   1  379.76   18.10
   0   6  -1  387.26   19.30
   0   5  -1 2083.69   85.99
   0  -5   1 2255.87   86.19
   0  -5   1 2190.78   86.39
   0   5  -1 2321.17   86.69
   0   5  -1 2255.37   85.69
   0  -5   1 2228.68   85.69
   0   5  -1 2257.67   85.09
   0  -5   1 2206.38   86.29
   0  -5   1 2181.18   86.19
   0   5  -1 2258.17   85.29
   0  -5   1 2247.98   86.39
   0   5  -1 2071.59   82.69
   0   5  -1 2260.87   82.79
   0  -5   1 2219.68   85.69
   0  -5   1 2184.38   85.49
   0   5  -1 2226.58   86.59
   0  -5   1 2093.89   85.39
   0   5  -1 2215.48   84.99
   0  -5   1 2259.67   86.29
   0   4  -1 3056.99  121.79
   0  -4   1 3209.98  121.89
   0  -4   1 3221.28  121.39
   0   4  -1 2890.61  121.29
   0  -4   1 3262.17  121.99
   0  -4   1 3376.26  121.39
   0   4  -1 3268.07  120.99
   0   4  -1 3303.97  121.09
   0   4  -1 3351.96  121.89
   0   4  -1 2928.11  121.59
   0   4  -1 3022.00  121.59
   0  -4   1 3233.28  121.99
   0   4  -1 2935.41  118.69
   0   4  -1 3085.19  121.29
   0  -4   1 3384.96  121.09
   0  -4   1 2987.70  121.49
   0  -4   1 3369.86  121.09
   0   4  -1 3266.77  121.09
   0   4  -1 3341.37  121.09
   0  -4   1 3481.95  121.59
   0  -3   1  578.64   23.40
   0  -3   1  582.64   23.40
   0  -3   1  576.84   23.10
   0  -3   1  533.35   23.20
   0   3  -1  591.44   23.00
   0  -3   1  555.94   23.00
   0   3  -1  576.34   23.40
   0  -3   1  548.25   23.20
   0  -3   1  584.24   22.90
   0   3  -1  542.25   23.30
   0  -3   1  589.14   23.50
   0  -3   1  566.94   22.90
   0   3  -1  555.64   23.10
   0  -3   1  582.24   23.00
   0   3  -1  518.25   22.70
   0   3  -1  547.05   22.80
   0   3  -1  492.15   22.60
   0   3  -1  543.55   23.30
   0   3  -1  564.24   23.00
   0   3  -1  513.85   23.00
   0   3  -1  549.54   23.10
   0  -1   1   -0.60    0.70
   0  -1   1    0.90    0.80
   0  -1   1   -0.60    0.50
   0  -1   1   -0.40    0.70
   0  -1   1   -0.50    0.70
   0  -1   1    1.30    0.80
   0  -1   1    0.00    0.70
   0  -1   1   -0.50    0.60
   0  -1   1   -0.60    0.50
   0  -1   1   -0.40    0.60
   0  -1   1    0.10    0.80
   0  -3  -1  535.55   21.80
   0   3   1  546.55   23.40
   0   3   1  589.14   23.50
   0  -3  -1  550.54   22.30
   0  -3  -1  562.34   23.60
   0   3   1  567.24   21.60
   0  -3  -1  569.64   22.90
   0  -3  -1  571.64   23.60
   0  -3  -1  576.04   23.50
   0   3   1  560.84   21.40
   0  -3  -1  518.55   22.90
   0  -3  -1  506.75   21.30
   0   3   1  514.65   21.80
   0  -3  -1  539.05   22.30
   0  -3  -1  539.25   23.10
   0  -3  -1  560.74   22.40
   0   3   1  562.14   23.00
   0   3   1  601.34   23.10
   0  -3  -1  556.74   21.60
   0   3   1  559.84   23.10
   0  -4  -1 3309.47  123.89
   0  -4  -1 3332.27  121.99
   0  -4  -1 3343.27  122.99
   0  -4  -1 3212.78  122.19
   0  -4  -1 3362.76  123.99
   0   4   1 3212.78  124.19
   0  -4  -1 3156.28  121.99
   0  -4  -1 3470.75  123.89
   0   4   1 3331.17  121.19
   0  -4  -1 3407.76  123.59
   0   4   1 3290.37  123.69
   0  -4  -1 3208.38  123.09
   0   4   1 3239.88  123.19
   0  -4  -1 3197.98  121.59
   0   4   1 2917.11  121.99
   0   4   1 2864.31  123.39
   0  -4  -1 3201.38  121.89
   0   4   1 3314.87  122.19
   0  -4  -1 3251.47  123.79
   0   4   1 3108.39  123.79
   0   4   1 3328.47  121.39
   0  -4  -1 3190.88  121.19
   0   4   1 3236.48  121.69
   0   4   1 3336.67  123.69
   0   5   1 2151.88   85.59
   0   5   1 2222.88   85.09
   0   5   1 2166.98   82.89
   0   5   1 2154.98   83.09
   0  -5  -1 2195.68   86.09
   0  -5  -1 2131.29   83.29
   0  -5  -1 2233.28   86.19
   0  -5  -1 2120.59   85.89
   0   5   1 2282.27   86.39
   0  -5  -1 2264.37   82.99
   0   5   1 2290.97   85.09
   0   5   1 2227.08   85.29
   0  -5  -1 2146.89   83.39
   0  -5  -1 2224.18   84.19
   0  -5  -1 2278.07   85.69
   0  -5  -1 2095.29   85.09
   0   5   1 2286.57   83.59
   0   5   1 2019.20   83.69
   0   5   1 2182.88   83.89
   0  -5  -1 2024.10   83.19
   0  -5  -1 2259.27   85.89
   0   5   1 2244.98   86.29
   0  -5  -1 2210.58   86.09
   0  -5  -1 2081.89   84.69
   0   5   1 2410.16   87.69
   0  -6  -1  343.57   18.20
   0  -6  -1  400.56   19.10
   0  -6  -1  380.86   17.90
   0  -6  -1  389.26   19.30
   0  -6  -1  371.46   19.10
   0   6   1  386.06   15.90
   0   6   1  341.57   18.20
   0   6   1  365.56   18.00
   0   6   1  374.46   17.90
   0   6   1  406.26   17.00
   0  -6  -1  343.87   15.90
   0   6   1  376.66   16.10
   0  -6  -1  349.27   16.90
   0   6   1  370.46   19.20
   0  -6  -1  367.76   18.20
   0   6   1  310.07   18.10
   0  -6  -1  350.96   18.80
   0   6   1  366.96   16.80
   0  -6  -1  356.66   16.30
   0  -6  -1  334.97   15.70
   0  -6  -1  381.06   16.10
   0   6   1  361.46   19.00
   0  -7  -1 1092.99   47.20
   0   7   1 1118.19   43.40
   0  -7  -1 1071.99   43.60
   0  -7  -1 1019.50   45.10
   0  -7  -1 1104.89   47.00
   0  -7  -1 1037.20   44.30
   0   7   1 1115.39   46.50
   0   7   1 1117.39   44.10
   0  -7  -1 1145.49   47.40
   0  -7  -1 1155.08   46.30
   0   7   1 1076.29   46.90
   0   7   1 1135.09   44.20
   0   7   1 1149.58   45.80
   0  -7  -1 1053.69   42.70
   0  -7  -1 1036.30   42.90
   0  -7  -1 1057.39   46.10
   0  -7  -1 1097.59   47.00
   0   7   1 1093.49   47.30
   0   7   1 1032.60   45.40
   0  -7  -1 1036.90   46.30
   0   7   1 1055.79   46.60
   0  -7  -1 1050.29   46.00
   0  -7  -1 1094.59   42.80
   0   7   1 1148.79   43.30
   0   8   1   39.10    4.20
   0  -8  -1   38.60    6.00
   0  -8  -1   41.80    4.60
   0  -8  -1   49.00    6.60
   0  -8  -1   45.50    5.90
   0  -8  -1   42.30    3.80
   0   8   1   40.90    5.90
   0  -8  -1   36.40    3.70
   0   8   1   41.70    4.80
   0  -8  -1   42.20    5.80
   0   8   1   31.90    6.60
   0   8   1   42.10    6.50
   0  -8  -1   45.90    7.20
   0  -8  -1   35.90    6.70
   0   8   1   35.50    4.20
   0   8   1   47.60    8.40
   0  -8  -1   40.40    6.30
   0  -8  -1   36.10    6.90
   0  -8  -1   40.50    6.90
   0   8   1   47.30    6.70
   0  -8  -1   34.80    4.40
   0   8   1   41.20    5.60
   0   8   1   38.70    6.30
   0   9   1  376.06   21.40
   0  -9  -1  364.96   21.50
   0   9   1  374.86   17.70
   0  -9  -1  365.56   16.10
   0  -9  -1  388.86   20.10
   0   9   1  373.56   20.10
   0  -9  -1  364.36   21.80
   0  -9  -1  373.36   17.30
   0   9   1  366.46   18.20
   0  -9  -1  365.36   20.70
   0   9   1  396.36   17.50
   0   9   1  365.66   21.90
   0  -9  -1  366.76   21.40
   0  -9  -1  390.66   19.10
   0  -9  -1  344.07   20.10
   0   9   1  371.26   21.60
   0   9   1  408.06   21.40
   0  -9  -1  377.46   18.00
   0  -9  -1  342.87   17.70
   0   9   1  369.76   18.30
   0  -9  -1  375.06   21.40
   0  -9  -1  371.56   16.00
   0  -9  -1  348.07   20.70
   0 -10  -1  249.78   16.20
   0 -10  -1  225.88   10.30
   0  10   1  266.87   17.80
   0 -10  -1  229.88   18.00
   0 -10  -1  204.38   15.80
   0  10   1  206.18   13.00
   0 -10  -1  232.58   15.40
   0 -10  -1  216.78   12.90
   0 -10  -1  273.57   17.00
   0  10   1  223.58   13.20
   0 -10  -1  237.78   16.80
   0 -10  -1  261.57   14.50
   0 -10  -1  219.48   12.20
   0  10   1  248.98   15.40
   0 -10  -1  224.58   10.40
   0 -10  -1  231.28   15.00
   0  10   1  248.38   17.10
   0  10   1  245.88   16.80
   0  10   1  225.38   15.90
   0 -10  -1  242.38   13.30
   0  10   1  228.38   12.40
   0 -11  -1  541.05   25.50
   0 -11  -1  520.95   26.50
   0 -11  -1  520.35   30.30
   0 -11  -1  601.94   30.30
   0  11   1  568.34   29.60
   0  11   1  532.15   25.80
   0  11   1  557.44   30.90
   0  11   1  519.65   27.90
   0  11   1  558.84   30.10
   0 -11  -1  538.75   24.60
   0 -11  -1  577.44   29.20
   0 -11  -1  547.75   28.10
   0  11   1  546.25   25.90
   0 -11  -1  510.25   25.20
   0  11   1  557.74   24.80
   0 -11  -1  531.45   29.00
   0  11   1  599.04   25.50
   0  12   1   92.39    7.80
   0  12   1   99.99   11.80
   0 -12  -1   81.59   10.20
   0  12   1   97.49   10.30
   0  12   1   79.19   10.40
   0 -12  -1   73.29    7.70
   0 -12  -1   76.09    7.70
   0 -12  -1   74.59    8.50
   0 -12  -1   97.69   11.90
   0  12   1   96.39    8.60
   0  12   1   80.79   11.40
   0  12   1   78.99    8.10
   0  12   1   93.09   11.40
   0 -12  -1   85.29    7.40
   0 -12  -1   78.49    9.80
   0 -12  -1   77.79   10.20
   0 -12  -1  106.49   11.40
   0 -13  -1  220.18   15.20
   0  13   1  208.88   14.20
   0 -13  -1  253.67   14.60
   0  13   1  224.78   18.50
   0 -13  -1  221.38   17.50
   0  13   1  214.58   14.30
   0  13   1  211.68   18.80
   0 -13  -1  250.47   17.90
   0  13   1  217.58   18.70
   0 -13  -1  262.87   19.00
   0  13   1  231.78   16.90
   0 -13  -1  220.58   18.50
   0 -14  -1   48.70    6.80
   0  14   1   48.70    9.30
   0  14   1   68.49    8.10
   0 -14  -1   51.29    7.70
   0  14   1   31.40    9.50
   0 -14  -1   58.59   11.10
   0 -14  -1   47.50    6.10
   0 -14  -1   50.89   11.00
   0  14   1   55.69   11.70
   0 -14  -1   59.39   11.60
   0 -14  -1   62.39   11.10
   0  14   1   45.30   10.60
   0  15   1  177.18   18.10
   0  15   1  176.18   16.00
   0 -15  -1  182.58   16.50
   0  15   1  142.29   16.30
   0 -15  -1  187.28   14.30
   0  15   1  161.08   12.90
   0 -15  -1  188.18   17.50
   0 -15  -1  175.28   17.70
   0 -15  -1  171.88   16.80
   0  16   1   16.20    8.10
   0 -16  -1   33.90    9.40
   0 -16  -1   25.60    9.50
   0  16   1   15.10    5.30
   0 -16  -1   31.80   14.00
   0 -16  -1   18.60    8.20
   0  16   1   17.00    7.30
   0  16   1    6.50    7.90
   0  17   1   22.90    8.40
   0 -17  -1   16.10    8.60
   0  17   1   15.10    8.30
   0 -17  -1   22.50    9.30
   0 -17  -1   36.40   10.30
   0  17   1   24.00    9.50
   0 -17  -1   26.10    8.80
   0 -18  -1   17.20    8.50
   0  18   1   22.80   10.40
   0  18   1   33.10    7.70
   0 -18  -1   47.50   12.60
   0 -18  -1   33.60   10.80
   0 -18  -1   50.09   13.70
   0 -18  -1   37.30   11.20
   0  18   1   33.70   11.80
   0  19   1   53.99   14.40
   0  19   1   65.29    9.90
   0  19   1   73.29   16.50
   0 -19  -1   44.20   13.30
   0 -19  -1   70.59   14.60
   0 -19  -1   60.99   15.50
   0 -19  -1   63.89   13.40
   0 -20  -1   15.10   11.40
   0  20   1    9.30    9.30
   0  20   1   18.20   10.10
   0  20   1   20.70    7.20
   0 -20  -1   11.50    9.30
   0 -20  -1   14.20   10.30
   0  21   1   22.00   11.00
   0 -21  -1    0.10    8.30
   0 -21  -1    4.60    9.60
   0  21   1   11.10    9.50
   0  21   1    8.30    5.40
   0 -22  -1    4.00   10.50
   0  22   1   19.30    7.50
   0 -22  -1   35.40   14.70
   0  22   1   13.80   11.70
   1  21  -1   27.30   12.10
   1 -21   1   36.10   14.30
   1 -21   1   16.10   12.20
   1  21  -1   26.20    6.10
  -1  21  -1   20.10    5.90
  -1  21  -1   23.30   12.30
  -1 -21   1   16.10   11.30
  -1 -21   1    5.10    8.50
  -1 -21   1   29.40   12.80
  -1  21  -1   46.70   13.90
   1  20  -1    7.00    8.30
   1 -20   1   28.80   13.00
   1 -20   1   30.00   11.90
   1  20  -1   25.40    6.20
   1  20  -1   19.60   10.50
  -1 -20   1   22.30   11.20
  -1 -20   1   25.70   11.50
  -1 -20   1   18.10    9.70
  -1  20  -1   23.40    6.00
  -1 -20   1   29.40   11.10
  -1  20  -1   27.10   12.10
  -1  20  -1   11.00    8.80
   1 -19   1  161.58   21.50
   1  19  -1  168.38   20.40
   1 -19   1  152.88   19.90
   1  19  -1  183.38   19.90
   1  19  -1  192.48   13.40
  -1 -19   1  169.68   19.80
  -1 -19   1  164.68   20.00
  -1  19  -1  168.98   20.70
  -1  19  -1  161.28   13.20
  -1 -19   1  182.98   20.90
  -1 -19   1  147.89   18.30
  -1  19  -1  215.38   22.60
   1 -18   1   17.50    8.40
   1 -18   1   -1.80    6.70
   1 -18   1   23.20    9.30
   1  18  -1    5.80    4.10
   1  18  -1    3.60    6.70
  -1 -18   1    6.60    7.70
  -1 -18   1    7.60    7.20
  -1 -18   1    7.10    7.90
  -1  18  -1    3.10    4.00
  -1  18  -1   10.00    7.10
  -1 -18   1   -2.30    5.90
  -1  18  -1   23.40    9.60
  -1  18  -1   13.10    9.20
   1  17  -1   34.20    6.40
   1  17  -1   19.70    8.70
   1  17  -1   31.50   10.20
   1 -17   1   18.20   11.20
   1 -17   1   40.40   10.80
   1 -17   1   24.40    9.20
   1 -17   1   35.20    9.10
   1 -17   1   58.49   15.80
  -1  17  -1   44.40    8.10
  -1 -17   1   37.60   10.40
  -1 -17   1   29.60   10.00
  -1  17  -1   31.00   10.60
  -1  17  -1   33.90    9.60
  -1 -17   1   35.00   10.70
  -1 -17   1   30.40    8.70
  -1 -17   1   21.50    9.40
  -1  17  -1   38.00   11.40
   1  16  -1    9.30    3.70
   1 -16   1   -1.60    4.20
   1 -16   1    6.70    6.50
   1  16  -1   11.70    7.10
   1 -16   1    1.90    5.30
   1  16  -1    3.40    5.80
   1  16  -1    5.80    6.00
   1 -16   1   13.30    6.30
   1 -16   1   -3.50    5.20
   1  16  -1    9.70    6.20
  -1  16  -1    7.10    6.30
  -1 -16   1    8.70    6.30
  -1  16  -1    9.70    8.00
  -1 -16   1    2.80    4.50
  -1 -16   1   20.00    8.00
  -1  16  -1    8.20    3.90
  -1 -16   1   -0.80    6.00
  -1 -16   1    1.60    5.20
  -1  16  -1    1.90    6.40
  -1 -16   1   24.70    8.80
   1  15  -1  184.48   12.30
   1  15  -1  180.08   15.20
   1 -15   1  199.58   18.50
   1  15  -1  183.58   18.50
   1 -15   1  167.48   16.10
   1 -15   1  205.48   16.40
   1  15  -1  200.58   17.70
   1 -15   1  227.08   20.40
   1  15  -1  167.08   17.30
   1 -15   1  190.78   16.30
  -1 -15   1  179.98   18.20
  -1  15  -1  186.08   18.70
  -1 -15   1  141.29   16.00
  -1 -15   1  181.78   18.00
  -1 -15   1  206.58   18.90
  -1 -15   1  150.78   16.60
  -1  15  -1  195.78   12.80
  -1  15  -1  190.28   18.70
  -1  15  -1  183.48   16.80
  -1 -15   1  169.48   14.60
   1  14  -1  116.39    9.50
   1 -14   1  119.89   12.40
   1  14  -1  136.79   15.60
   1 -14   1  127.09   10.50
   1  14  -1  136.49   13.90
   1  14  -1  144.09   10.20
   1  14  -1  125.89   13.90
   1 -14   1  127.79   13.00
   1 -14   1  120.09   10.70
   1 -14   1  126.49   14.20
   1  14  -1  110.49   11.60
   1 -14   1  124.79   15.20
   1 -14   1  130.29   13.40
  -1 -14   1  110.89   11.60
  -1 -14   1  126.19   15.00
  -1 -14   1  147.29   15.30
  -1  14  -1  136.89   12.10
  -1 -14   1  141.49   15.50
  -1 -14   1  140.29   10.90
  -1 -14   1  118.99   13.90
  -1 -14   1  138.39   13.10
  -1  14  -1  146.09   14.70
  -1  14  -1  130.29   11.50
  -1  14  -1  133.19   10.10
  -1  14  -1  135.69   10.20
  -1  14  -1  179.58   17.20
  -1 -14   1  134.79   14.20
  -1  14  -1  105.39   14.10
   1 -13   1  109.39   12.90
   1  13  -1   92.79    7.90
   1 -13   1  104.59    8.90
   1 -13   1   89.79   10.70
   1  13  -1   86.39    9.90
   1  13  -1   97.89   12.50
   1 -13   1  123.99   11.50
   1 -13   1   91.59   10.60
   1 -13   1   90.09    9.10
   1 -13   1   86.09   10.30
   1  13  -1   86.59   11.90
   1  13  -1   93.79   11.30
   1 -13   1   88.99   12.80
   1  13  -1   85.49    7.80
  -1 -13   1   86.69   11.80
  -1  13  -1   94.99   12.70
  -1  13  -1   91.39    7.90
  -1 -13   1  113.49   13.00
  -1 -13   1   90.79   10.10
  -1 -13   1   84.59   10.30
  -1  13  -1  105.19   13.20
  -1  13  -1   88.19    9.90
  -1 -13   1   92.09    9.00
  -1 -13   1   85.59   13.70
  -1  13  -1   97.19    9.60
  -1  13  -1   90.89    8.20
  -1 -13   1  117.39   10.90
  -1 -13   1   85.29   11.50
  -1 -13   1   79.69   11.20
  -1  13  -1  101.29   11.80
  -1 -13   1  113.59   15.40
   1  12  -1  277.67   15.90
   1 -12   1  289.37   20.10
   1  12  -1  311.07   20.40
   1  12  -1  243.18   19.30
   1 -12   1  304.57   18.80
   1  12  -1  271.57   17.30
   1 -12   1  261.27   17.80
   1 -12   1  256.47   16.40
   1 -12   1  283.87   17.80
   1 -12   1  276.07   15.50
   1 -12   1  291.57   20.70
   1  12  -1  270.17   14.60
   1 -12   1  297.27   16.00
   1 -12   1  290.77   18.30
   1  12  -1  283.27   19.20
   1  12  -1  268.27   14.60
   1 -12   1  272.77   17.40
   1 -12   1  255.77   15.70
  -1 -12   1  284.97   19.70
  -1  12  -1  272.27   14.80
  -1 -12   1  245.68   15.30
  -1  12  -1  259.37   16.50
  -1 -12   1  273.17   20.20
  -1  12  -1  276.97   17.40
  -1 -12   1  266.27   19.30
  -1 -12   1  291.87   16.00
  -1 -12   1  289.27   17.90
  -1 -12   1  273.37   17.50
  -1 -12   1  257.87   19.50
  -1 -12   1  279.47   18.20
  -1 -12   1  250.17   16.90
  -1  12  -1  264.17   20.30
  -1  12  -1  260.47   22.30
  -1 -12   1  231.88   18.90
  -1  12  -1  258.47   14.80
   1 -11   1   63.09    7.70
   1  11  -1   73.39    6.30
   1  11  -1   63.29    9.20
   1 -11   1   70.99    7.00
   1 -11   1   91.99   11.10
   1  11  -1   56.69    7.40
   1 -11   1   71.99    7.10
   1  11  -1   74.69    6.40
   1 -11   1   65.49    8.90
   1 -11   1   65.99    8.20
   1 -11   1   51.29    7.70
   1 -11   1   68.79   10.70
   1  11  -1   73.19    9.00
   1 -11   1   72.09    9.60
   1  11  -1   75.79    7.20
   1 -11   1   72.19    8.80
   1  11  -1   74.89   11.10
   1 -11   1   73.99    8.10
  -1 -11   1   82.09    9.60
  -1 -11   1   80.09    7.40
  -1 -11   1   64.69    9.30
  -1 -11   1   76.69    8.90
  -1  11  -1   68.19    6.30
  -1 -11   1   61.49    7.00
  -1 -11   1   67.99   11.00
  -1 -11   1   71.39    8.20
  -1  11  -1   87.69   10.10
  -1  11  -1   63.59    7.70
  -1  11  -1   71.59    9.80
  -1  11  -1   72.29    6.50
  -1 -11   1   62.79    9.40
  -1 -11   1   77.59    8.70
  -1  11  -1   61.39    7.60
  -1 -11   1   49.70    7.50
  -1  11  -1   82.69   10.10
  -1 -11   1   60.09    8.80
   1  10  -1  212.48   16.40
   1 -10   1  233.78   15.90
   1 -10   1  229.68   13.10
   1 -10   1  236.28   16.30
   1  10  -1  219.88   14.10
   1  10  -1  217.98   12.00
   1 -10   1  239.08   13.40
   1 -10   1  231.38   15.00
   1 -10   1  236.58   18.70
   1 -10   1  233.28   14.40
   1  10  -1  236.48   16.30
   1  10  -1  233.28   12.30
   1  10  -1  239.78   15.60
   1 -10   1  231.38   14.50
   1 -10   1  231.68   14.50
   1 -10   1  240.78   16.50
   1 -10   1  225.58   14.60
  -1  10  -1  231.48   14.60
  -1 -10   1  229.48   16.70
  -1 -10   1  226.68   13.30
  -1  10  -1  217.18   12.20
  -1 -10   1  218.48   16.40
  -1  10  -1  219.28   16.40
  -1 -10   1  252.17   16.40
  -1  10  -1  238.58   12.60
  -1 -10   1  249.68   16.30
  -1 -10   1  193.28   13.50
  -1  10  -1  215.68   15.60
  -1  10  -1  225.78   17.00
  -1 -10   1  217.48   16.00
  -1 -10   1  228.38   14.60
  -1  10  -1  228.28   14.20
  -1 -10   1  249.18   17.00
  -1 -10   1  251.77   15.20
  -1 -10   1  238.78   13.50
  -1 -10   1  253.37   19.50
  -1 -10   1  226.88   15.90
   1  -9   1  691.43   35.20
   1  -9   1  707.23   32.70
   1  -9   1  742.73   31.50
   1   9  -1  748.93   30.20
   1  -9   1  738.23   31.30
   1  -9   1  738.23   32.60
   1  -9   1  712.93   37.00
   1   9  -1  755.32   32.70
   1  -9   1  735.13   33.40
   1  -9   1  756.72   32.70
   1  -9   1  677.83   32.30
   1   9  -1  713.13   31.40
   1   9  -1  728.63   33.90
   1   9  -1  719.73   35.30
   1   9  -1  707.73   34.20
   1   9  -1  668.83   29.90
   1  -9   1  753.92   34.90
   1  -9   1  688.43   34.20
  -1  -9   1  746.13   31.60
  -1   9  -1  724.83   35.60
  -1  -9   1  716.53   40.10
  -1  -9   1  764.72   35.50
  -1  -9   1  711.93   34.30
  -1  -9   1  723.43   35.30
  -1   9  -1  727.83   33.00
  -1   9  -1  699.13   35.30
  -1   9  -1  695.63   30.30
  -1   9  -1  698.83   34.20
  -1  -9   1  728.13   33.30
  -1  -9   1  688.23   33.80
  -1   9  -1  714.03   31.50
  -1   9  -1  736.33   30.40
  -1  -9   1  744.93   32.50
  -1  -9   1  731.73   33.20
  -1  -9   1  681.53   34.50
  -1  -9   1  630.14   41.10
  -1  -9   1  779.72   31.80
  -1   9  -1  752.72   32.80
   1  -8   1   48.50    5.60
   1   8  -1   42.10    7.30
   1  -8   1   50.89    6.00
   1   8  -1   61.79    4.70
   1   8  -1   47.40    6.50
   1  -8   1   52.69    5.90
   1   8  -1   48.30    6.30
   1   8  -1   44.00    6.20
   1   8  -1   43.30    6.60
   1   8  -1   51.49    5.70
   1  -8   1   66.39    7.90
   1   8  -1   54.29    4.60
   1  -8   1   54.69    6.10
   1  -8   1   49.40    6.90
   1   8  -1   49.20    6.00
   1  -8   1   56.09    5.30
   1  -8   1   49.30    7.80
   1  -8   1   45.70    5.70
   1  -8   1   56.69    5.80
   1  -8   1   45.30    6.80
   1  -8   1   51.69    6.80
  -1  -8   1   59.19    7.50
  -1  -8   1   55.59    6.20
  -1  -8   1   60.79    5.70
  -1   8  -1   55.69    4.80
  -1   8  -1   50.59    4.70
  -1  -8   1   38.80    6.40
  -1  -8   1   51.19    5.70
  -1  -8   1   54.59    5.50
  -1  -8   1   53.09    7.10
  -1   8  -1   58.09    6.40
  -1   8  -1   52.49    6.90
  -1   8  -1   53.79    6.10
  -1   8  -1   52.59    7.50
  -1   8  -1   44.70    4.90
  -1  -8   1   41.80    6.20
  -1  -8   1   51.99    7.00
  -1  -8   1   54.59    7.50
  -1   8  -1   51.69    7.20
  -1  -8   1   57.89    6.90
  -1  -8   1   49.40    6.00
   1  -7   1 1312.87   55.69
   1  -7   1 1390.66   56.29
   1  -7   1 1248.88   53.59
   1   7  -1 1269.27   52.49
   1  -7   1 1346.57   55.19
   1   7  -1 1408.56   51.59
   1   7  -1 1302.57   55.59
   1  -7   1 1296.47   54.89
   1   7  -1 1326.97   54.89
   1  -7   1 1359.86   53.89
   1   7  -1 1239.38   54.29
   1   7  -1 1246.98   55.39
   1  -7   1 1350.26   55.19
   1   7  -1 1394.76   54.49
   1  -7   1 1313.57   53.49
   1  -7   1 1237.58   52.19
   1   7  -1 1337.07   53.19
   1  -7   1 1310.37   54.79
   1  -7   1 1336.57   53.19
   1  -7   1 1371.36   53.39
   1  -7   1 1341.97   55.79
   1   7  -1 1386.96   51.49
  -1  -7   1 1231.88   55.49
  -1  -7   1 1328.27   55.09
  -1   7  -1 1257.47   55.69
  -1  -7   1 1370.76   52.89
  -1  -7   1 1284.07   54.59
  -1  -7   1 1282.77   54.29
  -1  -7   1 1321.47   54.19
  -1  -7   1 1328.77   55.59
  -1   7  -1 1389.06   54.09
  -1  -7   1 1262.97   52.89
  -1   7  -1 1316.17   55.29
  -1  -7   1 1304.37   52.69
  -1   7  -1 1334.87   54.09
  -1   7  -1 1257.97   51.49
  -1  -7   1 1397.96   55.59
  -1   7  -1 1224.28   55.59
  -1   7  -1 1375.06   52.59
  -1   7  -1 1357.16   51.79
  -1   7  -1 1309.87   52.39
  -1  -7   1 1316.77   55.59
   1  -6   1  351.96   18.60
   1   6  -1  369.16   15.50
   1  -6   1  344.07   16.30
   1   6  -1  390.26   16.80
   1   6  -1  346.37   16.60
   1   6  -1  363.96   18.70
   1  -6   1  348.77   18.70
   1  -6   1  377.76   17.00
   1   6  -1  346.57   18.60
   1   6  -1  377.76   18.30
   1  -6   1  354.46   17.10
   1  -6   1  351.86   18.30
   1   6  -1  387.96   17.70
   1  -6   1  346.57   18.70
   1  -6   1  358.66   17.40
   1  -6   1  368.26   16.90
   1  -6   1  329.57   17.80
   1   6  -1  367.66   18.10
   1  -6   1  349.96   16.80
   1   6  -1  315.07   15.20
   1  -6   1  353.46   16.60
  -1  -6   1  365.76   19.20
  -1  -6   1  356.76   16.60
  -1  -6   1  357.36   18.60
  -1  -6   1  356.76   17.90
  -1   6  -1  370.06   19.30
  -1   6  -1  357.86   18.50
  -1  -6   1  355.96   17.70
  -1  -6   1  354.56   18.30
  -1   6  -1  332.87   16.20
  -1   6  -1  350.46   15.60
  -1  -6   1  343.87   17.70
  -1  -6   1  366.96   18.60
  -1   6  -1  371.76   19.30
  -1  -6   1  381.56   18.90
  -1   6  -1  379.66   17.70
  -1  -6   1  360.26   16.70
  -1  -6   1  345.87   16.50
  -1  -6   1  343.87   18.30
  -1   6  -1  368.26   19.10
  -1   6  -1  337.07   16.10
   1  -5   1  689.23   27.70
   1   5  -1  687.43   29.70
   1  -5   1  626.94   29.40
   1   5  -1  687.73   29.90
   1   5  -1  644.44   28.70
   1  -5   1  650.43   29.20
   1   5  -1  687.63   27.80
   1   5  -1  693.43   28.90
   1  -5   1  695.63   30.00
   1   5  -1  618.24   30.40
   1  -5   1  638.64   27.50
   1  -5   1  702.13   28.70
   1   5  -1  684.03   26.60
   1  -5   1  623.94   27.30
   1  -5   1  634.24   27.70
   1  -5   1  695.53   29.00
   1  -5   1  665.83   25.70
   1  -5   1  636.24   29.40
   1   5  -1  688.53   28.30
   1  -5   1  623.74   26.00
   1   5  -1  714.23   29.90
   1  -5   1  665.33   27.40
   1   5  -1  692.33   26.60
   1  -5   1  658.83   27.60
  -1  -5   1  704.23   29.70
  -1   5  -1  642.44   28.60
  -1  -5   1  654.63   29.50
  -1   5  -1  594.34   29.40
  -1   5  -1  664.33   26.80
  -1  -5   1  692.83   29.10
  -1   5  -1  688.23   30.00
  -1   5  -1  671.43   29.50
  -1   5  -1  602.54   27.20
  -1  -5   1  680.13   29.50
  -1  -5   1  659.83   27.50
  -1  -5   1  685.63   30.10
  -1   5  -1  681.53   26.90
  -1  -5   1  676.03   29.30
  -1  -5   1  706.33   29.70
  -1  -5   1  684.03   28.70
  -1   5  -1  664.23   27.20
  -1  -5   1  640.74   27.70
  -1   5  -1  664.73   28.60
  -1  -5   1  685.83   29.00
   1  -4   1 2593.64   95.49
   1   4  -1 2552.94   94.79
   1  -4   1 2515.25   96.59
   1  -4   1 2628.44   95.39
   1  -4   1 2519.45   95.19
   1  -4   1 2617.74   97.49
   1   4  -1 2498.25   95.79
   1   4  -1 2627.34   97.39
   1  -4   1 2536.45   95.19
   1   4  -1 2663.43   97.59
   1  -4   1 2639.94   95.59
   1   4  -1 2535.65   95.79
   1  -4   1 2630.44   94.39
   1   4  -1 2333.07   94.59
   1  -4   1 2410.76   97.09
   1  -4   1 2584.34   97.49
   1  -4   1 2652.53   96.99
   1  -4   1 2589.84   97.69
   1  -4   1 2621.94   95.59
   1  -4   1 2542.95   94.39
   1   4  -1 2623.64   97.59
   1   4  -1 2317.97   95.19
   1   4  -1 2572.54   97.19
  -1  -4   1 2494.15   97.09
  -1  -4   1 2496.35   97.29
  -1   4  -1 2541.95   97.69
  -1  -4   1 2522.85   93.79
  -1  -4   1 2540.55   97.39
  -1   4  -1 2315.47   95.29
  -1   4  -1 2580.44   95.09
  -1  -4   1 2447.56   96.99
  -1  -4   1 2336.17   97.49
  -1  -4   1 2511.45   93.79
  -1   4  -1 2619.24   96.79
  -1  -4   1 2355.86   95.69
  -1   4  -1 2304.67   97.29
  -1  -4   1 2535.95   95.29
  -1  -4   1 2512.25   97.69
  -1   4  -1 2528.15   95.19
  -1   4  -1 2502.25   94.99
  -1   4  -1 2571.14   96.89
  -1   4  -1 2367.26   97.09
  -1  -4   1 2601.54   95.99
  -1  -4   1 2383.06   96.09
  -1  -4   1 2519.05   97.09
   1   3  -1 3711.13  147.99
   1   3  -1 4119.69  146.49
   1  -3   1 3644.34  145.79
   1   3  -1 4230.48  148.19
   1  -3   1 3913.61  145.99
   1   3  -1 3596.94  146.79
   1   3  -1 4064.29  146.99
   1  -3   1 3994.30  145.99
  -1  -3   1 3584.24  145.99
  -1   3  -1 4062.79  146.29
  -1   3  -1 3794.62  148.09
  -1   3  -1 4072.69  148.39
  -1   3  -1 3812.92  146.99
  -1  -3   1 4064.99  148.19
  -1   3  -1 3933.91  146.29
  -1   3  -1 4038.80  145.99
   1  -2   1 1065.79   43.30
   1  -2   1 1183.58   43.70
   1  -2   1 1146.49   44.40
   1  -2   1 1089.89   43.20
   1  -2   1 1158.98   43.50
   1   2  -1 1129.79   44.80
   1   2  -1 1151.48   43.30
   1   2  -1 1035.60   42.60
   1   2  -1 1150.78   44.50
   1  -2   1 1164.08   43.40
   1  -2   1 1133.19   42.50
   1   2  -1 1209.48   44.70
   1  -2   1 1157.08   44.60
   1  -2   1 1113.29   44.60
   1  -2   1 1130.59   42.50
   1   2  -1 1161.68   43.90
   1   2  -1 1036.30   44.30
   1   2  -1 1125.19   44.50
   1  -2   1 1175.98   44.40
   1   2  -1 1120.09   43.10
   1   2  -1 1129.89   44.50
   1   2  -1 1101.99   43.30
   1   2  -1 1092.29   44.10
  -1   2  -1 1182.98   44.80
  -1  -2   1 1149.78   42.90
  -1   2  -1 1151.48   44.40
  -1   2  -1 1175.48   44.50
  -1   2  -1 1149.19   43.50
  -1  -2   1 1156.88   44.50
  -1   2  -1 1110.19   44.30
  -1  -2   1 1155.18   44.60
  -1  -2   1 1182.08   43.20
  -1   2  -1 1164.18   44.60
  -1  -2   1 1140.99   43.90
  -1  -2   1 1177.08   44.60
  -1   2  -1 1131.49   43.50
  -1  -2   1 1163.48   43.10
  -1   2  -1  989.70   43.40
  -1  -2   1  996.70   44.50
  -1  -2   1 1103.99   42.70
  -1   2  -1 1136.89   43.30
  -1  -2   1 1087.29   43.10
  -1  -2   1 1179.48   44.20
  -1   1  -1    0.00    0.20
  -1   1  -1    0.00    0.20
   1   0  -1   13.60    1.80
   1   0  -1   13.30    2.10
   1   0  -1   14.50    2.20
   1   0   1   10.80    1.80
   1   0   1   10.10    1.90
   1   0   1    8.00    1.40
   1   0   1   13.70    1.70
   1   0   1   11.40    1.60
   1   0  -1   12.50    2.00
   1   0  -1   13.60    2.10
   1   0  -1   13.40    1.80
   1   0   1   15.30    2.20
   1   0   1   12.70    1.90
   1   0   1    8.10    1.30
   1   0  -1   11.10    1.70
   1   0   1   12.70    2.00
   1   0   1   14.30    2.30
   1   0  -1   17.10    1.50
   1   0  -1   14.40    1.90
   1   0  -1   11.10    1.60
   1   0   1   11.50    1.90
   1   0   1   11.00    1.60
   1   0  -1   15.60    1.40
   1   0  -1   16.30    2.00
  -1   0  -1   20.40    2.10
  -1   0  -1   14.40    1.70
  -1   0   1   16.70    1.90
  -1   0   1   15.00    1.90
  -1   0   1   13.30    1.90
  -1   0  -1   16.40    1.80
  -1   0  -1    8.80    1.70
  -1   0   1   12.80    1.80
  -1   0  -1    7.90    1.40
  -1   0  -1    8.60    1.60
  -1   0  -1   14.50    1.80
  -1   0   1   16.60    2.10
  -1   0   1   15.10    2.10
  -1   0   1   17.30    2.20
  -1   0   1   14.70    2.30
  -1   0  -1    9.20    1.80
  -1   0   1   13.40    2.00
  -1   0   1   14.60    1.90
  -1   0  -1   14.40    2.30
  -1   0   1   17.70    2.10
  -1   0  -1   15.80    1.60
  -1   0  -1   16.60    1.70
  -1   0   1    6.80    1.60
  -1   0  -1   12.50    1.90
   1  -2  -1 1164.68   44.30
   1  -2  -1 1070.69   43.30
   1  -2  -1 1046.40   43.50
   1   2   1 1129.49   45.10
   1   2   1 1139.79   42.80
   1  -2  -1 1161.88   44.50
   1   2   1 1131.29   43.80
   1  -2  -1 1158.68   44.10
   1   2   1 1140.09   44.50
   1   2   1 1061.29   42.70
   1   2   1 1113.29   44.30
   1   2   1 1098.39   44.80
   1  -2  -1 1106.59   44.20
   1  -2  -1 1166.38   44.70
   1  -2  -1 1125.89   44.60
   1   2   1 1125.19   44.40
   1  -2  -1 1077.09   42.40
   1   2   1 1148.49   44.50
   1   2   1 1195.58   44.40
   1   2   1 1153.38   44.80
   1  -2  -1 1099.79   44.50
   1  -2  -1 1159.98   43.60
   1   2   1 1122.19   44.60
  -1  -2  -1 1146.59   42.80
  -1  -2  -1 1144.29   44.50
  -1  -2  -1 1144.99   44.60
  -1   2   1 1004.80   43.20
  -1  -2  -1 1151.28   44.70
  -1   2   1 1166.58   43.70
  -1  -2  -1 1157.68   44.50
  -1   2   1 1188.98   44.70
  -1   2   1 1141.69   44.50
  -1  -2  -1 1150.78   45.00
  -1  -2  -1 1131.99   44.20
  -1   2   1 1108.89   44.20
  -1   2   1 1196.88   44.40
  -1  -2  -1 1179.48   44.80
  -1  -2  -1 1093.99   42.80
  -1   2   1 1165.68   44.10
  -1   2   1 1149.29   43.50
  -1  -2  -1 1158.18   44.40
  -1  -2  -1 1152.98   44.20
  -1   2   1 1175.38   44.70
  -1   2   1 1127.69   44.60
  -1  -2  -1 1141.49   44.70
  -1   2   1 1150.48   44.40
  -1  -2  -1 1136.29   43.00
  -1   2   1 1170.98   44.80
   1  -3  -1 3936.71  147.69
   1   3   1 4069.09  148.79
   1   3   1 3707.63  146.49
   1   3   1 4226.18  148.19
   1  -3  -1 3977.50  145.49
   1  -3  -1 4235.98  147.39
   1   3   1 3989.30  147.69
   1  -3  -1 3778.62  146.99
   1  -3  -1 4100.29  145.59
   1   3   1 3532.65  148.19
  -1  -3  -1 3628.44  146.39
  -1  -3  -1 4003.40  148.49
  -1   3   1 3746.43  148.59
  -1  -3  -1 3971.70  145.89
  -1   3   1 3648.73  147.19
  -1   3   1 4079.49  147.89
  -1  -3  -1 4025.40  145.89
  -1   3   1 3609.44  149.39
  -1   3   1 4275.57  149.19
  -1   3   1 4019.00  147.19
  -1   3   1 3949.10  147.09
   1   4   1 2331.77   94.39
   1  -4  -1 2521.35   94.39
   1   4   1 2514.15   93.79
   1  -4  -1 2313.87   94.19
   1  -4  -1 2379.86   92.59
   1  -4  -1 2231.38   92.19
   1  -4  -1 2470.85   94.69
   1  -4  -1 2498.75   95.89
   1  -4  -1 2504.25   94.29
   1   4   1 2556.24   95.09
   1   4   1 2651.23   95.89
   1  -4  -1 2539.15   96.19
   1  -4  -1 2590.04   96.29
   1   4   1 2550.54   95.19
   1   4   1 2606.34   96.49
   1  -4  -1 2256.77   95.79
   1   4   1 2315.27   95.89
   1  -4  -1 2303.67   92.19
   1  -4  -1 2539.05   95.89
   1  -4  -1 2536.55   94.49
   1   4   1 2623.14   95.99
   1  -4  -1 2437.76   92.59
   1   4   1 2297.07   95.69
   1  -4  -1 2391.16   94.29
  -1   4   1 2545.05   95.89
  -1  -4  -1 2624.64   96.19
  -1  -4  -1 2665.33   96.79
  -1  -4  -1 2426.66   92.59
  -1   4   1 2329.07   95.89
  -1   4   1 2559.94   94.69
  -1  -4  -1 2485.15   92.59
  -1  -4  -1 2388.96   95.69
  -1  -4  -1 2589.84   94.39
  -1  -4  -1 2535.15   93.79
  -1   4   1 2612.74   94.39
  -1   4   1 2530.15   94.39
  -1   4   1 2562.14   96.39
  -1   4   1 2593.04   94.79
  -1  -4  -1 2518.65   95.69
  -1   4   1 2198.38   94.39
  -1  -4  -1 2600.44   96.19
  -1   4   1 2589.04   96.09
  -1  -4  -1 2498.35   95.49
  -1  -4  -1 2557.14   94.39
  -1  -4  -1 2561.44   95.19
  -1   4   1 2203.98   94.19
  -1  -4  -1 2502.55   92.79
  -1  -4  -1 2566.94   96.19
   1   5   1  662.33   25.90
   1  -5  -1  644.64   26.20
   1  -5  -1  622.34   27.90
   1  -5  -1  657.83   29.70
   1  -5  -1  634.74   29.10
   1   5   1  690.53   28.00
   1  -5  -1  629.44   25.70
   1  -5  -1  669.43   27.50
   1   5   1  680.43   28.50
   1  -5  -1  691.93   29.90
   1  -5  -1  606.04   25.60
   1  -5  -1  621.54   27.40
   1  -5  -1  613.84   27.60
   1   5   1  654.33   27.30
   1   5   1  638.94   29.70
   1   5   1  676.83   29.50
   1   5   1  708.73   30.00
   1   5   1  714.83   29.60
   1   5   1  675.63   28.80
   1  -5  -1  670.93   27.90
   1   5   1  723.53   30.30
   1   5   1  655.63   27.80
   1  -5  -1  660.53   29.50
   1  -5  -1  687.43   28.40
  -1  -5  -1  652.73   28.90
  -1  -5  -1  617.94   29.80
  -1  -5  -1  644.94   25.90
  -1   5   1  716.03   30.30
  -1   5   1  687.13   28.00
  -1   5   1  711.53   28.60
  -1  -5  -1  670.73   27.40
  -1  -5  -1  667.83   27.40
  -1  -5  -1  689.83   27.40
  -1  -5  -1  684.23   29.80
  -1  -5  -1  698.83   26.20
  -1  -5  -1  681.13   29.80
  -1  -5  -1  674.43   26.10
  -1  -5  -1  667.33   29.30
  -1  -5  -1  648.34   28.30
  -1   5   1  657.23   28.00
  -1  -5  -1  681.13   29.80
  -1   5   1  646.54   28.00
  -1   5   1  687.63   29.50
  -1  -5  -1  573.24   28.80
  -1   5   1  733.23   28.30
  -1   5   1  691.13   29.50
  -1   5   1  676.33   28.00
  -1   5   1  667.43   29.90
   1   6   1  337.77   18.80
   1  -6  -1  333.07   17.40
   1  -6  -1  304.77   18.10
   1  -6  -1  335.97   18.60
   1  -6  -1  372.66   15.00
   1   6   1  345.77   18.20
   1  -6  -1  363.76   16.30
   1   6   1  372.66   18.80
   1  -6  -1  348.37   14.80
   1  -6  -1  346.27   15.40
   1  -6  -1  367.76   17.30
   1  -6  -1  360.66   19.10
   1   6   1  372.66   17.00
   1   6   1  359.16   19.00
   1   6   1  359.46   15.00
   1   6   1  361.06   18.00
   1   6   1  370.56   17.40
   1  -6  -1  348.87   16.20
   1   6   1  375.26   16.80
   1  -6  -1  336.17   17.20
   1  -6  -1  340.67   18.10
   1   6   1  390.76   17.00
   1  -6  -1  339.77   16.50
  -1   6   1  364.26   17.30
  -1  -6  -1  332.67   17.70
  -1  -6  -1  360.26   18.70
  -1  -6  -1  366.06   19.30
  -1  -6  -1  359.36   16.10
  -1   6   1  358.96   16.90
  -1   6   1  371.66   18.70
  -1  -6  -1  383.86   19.10
  -1  -6  -1  388.26   17.70
  -1   6   1  338.27   18.80
  -1  -6  -1  351.06   16.50
  -1   6   1  363.46   19.30
  -1  -6  -1  367.56   15.10
  -1  -6  -1  364.56   18.60
  -1  -6  -1  324.07   18.10
  -1   6   1  355.56   16.90
  -1  -6  -1  338.47   15.00
  -1   6   1  357.86   16.90
  -1  -6  -1  362.36   19.00
  -1  -6  -1  358.46   16.00
  -1  -6  -1  377.86   19.00
  -1   6   1  375.46   18.80
  -1   6   1  365.96   16.80
  -1   6   1  365.86   17.10
  -1   6   1  392.86   17.90
   1   7   1 1290.57   54.79
   1   7   1 1268.47   56.09
   1  -7  -1 1280.97   51.89
   1   7   1 1383.36   53.39
   1  -7  -1 1327.37   56.29
   1  -7  -1 1364.16   54.39
   1  -7  -1 1329.97   56.29
   1  -7  -1 1333.97   51.19
   1  -7  -1 1402.06   56.49
   1   7   1 1363.46   53.29
   1   7   1 1309.07   55.49
   1  -7  -1 1381.96   54.79
   1  -7  -1 1256.37   52.89
   1   7   1 1362.16   53.49
   1  -7  -1 1374.96   55.59
   1   7   1 1350.46   55.99
   1   7   1 1353.16   53.89
   1  -7  -1 1376.16   54.19
   1  -7  -1 1280.77   51.19
   1   7   1 1309.37   51.29
  -1   7   1 1388.16   53.29
  -1  -7  -1 1386.26   51.49
  -1   7   1 1352.06   53.79
  -1   7   1 1355.96   53.49
  -1   7   1 1347.97   53.49
  -1  -7  -1 1253.67   55.39
  -1  -7  -1 1327.37   56.19
  -1   7   1 1337.17   56.59
  -1  -7  -1 1335.37   51.99
  -1  -7  -1 1289.67   53.19
  -1  -7  -1 1389.56   55.89
  -1  -7  -1 1413.56   54.39
  -1  -7  -1 1350.16   56.29
  -1  -7  -1 1346.57   56.59
  -1   7   1 1297.17   54.29
  -1   7   1 1213.48   55.09
  -1  -7  -1 1312.07   54.69
  -1  -7  -1 1237.98   51.29
  -1   7   1 1379.56   53.99
  -1  -7  -1 1353.16   56.39
  -1   7   1 1293.67   55.59
  -1  -7  -1 1216.48   51.79
  -1   7   1 1327.07   56.49
   1   8   1   47.10    6.20
   1  -8  -1   48.50    4.20
   1  -8  -1   51.19    5.30
   1  -8  -1   54.99    4.70
   1  -8  -1   56.19    4.30
   1   8   1   45.90    4.10
   1  -8  -1   45.10    5.90
   1   8   1   45.90    5.30
   1  -8  -1   52.29    9.40
   1  -8  -1   48.10    6.90
   1   8   1   47.60    7.00
   1   8   1   62.19    7.60
   1  -8  -1   47.70    4.40
   1  -8  -1   43.70    4.40
   1  -8  -1   37.90    5.60
   1  -8  -1   39.50    6.30
   1   8   1   59.49    7.20
   1   8   1   63.59    6.10
   1  -8  -1   55.99    6.60
   1  -8  -1   50.89    8.40
   1   8   1   48.30    5.30
  -1   8   1   52.19    5.50
  -1   8   1   43.60    5.70
  -1  -8  -1   59.49    4.50
  -1   8   1   54.69    5.40
  -1  -8  -1   60.09    4.60
  -1  -8  -1   53.09    8.10
  -1   8   1   53.49    7.10
  -1  -8  -1   62.99    7.60
  -1  -8  -1   49.50    7.10
  -1   8   1   54.69    6.30
  -1  -8  -1   68.79    7.80
  -1   8   1   53.69    7.30
  -1  -8  -1   43.90    4.20
  -1  -8  -1   44.30    4.20
  -1  -8  -1   47.00    8.70
  -1  -8  -1   49.20    5.70
  -1   8   1   57.69    7.10
  -1   8   1   56.19    5.70
  -1  -8  -1   49.00    7.20
  -1  -8  -1   39.90    5.90
  -1   8   1   49.90    5.40
  -1  -8  -1   59.19    5.80
  -1  -8  -1   42.30    6.90
   1  -9  -1  684.53   35.10
   1  -9  -1  686.73   30.50
   1  -9  -1  728.93   35.50
   1  -9  -1  819.62   36.30
   1   9   1  723.53   35.40
   1   9   1  721.03   29.70
   1  -9  -1  705.83   29.60
   1  -9  -1  752.72   35.50
   1   9   1  695.03   33.90
   1  -9  -1  720.93   29.60
   1  -9  -1  776.52   34.10
   1   9   1  741.83   35.70
   1   9   1  729.03   32.40
   1   9   1  744.03   35.20
   1   9   1  733.23   31.60
   1  -9  -1  699.33   32.80
   1  -9  -1  722.43   36.90
   1  -9  -1  713.73   31.40
   1  -9  -1  721.43   29.80
   1   9   1  704.73   31.50
  -1  -9  -1  724.13   29.30
  -1   9   1  718.23   35.60
  -1  -9  -1  701.53   34.70
  -1  -9  -1  725.83   35.50
  -1  -9  -1  743.63   35.70
  -1   9   1  696.53   32.60
  -1  -9  -1  744.43   34.80
  -1  -9  -1  729.33   32.30
  -1   9   1  696.33   32.20
  -1   9   1  749.62   31.60
  -1   9   1  666.23   33.90
  -1  -9  -1  715.43   35.00
  -1   9   1  743.33   33.60
  -1  -9  -1  699.23   32.40
  -1  -9  -1  746.13   30.00
  -1  -9  -1  716.63   29.20
  -1   9   1  710.33   31.70
  -1   9   1  742.33   36.00
  -1   9   1  741.03   32.10
  -1  -9  -1  723.53   35.30
  -1  -9  -1  682.33   34.80
  -1  -9  -1  736.93   33.60
   1 -10  -1  241.58   12.00
   1 -10  -1  237.78   11.90
   1 -10  -1  207.28   16.10
   1  10   1  231.48   11.80
   1 -10  -1  234.78   16.90
   1  10   1  219.18   15.60
   1 -10  -1  227.38   11.10
   1  10   1  232.18   13.50
   1 -10  -1  229.78   15.70
   1 -10  -1  216.98   13.00
   1 -10  -1  208.58   12.40
   1  10   1  235.08   13.60
   1 -10  -1  237.28   11.10
   1 -10  -1  211.48   14.60
   1  10   1  223.38   14.10
   1  10   1  224.38   16.70
   1 -10  -1  231.38   14.80
   1  10   1  224.48   16.30
   1 -10  -1  249.38   15.70
   1  10   1  220.48   16.40
  -1  10   1  219.38   15.70
  -1 -10  -1  233.08   16.40
  -1 -10  -1  227.58   16.00
  -1 -10  -1  225.88   10.40
  -1  10   1  229.88   13.60
  -1 -10  -1  216.18   13.90
  -1  10   1  214.48   16.70
  -1  10   1  216.68   14.90
  -1  10   1  239.48   17.20
  -1  10   1  243.58   15.20
  -1 -10  -1  215.58   16.50
  -1 -10  -1  231.38   11.80
  -1 -10  -1  232.28   11.80
  -1 -10  -1  219.88   13.90
  -1 -10  -1  234.88   14.20
  -1  10   1  224.98   13.50
  -1 -10  -1  260.17   16.90
  -1  10   1  246.58   13.50
  -1 -10  -1  244.08   15.30
  -1 -10  -1  225.98   16.70
   1 -11  -1   85.89    9.50
   1  11   1   71.89    9.80
   1 -11  -1   67.79    9.30
   1 -11  -1   77.29   11.80
   1 -11  -1   68.89    8.40
   1  11   1   60.79    9.40
   1  11   1   75.39    9.30
   1 -11  -1   79.39    6.10
   1 -11  -1   63.69    6.40
   1  11   1   74.09    7.40
   1  11   1   72.19    9.90
   1 -11  -1   60.09    5.70
   1  11   1   73.69    8.10
   1 -11  -1   66.59    8.80
   1  11   1   63.59    5.80
   1  11   1   72.29    7.30
   1 -11  -1   70.29    6.90
  -1  11   1   60.19    9.10
  -1  11   1   69.39    8.80
  -1  11   1   63.29    7.00
  -1 -11  -1   84.59   10.50
  -1  11   1   73.59    7.50
  -1 -11  -1   75.19    8.20
  -1  11   1   94.59   11.30
  -1 -11  -1   66.89    5.80
  -1 -11  -1   66.79    5.80
  -1 -11  -1   67.79    9.50
  -1 -11  -1   65.29    7.60
  -1  11   1   80.89    9.50
  -1  11   1   70.49    7.00
  -1  11   1   71.89    7.40
  -1 -11  -1   61.09    9.40
  -1 -11  -1   59.39    8.00
  -1 -11  -1   77.89    9.50
  -1 -11  -1   67.09    7.80
   1 -12  -1  283.57   20.30
   1  12   1  283.17   16.20
   1 -12  -1  247.98   15.30
   1  12   1  289.17   20.20
   1  12   1  259.07   17.00
   1  12   1  237.68   15.40
   1 -12  -1  282.37   14.30
   1  12   1  243.88   18.60
   1  12   1  331.97   21.30
   1 -12  -1  257.47   18.00
   1 -12  -1  294.97   19.20
   1 -12  -1  240.18   17.20
   1 -12  -1  261.57   14.00
   1 -12  -1  292.67   15.70
   1 -12  -1  286.27   18.00
   1  12   1  305.57   21.30
  -1 -12  -1  284.67   14.10
  -1 -12  -1  258.47   19.20
  -1  12   1  294.37   19.00
  -1  12   1  282.27   16.40
  -1 -12  -1  274.57   16.90
  -1 -12  -1  300.37   20.70
  -1 -12  -1  266.77   16.80
  -1  12   1  264.87   15.60
  -1 -12  -1  286.07   20.90
  -1 -12  -1  280.87   18.00
  -1  12   1  261.87   20.30
  -1 -12  -1  244.68   16.50
  -1  12   1  294.47   16.40
  -1  12   1  265.77   16.10
  -1 -12  -1  256.87   19.40
  -1  12   1  333.17   21.80
  -1 -12  -1  262.47   13.90
   1 -13  -1   91.89    7.40
   1  13   1   95.19    9.10
   1  13   1  116.59   12.80
   1  13   1   90.69   10.00
   1  13   1   92.69   12.90
   1 -13  -1   93.79   12.60
   1  13   1  103.39    9.30
   1 -13  -1   86.89   10.90
   1 -13  -1   87.29   10.20
   1 -13  -1   96.39   11.10
   1 -13  -1   90.99    8.40
  -1  13   1   88.79    8.90
  -1 -13  -1  108.59   12.50
  -1 -13  -1   91.99    9.50
  -1  13   1   84.29    8.50
  -1  13   1  117.29   13.80
  -1  13   1   81.79    8.70
  -1 -13  -1   96.59   12.20
  -1  13   1   87.79   11.90
  -1  13   1   85.89    8.90
  -1 -13  -1  104.99    7.50
  -1 -13  -1   92.89   12.10
  -1 -13  -1  100.99   12.50
  -1 -13  -1   92.79   10.30
  -1  13   1   86.89   11.20
  -1 -13  -1   84.29   10.50
   1  14   1  124.99   10.90
   1  14   1  119.29   12.00
   1 -14  -1  135.29   13.00
   1 -14  -1  131.59   15.20
   1 -14  -1  137.59   13.80
   1 -14  -1  152.88   14.10
   1  14   1  126.39   14.80
   1  14   1  116.69   14.10
   1  14   1  118.69   13.60
   1 -14  -1  124.39   14.80
  -1  14   1  120.79   14.80
  -1 -14  -1  124.19   14.50
  -1  14   1  117.59   14.30
  -1  14   1  133.59   13.90
  -1 -14  -1  134.49   14.60
  -1 -14  -1  138.29   12.80
  -1  14   1  129.49   11.10
  -1 -14  -1  105.49   13.70
  -1 -14  -1  155.08   15.10
  -1 -14  -1  113.69   11.10
   1 -15  -1  175.58   16.10
   1  15   1  202.78   14.10
   1  15   1  178.68   18.20
   1 -15  -1  166.48   16.30
   1  15   1  204.38   18.20
   1 -15  -1  198.48   19.10
   1 -15  -1  193.68   17.00
   1 -15  -1  189.08   19.20
   1  15   1  192.68   15.60
   1  15   1  197.28   18.90
  -1 -15  -1  199.48   17.90
  -1 -15  -1  211.68   19.80
  -1 -15  -1  159.68   17.20
  -1 -15  -1  166.08   14.00
  -1  15   1  181.48   18.80
  -1  15   1  193.78   14.30
  -1  15   1  204.88   19.50
  -1 -15  -1  205.68   16.20
  -1  15   1  191.58   17.20
   1  16   1   14.20    7.50
   1 -16  -1   -7.80    4.00
   1  16   1   10.80    7.30
   1 -16  -1    6.00    5.80
   1 -16  -1    9.40    7.00
   1  16   1    5.60    7.00
   1  16   1   17.10   10.40
   1  16   1    2.30    3.90
   1 -16  -1    2.70    6.40
   1 -16  -1    1.00    5.60
  -1  16   1    3.20    5.50
  -1 -16  -1   16.20    8.40
  -1  16   1    8.90    7.60
  -1 -16  -1   12.40    7.00
  -1  16   1    6.50    7.10
  -1  16   1   -1.00    3.30
  -1 -16  -1   -1.60    5.60
  -1 -16  -1   -2.30    5.10
  -1 -16  -1    1.00    4.20
   1  17   1   25.50   10.00
   1 -17  -1   23.60    9.00
   1 -17  -1   40.60   10.10
   1 -17  -1   24.70    8.10
   1 -17  -1   31.00   10.20
   1  17   1   37.70   11.20
  -1 -17  -1   40.70   11.20
  -1  17   1   23.40   10.10
  -1 -17  -1   38.60   11.30
  -1  17   1   30.20   11.40
  -1 -17  -1   41.10    9.50
  -1  17   1   50.79   14.90
  -1  17   1   20.80    8.00
  -1 -17  -1   36.50   11.00
   1 -18  -1    1.20    7.30
   1 -18  -1   -1.10    5.50
   1  18   1   10.80    8.80
   1  18   1   10.20    8.20
   1 -18  -1   18.90    8.30
   1 -18  -1   18.50    9.50
   1  18   1    5.40    4.60
  -1 -18  -1    2.80    6.40
  -1 -18  -1   18.10   10.30
  -1  18   1   -0.40    8.10
  -1  18   1   12.80    7.40
  -1 -18  -1    7.30    7.90
  -1  18   1   13.70    5.70
  -1  18   1   -0.10    7.00
  -1 -18  -1    9.40    7.70
   1  19   1  162.58   14.00
   1  19   1  151.88   19.90
   1 -19  -1  149.99   19.90
   1 -19  -1  163.98   21.30
   1  19   1  190.98   20.50
  -1  19   1  139.99   28.40
  -1 -19  -1  143.89   18.20
  -1 -19  -1  137.09   18.50
  -1  19   1  171.28   14.80
  -1 -19  -1  151.18   19.70
  -1 -19  -1  157.68   20.00
  -1  19   1  138.19   19.00
   1  20   1   27.30    7.30
   1 -20  -1   33.20   13.40
   1  20   1   47.60   14.30
   1 -20  -1   17.20   10.00
  -1 -20  -1   35.60   14.00
  -1 -20  -1   25.90   10.90
  -1  20   1   19.80   10.50
  -1  20   1   26.60    7.50
  -1  20   1   14.70    9.50
  -1 -20  -1   28.10   10.50
   1 -21  -1   18.40   10.40
   1  21   1   16.70   10.70
   1  21   1   14.40   11.40
   1 -21  -1   18.40   12.20
   1  21   1   19.70    6.80
  -1  21   1   24.70   12.50
  -1  21   1   24.00   11.20
  -1 -21  -1   28.70   12.10
  -1  21   1   18.40    6.70
  -1 -21  -1   32.40   13.60
  -1 -21  -1   37.70   14.10
   2 -21   1   26.10   14.80
   2 -21   1    9.60   10.30
   2  21  -1    8.80    4.70
  -2  21  -1    7.90    5.10
  -2 -21   1   11.20   10.00
  -2  21  -1    5.90    9.20
  -2 -21   1   19.70   11.30
   2  20  -1   81.99   17.10
   2 -20   1   59.19   14.40
   2  20  -1   71.29    9.30
   2 -20   1   85.99   18.70
  -2 -20   1   79.09   16.80
  -2  20  -1   77.39   10.20
  -2  20  -1   60.39   14.70
  -2 -20   1   87.79   18.20
  -2 -20   1   84.49   17.70
  -2  20  -1   67.89   16.90
  -2 -20   1   79.99   17.20
  -2  20  -1   72.59   17.60
   2  19  -1   93.09   17.40
   2 -19   1  133.19   18.60
   2 -19   1  108.89   17.70
   2  19  -1  126.19   11.60
  -2  19  -1  106.79   17.20
  -2 -19   1  130.69   18.40
  -2 -19   1  116.89   17.30
  -2  19  -1  105.49   16.10
  -2 -19   1  160.38   20.30
  -2  19  -1   94.99   18.70
  -2  19  -1  116.19   11.80
  -2 -19   1  110.29   17.10
   2  18  -1  129.69   17.60
   2 -18   1  153.48   18.20
   2  18  -1  155.88   17.00
   2 -18   1  186.28   20.80
   2  18  -1  143.99   18.70
   2  18  -1  146.59   12.20
  -2  18  -1  142.19   12.80
  -2 -18   1  210.18   21.60
  -2  18  -1  126.49   17.90
  -2  18  -1  158.38   20.30
  -2 -18   1  163.28   20.10
  -2 -18   1  128.59   16.10
  -2  18  -1  191.68   29.10
  -2 -18   1  151.88   19.10
  -2 -18   1  139.59   18.40
   2  17  -1   67.09   11.00
   2 -17   1   45.40   11.60
   2 -17   1   69.79   14.60
   2  17  -1   67.39   12.80
   2  17  -1   75.99   14.20
  -2  17  -1   68.29    9.00
  -2  17  -1   75.69   15.90
  -2 -17   1   72.69   14.50
  -2 -17   1   31.90   12.60
  -2 -17   1   64.29   13.90
  -2 -17   1   85.89   15.80
  -2  17  -1   61.19   16.00
  -2  17  -1   69.09   13.30
  -2 -17   1   65.29   13.10
   2  16  -1   53.39   12.60
   2  16  -1   54.39   11.70
   2  16  -1   65.09    7.90
   2 -16   1   74.19   14.70
   2 -16   1   57.49   10.50
   2  16  -1   72.69   13.40
   2 -16   1   53.79    9.80
   2 -16   1   78.49   12.80
  -2 -16   1   86.09   13.60
  -2 -16   1   79.89   15.60
  -2  16  -1   68.59    8.50
  -2 -16   1   73.69   13.20
  -2 -16   1   54.79   12.90
  -2 -16   1   75.39   12.20
  -2  16  -1   38.90   11.40
  -2  16  -1   44.60   11.10
  -2 -16   1   59.49   13.50
  -2  16  -1   57.79   13.70
   2  15  -1  146.79   11.20
   2  15  -1  135.89   16.30
   2 -15   1  144.19   15.40
   2 -15   1  163.08   17.50
   2 -15   1  146.09   14.00
   2  15  -1  162.48   16.10
   2  15  -1  130.89   14.20
   2 -15   1  111.29   12.40
   2 -15   1  143.09   14.40
  -2 -15   1  157.68   16.80
  -2  15  -1  154.48   11.80
  -2 -15   1  147.29   17.10
  -2 -15   1  145.09   15.30
  -2 -15   1  135.79   14.00
  -2 -15   1  117.99   15.60
  -2  15  -1   87.29   13.90
  -2  15  -1  101.39   14.70
  -2  15  -1  111.59   17.40
  -2  15  -1  121.79   14.70
  -2 -15   1  134.39   14.60
   2 -14   1  140.69   16.50
   2  14  -1  141.49   15.80
   2  14  -1  152.08   11.30
   2  14  -1  138.09   12.00
   2 -14   1  184.98   14.40
   2  14  -1  155.68   16.60
   2  14  -1  171.38   16.00
   2 -14   1  159.28   13.50
   2 -14   1  147.59   15.50
   2 -14   1  154.98   13.00
  -2 -14   1  178.48   15.50
  -2  14  -1  144.49   13.00
  -2 -14   1  172.18   17.60
  -2  14  -1  170.98   17.50
  -2 -14   1  185.98   17.40
  -2 -14   1  134.79   10.80
  -2 -14   1  132.99   15.20
  -2  14  -1  129.29   12.80
  -2  14  -1  137.49   11.30
  -2  14  -1  149.69   16.50
  -2  14  -1  133.49   15.00
  -2 -14   1  142.29   16.30
  -2 -14   1  172.28   14.60
   2 -13   1  239.08   17.00
   2  13  -1  259.47   15.40
   2 -13   1  303.67   17.70
   2  13  -1  269.67   16.70
   2 -13   1  265.07   17.90
   2  13  -1  279.07   19.00
   2 -13   1  278.77   18.10
   2 -13   1  287.47   15.30
   2  13  -1  280.77   20.30
   2  13  -1  213.58   19.50
   2 -13   1  289.87   20.60
   2 -13   1  268.07   21.30
   2  13  -1  253.27   15.30
  -2 -13   1  256.67   21.20
  -2  13  -1  300.87   22.20
  -2  13  -1  255.67   21.40
  -2  13  -1  254.17   15.70
  -2 -13   1  258.27   20.10
  -2 -13   1  285.57   21.60
  -2  13  -1  274.47   20.30
  -2 -13   1  267.67   15.50
  -2  13  -1  276.47   18.70
  -2 -13   1  243.48   18.30
  -2  13  -1  273.17   16.20
  -2  13  -1  269.97   17.80
  -2 -13   1  261.77   15.60
  -2 -13   1  301.27   21.70
  -2 -13   1  297.47   22.40
   2  12  -1   81.39   11.30
   2 -12   1   82.79    9.30
   2  12  -1   83.09   10.00
   2 -12   1   93.49    9.80
   2 -12   1   91.39    9.10
   2 -12   1   83.49    9.60
   2 -12   1   86.19    7.50
   2 -12   1   80.59   10.50
   2  12  -1  101.89    9.00
   2 -12   1   82.29    7.40
   2 -12   1   97.79    9.50
   2 -12   1   83.19    8.80
   2  12  -1   90.59    8.00
   2  12  -1   79.69    7.70
   2 -12   1  100.99   12.70
  -2  12  -1   89.39    8.20
  -2 -12   1   73.39    8.30
  -2 -12   1   89.29   11.30
  -2  12  -1   79.69   11.20
  -2 -12   1   85.09   11.60
  -2  12  -1  103.89   12.10
  -2  12  -1   75.49    9.30
  -2 -12   1  104.79   11.60
  -2  12  -1   92.69   10.00
  -2 -12   1   93.69   11.80
  -2 -12   1   86.19   12.00
  -2  12  -1   91.89   11.90
  -2  12  -1   83.99    8.10
  -2 -12   1   74.29    9.60
  -2 -12   1   83.19   11.80
  -2 -12   1   84.59   14.90
  -2 -12   1   88.59    8.10
   2 -11   1   33.70    6.30
   2 -11   1   30.00    5.80
   2  11  -1   37.00    5.60
   2 -11   1   26.90    6.70
   2 -11   1   31.20    7.80
   2 -11   1   28.50    4.70
   2  11  -1   22.60    6.90
   2 -11   1   23.50    7.70
   2  11  -1   38.00    7.60
   2 -11   1   33.00    6.20
   2 -11   1   35.00    6.10
   2  11  -1   38.60    7.70
   2 -11   1   39.50    5.00
   2  11  -1   38.70    6.00
   2  11  -1   20.60    4.40
   2 -11   1   39.20    7.50
  -2 -11   1   34.90    5.90
  -2 -11   1   30.20    7.50
  -2 -11   1   34.40    7.50
  -2 -11   1   18.50    6.30
  -2  11  -1   26.50    7.20
  -2  11  -1   41.50    7.90
  -2  11  -1   27.40    5.10
  -2 -11   1   32.70    5.70
  -2 -11   1   35.70    8.30
  -2 -11   1   17.20    6.10
  -2 -11   1   44.70    8.90
  -2 -11   1   42.30    9.20
  -2  11  -1   29.80    7.80
  -2 -11   1   38.50    7.50
  -2  11  -1   36.90    7.00
  -2  11  -1   30.20    5.30
  -2 -11   1   33.00    5.70
   2 -10   1  251.57   15.20
   2 -10   1  268.57   14.10
   2  10  -1  277.57   16.60
   2  10  -1  293.87   19.50
   2 -10   1  271.97   15.80
   2 -10   1  265.07   18.90
   2 -10   1  293.67   15.60
   2  10  -1  282.27   14.80
   2 -10   1  275.57   16.70
   2  10  -1  292.97   17.90
   2 -10   1  251.57   15.20
   2  10  -1  287.07   19.00
   2 -10   1  263.27   15.60
   2 -10   1  246.68   14.90
   2 -10   1  273.07   17.90
   2  10  -1  274.27   15.00
   2  10  -1  273.67   14.60
  -2 -10   1  261.17   17.10
  -2 -10   1  269.67   15.00
  -2  10  -1  290.47   19.70
  -2 -10   1  268.17   17.40
  -2  10  -1  253.27   13.70
  -2  10  -1  278.37   17.20
  -2  10  -1  282.17   21.20
  -2 -10   1  262.17   17.80
  -2  10  -1  276.67   16.20
  -2 -10   1  279.27   19.00
  -2 -10   1  268.67   19.30
  -2 -10   1  268.77   19.20
  -2  10  -1  258.67   14.80
  -2  10  -1  303.07   19.00
  -2 -10   1  293.97   18.90
  -2 -10   1  304.27   18.10
  -2 -10   1  249.48   14.70
  -2 -10   1  246.38   14.60
  -2  10  -1  281.37   16.90
   2   9  -1  685.43   28.40
   2  -9   1  616.54   28.90
   2   9  -1  628.34   28.10
   2  -9   1  636.24   28.60
   2  -9   1  603.44   32.50
   2  -9   1  649.74   30.50
   2   9  -1  592.24   32.10
   2   9  -1  609.04   32.10
   2  -9   1  656.83   28.70
   2   9  -1  687.03   28.50
   2  -9   1  645.94   25.10
   2  -9   1  644.44   28.80
   2  -9   1  636.34   32.60
   2   9  -1  633.94   29.90
   2  -9   1  621.74   27.60
   2  -9   1  661.63   29.20
   2  -9   1  660.63   32.90
   2  -9   1  626.24   28.40
   2  -9   1  640.74   32.10
   2  -9   1  627.84   31.40
   2  -9   1  621.64   24.90
   2   9  -1  672.43   31.40
  -2  -9   1  705.83   33.60
  -2  -9   1  638.04   32.40
  -2   9  -1  636.24   28.60
  -2  -9   1  638.44   31.10
  -2  -9   1  655.13   32.80
  -2   9  -1  580.34   31.70
  -2   9  -1  601.64   32.70
  -2  -9   1  626.84   28.20
  -2  -9   1  675.93   31.80
  -2  -9   1  658.83   33.60
  -2  -9   1  651.73   32.50
  -2  -9   1  648.74   28.80
  -2   9  -1  638.44   30.50
  -2   9  -1  654.23   28.60
  -2   9  -1  624.84   30.80
  -2  -9   1  648.54   32.30
  -2   9  -1  625.64   27.20
  -2   9  -1  642.74   27.70
  -2   9  -1  642.74   33.20
  -2  -9   1  657.03   31.00
  -2  -9   1  644.54   33.10
  -2  -9   1  655.03   28.70
   2   8  -1 1065.69   46.80
   2   8  -1 1075.19   42.60
   2  -8   1  940.41   42.50
   2  -8   1 1112.69   45.10
   2  -8   1  965.40   42.60
   2  -8   1  948.81   42.30
   2   8  -1 1044.40   45.00
   2  -8   1 1030.00   46.60
   2  -8   1  985.20   42.40
   2  -8   1 1041.40   41.40
   2   8  -1 1072.99   42.60
   2  -8   1 1051.59   46.90
   2   8  -1 1102.29   42.50
   2  -8   1  984.70   42.30
   2  -8   1  986.90   41.90
   2  -8   1  974.20   45.20
   2  -8   1 1100.49   47.40
   2  -8   1 1016.70   46.90
   2   8  -1 1019.00   43.70
   2   8  -1 1034.00   46.80
   2  -8   1 1083.59   40.70
   2  -8   1 1071.19   42.60
  -2  -8   1 1010.90   46.20
  -2   8  -1 1045.20   43.00
  -2   8  -1 1064.89   45.00
  -2   8  -1  948.11   45.90
  -2  -8   1 1051.49   44.90
  -2   8  -1 1093.09   42.20
  -2   8  -1 1077.39   43.00
  -2  -8   1 1140.59   48.00
  -2   8  -1 1087.69   47.60
  -2   8  -1 1091.19   47.70
  -2  -8   1 1079.59   43.10
  -2  -8   1 1003.00   47.10
  -2  -8   1 1080.59   46.90
  -2   8  -1 1033.10   45.20
  -2  -8   1  907.01   42.40
  -2  -8   1 1065.29   46.70
  -2  -8   1  999.20   42.10
  -2  -8   1 1004.20   45.50
  -2   8  -1 1037.80   41.40
   2  -7   1  911.51   38.20
   2   7  -1  862.01   37.20
   2  -7   1  935.31   36.90
   2  -7   1  967.50   41.30
   2   7  -1  912.81   40.80
   2  -7   1  880.11   41.00
   2  -7   1  897.01   36.90
   2  -7   1  928.81   37.00
   2   7  -1  924.51   37.40
   2  -7   1  927.81   37.30
   2   7  -1  931.21   36.80
   2  -7   1  932.81   37.30
   2  -7   1  921.71   36.20
   2  -7   1  848.82   36.70
   2  -7   1  866.01   39.50
   2  -7   1  922.01   41.20
   2  -7   1  869.81   40.40
   2   7  -1  860.21   37.90
   2   7  -1  892.31   41.10
   2  -7   1  907.01   36.10
   2   7  -1  922.81   39.30
   2  -7   1  882.01   39.20
  -2   7  -1  859.81   40.50
  -2  -7   1  901.71   35.10
  -2  -7   1  949.60   40.90
  -2   7  -1  929.91   41.50
  -2  -7   1  904.71   40.50
  -2  -7   1  913.41   37.80
  -2   7  -1  869.81   39.50
  -2   7  -1  907.91   37.80
  -2  -7   1  953.30   41.20
  -2  -7   1  962.00   40.50
  -2   7  -1  867.21   39.20
  -2   7  -1  932.31   39.70
  -2   7  -1  919.21   37.70
  -2  -7   1  900.31   40.70
  -2  -7   1  917.41   35.20
  -2   7  -1  870.91   36.10
  -2  -7   1  866.91   38.80
  -2  -7   1  931.01   37.90
  -2  -7   1  822.12   37.10
  -2   7  -1  906.91   41.40
  -2  -7   1  858.91   41.20
  -2  -7   1  902.31   41.30
  -2   7  -1  942.51   37.00
   2  -6   1 2095.99   84.09
   2  -6   1 2133.99   80.69
   2  -6   1 2162.98   83.39
   2  -6   1 2054.89   84.19
   2  -6   1 2125.99   80.69
   2   6  -1 2165.28   81.39
   2  -6   1 2162.08   80.49
   2   6  -1 2202.68   81.49
   2   6  -1 2186.88   84.99
   2  -6   1 1965.40   80.09
   2   6  -1 1863.31   83.59
   2  -6   1 2003.40   80.19
   2  -6   1 2196.98   80.39
   2   6  -1 2118.39   83.89
   2  -6   1 2027.40   80.39
   2  -6   1 2202.98   84.99
   2   6  -1 2141.79   82.69
   2  -6   1 2156.48   83.39
   2  -6   1 2039.10   80.89
   2   6  -1 1912.61   80.99
   2  -6   1 1867.51   83.99
  -2  -6   1 2145.09   84.29
  -2   6  -1 2155.88   83.99
  -2  -6   1 2136.19   84.09
  -2  -6   1 2108.89   84.39
  -2  -6   1 2109.09   87.99
  -2  -6   1 1900.81   79.99
  -2   6  -1 2153.68   83.19
  -2   6  -1 2283.07   82.09
  -2  -6   1 2074.89   81.39
  -2   6  -1 2109.89   81.69
  -2   6  -1 2179.28   81.99
  -2   6  -1 2251.17   85.39
  -2  -6   1 2159.58   84.59
  -2   6  -1 2049.40   79.99
  -2   6  -1 2243.18   83.89
  -2   6  -1 1941.21   84.49
  -2  -6   1 2118.99   79.89
  -2   6  -1 2093.89   84.49
  -2  -6   1 2107.99   84.19
  -2  -6   1 2052.39   79.89
  -2  -6   1 2196.88   81.99
  -2  -6   1 2143.59   85.39
  -2  -6   1 2062.39   82.39
   2   5  -1  363.06   18.80
   2   5  -1  347.77   16.00
   2  -5   1  366.06   19.20
   2  -5   1  360.46   18.10
   2   5  -1  359.66   18.50
   2   5  -1  373.46   19.30
   2  -5   1  389.06   15.40
   2  -5   1  360.96   15.20
   2  -5   1  363.16   15.40
   2   5  -1  382.76   16.90
   2  -5   1  375.36   15.50
   2  -5   1  358.96   15.20
   2  -5   1  369.56   16.50
   2   5  -1  351.96   16.60
   2  -5   1  359.36   15.30
   2   5  -1  363.26   16.90
   2  -5   1  352.46   16.20
   2  -5   1  355.16   18.70
   2   5  -1  366.36   18.70
   2   5  -1  354.46   18.90
   2  -5   1  370.56   17.80
   2  -5   1  363.06   16.40
   2  -5   1  367.26   19.10
   2   5  -1  373.66   17.30
  -2   5  -1  373.86   17.50
  -2  -5   1  340.97   16.90
  -2   5  -1  364.46   15.50
  -2  -5   1  345.67   17.00
  -2  -5   1  365.56   18.70
  -2  -5   1  333.07   15.20
  -2  -5   1  380.26   18.70
  -2   5  -1  326.17   17.30
  -2   5  -1  367.66   19.30
  -2   5  -1  320.87   17.90
  -2  -5   1  334.87   18.50
  -2   5  -1  372.16   19.00
  -2  -5   1  386.56   19.10
  -2  -5   1  370.86   16.00
  -2  -5   1  374.36   16.10
  -2   5  -1  365.86   17.00
  -2  -5   1  370.56   19.60
  -2  -5   1  352.56   18.80
  -2  -5   1  366.16   15.30
  -2   5  -1  366.56   18.80
  -2  -5   1  356.76   16.80
  -2   5  -1  389.36   19.50
  -2   5  -1  375.56   17.20
  -2  -5   1  355.26   19.40
  -2  -5   1  368.06   19.00
  -2   5  -1  388.36   18.70
   2  -4   1  974.80   41.80
   2   4  -1  964.00   40.60
   2   4  -1 1036.70   41.80
   2  -4   1  899.51   37.60
   2  -4   1 1022.10   39.60
   2  -4   1  990.60   37.80
   2  -4   1 1007.90   41.80
   2  -4   1  987.10   37.70
   2  -4   1 1029.50   41.50
   2  -4   1 1000.80   39.80
   2   4  -1  911.31   41.40
   2   4  -1  983.00   38.50
   2   4  -1  971.00   39.90
   2  -4   1 1027.80   39.90
   2  -4   1  999.40   37.80
   2   4  -1  896.31   41.40
   2  -4   1 1025.80   42.10
   2  -4   1  993.60   40.60
   2   4  -1 1021.00   40.10
   2  -4   1  993.10   37.70
   2   4  -1 1019.00   42.10
   2  -4   1  928.81   37.70
   2   4  -1 1012.70   41.70
   2   4  -1 1025.40   40.40
  -2  -4   1 1026.30   42.40
  -2   4  -1 1018.10   42.20
  -2   4  -1  873.81   39.80
  -2  -4   1 1034.10   42.00
  -2   4  -1 1032.20   40.40
  -2  -4   1  970.10   41.40
  -2  -4   1  937.51   39.50
  -2   4  -1 1035.00   39.70
  -2  -4   1 1009.50   40.30
  -2  -4   1  968.00   41.30
  -2  -4   1  999.80   38.00
  -2   4  -1 1014.40   41.80
  -2   4  -1 1044.80   41.60
  -2   4  -1  979.00   38.60
  -2   4  -1 1003.60   41.90
  -2  -4   1  955.10   41.50
  -2  -4   1 1028.20   38.10
  -2  -4   1  960.90   42.30
  -2  -4   1 1008.70   39.40
  -2  -4   1  991.10   41.70
  -2  -4   1  977.90   39.50
  -2  -4   1 1028.60   40.10
  -2   4  -1 1024.60   40.50
  -2   4  -1 1040.40   41.70
   2   3  -1  507.95   22.90
   2   3  -1  543.15   23.50
   2  -3   1  529.55   23.10
   2  -3   1  516.85   21.90
   2   3  -1  508.05   23.20
   2  -3   1  518.85   21.60
   2  -3   1  498.45   21.90
   2  -3   1  507.35   23.20
   2  -3   1  493.95   22.80
   2  -3   1  511.35   23.30
   2   3  -1  528.05   23.00
   2  -3   1  516.95   23.30
   2   3  -1  508.85   22.00
   2   3  -1  503.45   21.00
   2   3  -1  556.54   23.80
   2   3  -1  504.55   23.00
  -2  -3   1  501.75   21.90
  -2  -3   1  490.65   19.70
  -2  -3   1  495.15   20.90
  -2   3  -1  542.65   23.50
  -2  -3   1  508.95   23.20
  -2  -3   1  516.95   21.70
  -2  -3   1  491.05   19.80
  -2  -3   1  503.95   22.20
  -2   3  -1  479.05   22.90
  -2  -3   1  567.84   21.90
  -2  -3   1  486.45   22.90
  -2   3  -1  509.35   20.80
  -2   3  -1  516.65   21.80
  -2   3  -1  473.45   21.40
  -2   3  -1  527.45   23.20
  -2   3  -1  472.85   22.80
  -2  -3   1  497.15   22.80
  -2  -3   1  521.85   23.30
  -2  -3   1  458.95   23.20
  -2   3  -1  499.55   22.90
  -2   3  -1  464.15   22.00
  -2  -3   1  535.15   23.00
  -2  -3   1  514.85   23.50
   2   2  -1 1704.43   64.99
   2  -2   1 1725.13   66.29
   2  -2   1 1690.33   67.19
   2   2  -1 1619.34   67.19
   2  -2   1 1736.83   66.69
   2   2  -1 1716.33   67.29
   2  -2   1 1796.62   67.59
   2   2  -1 1692.43   64.59
   2  -2   1 1764.52   66.09
   2  -2   1 1559.34   67.19
   2   2  -1 1795.72   67.49
   2  -2   1 1775.82   67.19
   2  -2   1 1512.55   66.29
   2   2  -1 1747.33   67.39
   2   2  -1 1758.32   67.19
   2   2  -1 1794.72   68.19
   2   2  -1 1768.12   66.79
  -2   2  -1 1737.63   67.29
  -2  -2   1 1784.82   64.59
  -2  -2   1 1734.53   67.59
  -2  -2   1 1813.12   67.19
  -2  -2   1 1753.92   66.69
  -2   2  -1 1673.43   65.89
  -2  -2   1 1561.24   66.29
  -2   2  -1 1657.13   66.19
  -2   2  -1 1779.22   67.59
  -2   2  -1 1655.03   67.29
  -2   2  -1 1769.82   67.29
  -2  -2   1 1689.53   67.39
  -2  -2   1 1725.63   67.19
  -2  -2   1 1796.12   66.59
  -2  -2   1 1673.63   68.29
  -2  -2   1 1832.72   67.59
  -2   2  -1 1694.33   67.19
  -2  -2   1 1719.93   64.99
  -2   2  -1 1698.93   65.59
  -2   2  -1 1759.22   66.89
  -2  -2   1 1638.64   66.59
  -2   2  -1 1646.54   66.69
   2  -1   1 1691.43   63.59
   2  -1   1 1677.63   63.89
   2   1  -1 1528.45   63.39
   2  -1   1 1722.43   61.79
   2  -1   1 1728.83   65.69
   2  -1   1 1715.43   64.29
   2  -1   1 1657.63   62.79
   2   1  -1 1585.04   63.59
   2   1  -1 1579.34   61.09
   2   1  -1 1544.75   63.79
   2  -1   1 1672.83   63.99
   2   1  -1 1679.03   63.89
   2   1  -1 1566.54   61.69
   2   1  -1 1782.52   65.39
   2  -1   1 1674.23   63.39
   2   1  -1 1650.63   63.79
   2   1  -1 1566.54   61.99
   2  -1   1 1558.74   63.69
   2   1  -1 1624.64   64.59
   2   1  -1 1609.54   64.99
  -2   1  -1 1693.03   63.79
  -2  -1   1 1566.44   63.69
  -2   1  -1 1606.54   61.49
  -2   1  -1 1682.63   61.69
  -2  -1   1 1680.83   63.39
  -2   1  -1 1715.73   61.59
  -2   1  -1 1687.73   61.59
  -2  -1   1 1583.64   61.09
  -2  -1   1 1476.55   63.39
  -2   1  -1 1642.54   63.49
  -2   1  -1 1635.04   63.59
  -2   1  -1 1460.65   64.29
  -2   1  -1 1646.14   62.99
  -2  -1   1 1660.43   62.19
  -2  -1   1 1591.64   63.59
  -2   1  -1 1577.64   62.69
  -2   1  -1 1732.63   65.69
  -2  -1   1 1648.54   63.49
  -2   1  -1 1584.64   63.69
  -2  -1   1 1694.23   63.89
  -2  -1   1 1691.53   64.09
  -2   1  -1 1617.24   63.89
  -2  -1   1 1513.55   61.69
  -2   1  -1 1712.33   64.09
  -2  -1   1 1680.03   63.69
  -2  -1   1 1687.03   63.79
   2   0  -1 6230.38  231.78
   2  -1  -1 1489.25   63.49
   2  -1  -1 1508.05   62.59
   2   1   1 1592.64   63.79
   2  -1  -1 1509.85   62.59
   2   1   1 1618.64   63.19
   2  -1  -1 1717.33   62.59
   2   1   1 1625.44   63.39
   2  -1  -1 1602.14   63.69
   2   1   1 1682.53   63.09
   2   1   1 1686.73   64.09
   2  -1  -1 1679.53   63.39
   2  -1  -1 1559.64   62.19
   2   1   1 1691.13   63.99
   2  -1  -1 1612.84   65.09
   2  -1  -1 1661.43   63.89
   2   1   1 1631.04   62.39
   2   1   1 1636.34   61.79
   2   1   1 1612.44   63.19
   2   1   1 1633.34   64.39
   2  -1  -1 1683.53   63.89
   2   1   1 1698.43   63.29
   2  -1  -1 1704.03   62.29
  -2  -1  -1 1583.04   62.99
  -2   1   1 1703.73   64.99
  -2  -1  -1 1608.54   63.79
  -2   1   1 1639.84   63.89
  -2   1   1 1661.43   64.69
  -2   1   1 1653.13   62.89
  -2  -1  -1 1635.74   63.09
  -2   1   1 1662.33   62.19
  -2  -1  -1 1659.43   63.79
  -2  -1  -1 1550.14   63.79
  -2   1   1 1661.73   63.89
  -2  -1  -1 1644.94   64.79
  -2  -1  -1 1570.94   63.09
  -2   1   1 1727.13   65.09
  -2  -1  -1 1581.34   63.09
  -2  -1  -1 1560.14   62.89
  -2   1   1 1645.74   62.89
  -2  -1  -1 1658.53   63.19
  -2  -1  -1 1690.63   63.29
  -2  -1  -1 1604.04   61.79
  -2  -1  -1 1695.33   63.89
  -2   1   1 1701.23   63.99
  -2   1   1 1566.44   62.39
  -2   1   1 1620.14   63.89
  -2   1   1 1645.94   62.29
   2  -2  -1 1653.93   67.99
   2   2   1 1668.43   66.59
   2  -2  -1 1685.13   64.79
   2  -2  -1 1785.52   66.99
   2   2   1 1660.23   66.59
   2   2   1 1720.43   65.09
   2   2   1 1725.53   63.89
   2  -2  -1 1778.02   66.89
   2   2   1 1725.13   67.09
   2  -2  -1 1571.04   64.89
   2   2   1 1686.13   66.79
   2   2   1 1606.34   63.89
   2   2   1 1709.33   67.09
   2   2   1 1667.23   65.69
   2  -2  -1 1726.93   67.09
   2  -2  -1 1691.73   64.89
   2  -2  -1 1795.42   65.19
   2   2   1 1751.62   66.89
   2  -2  -1 1776.72   66.99
   2   2   1 1564.14   66.89
   2  -2  -1 1724.63   66.79
  -2  -2  -1 1577.74   66.89
  -2  -2  -1 1763.92   67.29
  -2   2   1 1665.93   68.19
  -2   2   1 1730.53   66.89
  -2  -2  -1 1788.02   67.29
  -2  -2  -1 1752.72   66.79
  -2   2   1 1728.13   67.09
  -2  -2  -1 1528.25   66.29
  -2  -2  -1 1828.32   67.09
  -2   2   1 1656.23   65.09
  -2  -2  -1 1697.23   65.49
  -2   2   1 1696.13   64.49
  -2   2   1 1774.12   66.69
  -2   2   1 1754.72   64.89
  -2   2   1 1725.53   66.79
  -2  -2  -1 1763.12   65.89
  -2   2   1 1601.04   67.49
  -2  -2  -1 1708.13   66.79
  -2   2   1 1723.93   64.69
  -2   2   1 1808.02   67.09
  -2  -2  -1 1743.23   66.29
  -2   2   1 1685.73   64.99
  -2   2   1 1748.43   66.99
  -2  -2  -1 1804.62   67.39
  -2   2   1 1778.22   66.99
  -2   2   1 1634.44   64.49
   2   3   1  500.45   22.60
   2  -3  -1  504.65   23.10
   2   3   1  516.05   23.30
   2   3   1  524.85   22.30
   2   3   1  528.55   23.30
   2   3   1  476.25   22.30
   2  -3  -1  517.15   20.50
   2   3   1  507.95   21.10
   2  -3  -1  485.25   22.70
   2  -3  -1  509.25   22.30
   2  -3  -1  507.65   22.70
   2  -3  -1  461.25   20.20
   2   3   1  463.75   22.50
   2  -3  -1  496.75   22.30
   2   3   1  508.95   21.00
   2  -3  -1  474.55   20.10
   2   3   1  505.45   22.40
   2   3   1  484.55   22.60
   2  -3  -1  507.55   20.60
   2  -3  -1  486.55   22.50
   2  -3  -1  483.95   22.30
  -2   3   1  525.55   22.70
  -2  -3  -1  529.95   23.30
  -2  -3  -1  496.55   23.20
  -2   3   1  506.25   22.90
  -2   3   1  488.45   22.60
  -2  -3  -1  516.25   23.00
  -2  -3  -1  491.15   20.70
  -2  -3  -1  498.25   19.10
  -2   3   1  487.75   20.30
  -2  -3  -1  549.54   23.70
  -2   3   1  513.55   22.60
  -2  -3  -1  494.35   23.00
  -2   3   1  541.65   22.70
  -2   3   1  518.65   22.60
  -2  -3  -1  504.95   22.20
  -2   3   1  521.35   20.70
  -2  -3  -1  527.25   23.00
  -2  -3  -1  536.05   22.90
  -2   3   1  509.15   20.20
  -2  -3  -1  450.55   21.80
  -2   3   1  494.05   19.20
  -2   3   1  513.55   22.70
  -2   3   1  502.35   22.90
  -2   3   1  504.85   20.30
  -2   3   1  506.85   23.00
  -2  -3  -1  526.25   21.20
  -2  -3  -1  480.45   22.80
   2  -4  -1  965.20   41.80
   2  -4  -1  995.80   40.60
   2  -4  -1 1000.40   41.60
   2   4   1  950.20   41.70
   2   4   1  980.20   39.60
   2   4   1  901.71   40.50
   2  -4  -1 1066.39   41.80
   2   4   1  979.70   39.00
   2  -4  -1  974.70   41.60
   2  -4  -1  988.50   40.60
   2   4   1 1001.60   42.30
   2   4   1  910.31   41.30
   2   4   1  887.81   37.50
   2   4   1  991.50   41.60
   2  -4  -1  987.80   38.80
   2  -4  -1 1044.10   39.30
   2   4   1 1042.30   41.10
   2  -4  -1  981.40   38.90
   2  -4  -1 1007.40   41.00
   2  -4  -1  973.00   38.00
   2   4   1 1034.10   41.60
  -2  -4  -1 1027.90   39.20
  -2   4   1  899.61   42.20
  -2  -4  -1  961.90   40.60
  -2  -4  -1 1028.80   40.60
  -2   4   1  958.80   41.60
  -2  -4  -1  987.70   41.80
  -2  -4  -1 1041.60   41.80
  -2   4   1 1021.40   41.10
  -2   4   1  971.30   41.80
  -2  -4  -1  956.70   37.60
  -2  -4  -1  987.60   41.70
  -2  -4  -1 1042.50   42.70
  -2  -4  -1 1029.50   41.80
  -2   4   1  993.10   38.90
  -2  -4  -1 1014.60   42.00
  -2  -4  -1  966.00   40.30
  -2   4   1 1009.00   38.00
  -2   4   1 1018.80   41.40
  -2   4   1 1018.30   38.80
  -2  -4  -1 1076.59   42.40
  -2  -4  -1  974.70   38.70
  -2  -4  -1 1068.79   42.10
  -2   4   1 1009.50   39.10
  -2   4   1 1014.90   41.10
  -2   4   1 1001.30   41.90
  -2   4   1  963.40   41.70
   2   5   1  374.16   17.10
   2   5   1  378.06   19.20
   2  -5  -1  370.76   16.20
   2  -5  -1  359.86   18.90
   2   5   1  356.26   18.30
   2  -5  -1  334.77   18.50
   2   5   1  383.46   18.40
   2   5   1  358.36   19.40
   2  -5  -1  383.36   18.00
   2  -5  -1  368.96   18.70
   2   5   1  378.76   15.20
   2  -5  -1  371.96   17.40
   2   5   1  343.57   17.50
   2  -5  -1  369.76   19.20
   2  -5  -1  328.07   16.20
   2  -5  -1  363.16   16.30
   2  -5  -1  371.26   17.50
   2   5   1  367.26   15.90
   2  -5  -1  372.26   14.60
   2   5   1  386.76   19.40
  -2  -5  -1  370.66   19.10
  -2  -5  -1  371.76   15.50
  -2  -5  -1  379.86   19.10
  -2  -5  -1  344.87   15.00
  -2  -5  -1  356.96   18.90
  -2   5   1  382.66   18.30
  -2   5   1  374.66   16.10
  -2   5   1  385.16   19.20
  -2   5   1  354.96   19.00
  -2   5   1  335.27   18.90
  -2   5   1  340.77   16.00
  -2  -5  -1  373.86   18.10
  -2   5   1  378.66   18.00
  -2  -5  -1  333.97   15.70
  -2  -5  -1  344.37   18.80
  -2  -5  -1  378.26   19.80
  -2  -5  -1  373.46   18.70
  -2  -5  -1  373.96   17.20
  -2   5   1  358.56   16.40
  -2   5   1  363.56   14.60
  -2  -5  -1  335.67   18.60
  -2   5   1  370.36   17.90
  -2  -5  -1  386.36   17.30
  -2  -5  -1  375.96   19.40
  -2   5   1  389.16   18.90
   2   6   1 1901.31   83.89
   2   6   1 2139.39   83.19
   2  -6  -1 2077.49   82.79
   2   6   1 2190.18   83.49
   2   6   1 2165.78   83.49
   2  -6  -1 2124.39   85.29
   2  -6  -1 2119.99   85.19
   2  -6  -1 2178.68   82.09
   2  -6  -1 2154.78   82.89
   2   6   1 1949.90   85.29
   2   6   1 2175.18   84.59
   2  -6  -1 2182.28   85.99
   2  -6  -1 2065.69   85.49
   2  -6  -1 2029.10   85.29
   2   6   1 2206.48   81.09
   2  -6  -1 2187.58   82.29
   2  -6  -1 1923.01   83.29
   2   6   1 2253.97   89.19
   2  -6  -1 2225.58   82.69
   2   6   1 2168.18   85.69
   2  -6  -1 2105.89   79.69
  -2  -6  -1 2174.18   81.29
  -2   6   1 2150.18   86.09
  -2  -6  -1 2146.69   82.59
  -2   6   1 2072.99   83.59
  -2   6   1 2162.18   82.39
  -2   6   1 2122.39   85.79
  -2   6   1 2108.49   84.79
  -2  -6  -1 2136.09   84.39
  -2  -6  -1 2021.50   86.09
  -2  -6  -1 2238.88   85.49
  -2  -6  -1 2182.58   84.79
  -2   6   1 2231.68   83.99
  -2  -6  -1 2017.00   80.89
  -2   6   1 2117.39   85.39
  -2   6   1 2167.68   84.19
  -2  -6  -1 2128.49   82.49
  -2  -6  -1 2147.59   85.49
  -2  -6  -1 2121.49   80.79
  -2   6   1 2150.58   79.69
  -2  -6  -1 2211.68   85.79
  -2   6   1 2087.39   81.99
  -2  -6  -1 2120.89   85.39
   2   7   1  913.11   38.20
   2  -7  -1  997.30   41.60
   2   7   1  864.61   37.80
   2  -7  -1  890.21   37.10
   2  -7  -1  819.52   39.90
   2  -7  -1  862.61   37.00
   2   7   1  948.01   38.30
   2  -7  -1  860.31   33.90
   2  -7  -1  917.51   34.20
   2   7   1  874.11   40.80
   2   7   1  883.61   37.80
   2   7   1  928.31   40.80
   2  -7  -1  877.61   33.90
   2  -7  -1  888.91   34.20
   2  -7  -1  842.42   40.10
   2   7   1  865.91   39.40
   2  -7  -1  962.50   40.50
   2  -7  -1  912.61   37.00
   2  -7  -1  891.81   40.10
   2  -7  -1  914.91   37.50
   2   7   1  874.31   40.60
   2  -7  -1  919.41   38.30
   2   7   1  864.01   38.80
   2  -7  -1  869.41   37.00
  -2  -7  -1  854.21   40.00
  -2  -7  -1  928.21   38.10
  -2  -7  -1  950.90   41.10
  -2   7   1  818.42   39.70
  -2   7   1  905.61   41.00
  -2   7   1  940.91   41.20
  -2  -7  -1  837.82   38.90
  -2  -7  -1  920.91   35.70
  -2  -7  -1  892.31   40.40
  -2   7   1  915.31   39.60
  -2   7   1  888.11   38.10
  -2  -7  -1  902.71   41.30
  -2   7   1  913.11   38.30
  -2   7   1  932.91   38.40
  -2  -7  -1  896.61   36.00
  -2  -7  -1  763.52   38.90
  -2   7   1  896.31   36.80
  -2  -7  -1  907.41   35.60
  -2   7   1  910.61   38.70
  -2  -7  -1  864.51   35.10
  -2  -7  -1  898.01   36.70
  -2  -7  -1  821.82   38.80
  -2   7   1  877.01   39.50
  -2   7   1  877.31   36.90
  -2  -7  -1  842.22   39.90
   2  -8  -1  983.50   42.60
   2  -8  -1 1044.30   39.50
   2  -8  -1 1018.10   46.70
   2   8   1 1041.10   44.60
   2   8   1 1091.29   42.00
   2   8   1 1048.20   46.70
   2   8   1 1092.09   43.60
   2   8   1 1138.49   47.70
   2  -8  -1 1058.89   46.80
   2  -8  -1 1029.40   43.40
   2   8   1 1069.29   44.30
   2   8   1 1054.69   43.60
   2  -8  -1 1060.49   46.20
   2   8   1  935.61   44.90
   2  -8  -1 1012.00   42.10
   2  -8  -1  913.21   41.80
   2  -8  -1 1008.70   42.90
   2  -8  -1 1006.70   39.60
   2  -8  -1  989.40   48.50
   2  -8  -1 1033.70   43.70
   2  -8  -1 1046.20   39.60
   2  -8  -1 1016.10   46.60
   2   8   1 1041.70   46.80
  -2   8   1  922.11   43.20
  -2  -8  -1 1116.09   45.40
  -2  -8  -1 1027.40   40.50
  -2   8   1 1037.50   44.20
  -2   8   1 1058.09   43.70
  -2  -8  -1 1118.69   48.00
  -2  -8  -1 1061.09   41.10
  -2  -8  -1  973.10   40.70
  -2   8   1  964.60   46.40
  -2   8   1 1014.20   45.80
  -2  -8  -1 1104.99   46.80
  -2  -8  -1  955.30   41.50
  -2  -8  -1 1039.10   41.70
  -2  -8  -1  996.50   45.40
  -2  -8  -1 1015.90   46.50
  -2  -8  -1 1075.79   46.60
  -2   8   1 1028.60   46.20
  -2   8   1  956.40   43.30
  -2   8   1 1073.09   48.90
  -2  -8  -1  998.70   46.40
  -2  -8  -1 1072.19   45.50
  -2   8   1 1026.80   42.60
  -2   8   1  999.40   46.80
   2   9   1  685.93   29.90
   2   9   1  665.13   30.90
   2  -9  -1  642.04   25.60
   2  -9  -1  659.03   29.40
   2  -9  -1  642.44   32.20
   2   9   1  657.53   33.30
   2  -9  -1  671.63   33.50
   2   9   1  656.13   33.20
   2  -9  -1  607.84   25.90
   2  -9  -1  598.24   29.50
   2  -9  -1  633.14   27.80
   2  -9  -1  632.74   29.20
   2   9   1  599.74   31.50
   2  -9  -1  675.33   33.20
   2  -9  -1  689.23   32.90
   2  -9  -1  642.14   27.90
   2   9   1  666.23   31.20
   2  -9  -1  653.43   29.80
   2  -9  -1  623.04   29.40
   2  -9  -1  669.83   25.60
   2   9   1  659.03   28.30
   2  -9  -1  653.23   33.00
  -2  -9  -1  587.94   32.70
  -2  -9  -1  626.84   33.30
  -2  -9  -1  652.03   28.30
  -2  -9  -1  644.64   31.80
  -2  -9  -1  633.44   27.30
  -2  -9  -1  650.43   32.70
  -2   9   1  639.04   31.00
  -2  -9  -1  637.04   27.20
  -2   9   1  685.33   30.10
  -2   9   1  602.44   28.70
  -2   9   1  658.83   33.40
  -2   9   1  655.03   32.60
  -2   9   1  682.83   29.90
  -2  -9  -1  635.04   30.90
  -2  -9  -1  631.94   32.80
  -2  -9  -1  641.54   32.40
  -2   9   1  650.03   31.90
  -2   9   1  655.63   30.00
  -2   9   1  654.13   33.50
  -2  -9  -1  677.23   33.40
  -2  -9  -1  613.94   28.60
  -2  -9  -1  604.54   26.40
   2 -10  -1  266.57   12.10
   2  10   1  266.87   18.10
   2 -10  -1  281.47   12.20
   2 -10  -1  267.97   18.50
   2 -10  -1  251.67   15.50
   2  10   1  272.97   15.00
   2  10   1  273.27   15.70
   2 -10  -1  276.67   16.10
   2  10   1  281.07   18.10
   2  10   1  288.97   19.60
   2 -10  -1  327.37   28.70
   2 -10  -1  275.47   16.50
   2 -10  -1  281.77   12.90
   2  10   1  277.17   17.30
   2  10   1  291.67   19.50
   2 -10  -1  282.47   14.00
  -2  10   1  294.57   19.90
  -2  10   1  280.27   16.50
  -2 -10  -1  263.07   18.40
  -2  10   1  287.47   22.10
  -2 -10  -1  257.97   13.00
  -2  10   1  257.67   17.40
  -2 -10  -1  258.47   12.90
  -2 -10  -1  281.97   17.40
  -2  10   1  274.37   16.20
  -2 -10  -1  283.17   18.00
  -2 -10  -1  282.57   14.40
  -2 -10  -1  282.77   19.60
  -2  10   1  313.47   20.20
  -2 -10  -1  292.47   18.70
  -2  10   1  271.17   16.00
  -2 -10  -1  240.18   14.50
  -2 -10  -1  308.37   20.00
  -2 -10  -1  268.17   13.30
  -2  10   1  257.07   18.30
   2 -11  -1   32.90    8.00
   2 -11  -1   36.90    8.50
   2 -11  -1   24.40    3.90
   2 -11  -1   31.70    6.30
   2  11   1   31.60    5.50
   2 -11  -1   30.00    3.40
   2  11   1   24.50    5.40
   2 -11  -1   29.80    6.50
   2  11   1   36.40    8.70
   2  11   1   42.60    8.40
   2  11   1   39.20    6.60
   2  11   1   34.90    8.90
   2 -11  -1   39.40    7.00
   2 -11  -1   30.20    3.30
   2  11   1   20.60    6.50
   2 -11  -1   29.30    6.20
  -2  11   1   27.10    7.50
  -2 -11  -1   26.00    4.00
  -2 -11  -1   35.60    5.60
  -2  11   1   31.50    8.70
  -2 -11  -1   33.10    4.20
  -2 -11  -1   33.60    8.30
  -2 -11  -1   33.70    3.90
  -2 -11  -1   36.60    7.10
  -2  11   1   39.40    6.70
  -2 -11  -1   26.90    7.10
  -2  11   1   31.50    6.00
  -2 -11  -1   36.80    9.00
  -2  11   1   32.20    6.20
  -2 -11  -1   30.80    7.90
  -2  11   1   32.20    6.40
  -2  11   1   25.20    5.40
  -2 -11  -1   35.90    4.10
   2  12   1   93.99    9.00
   2  12   1   73.79   10.90
   2 -12  -1   83.49   11.00
   2  12   1   81.19    8.30
   2 -12  -1   90.29    5.70
   2 -12  -1   85.99    9.50
   2 -12  -1   87.89    5.90
   2  12   1   82.69   10.10
   2 -12  -1   90.79    9.40
   2  12   1   92.99    9.00
   2  12   1   73.19   10.70
   2 -12  -1   96.19    9.80
   2 -12  -1   82.99    9.10
   2 -12  -1  102.49   12.20
   2 -12  -1   88.29    9.30
  -2 -12  -1   98.69   12.00
  -2 -12  -1   98.69   12.10
  -2  12   1   79.49    8.60
  -2 -12  -1   91.39   12.00
  -2  12   1   77.99   11.50
  -2 -12  -1   91.59   10.40
  -2 -12  -1   96.59    6.80
  -2  12   1   72.19   11.60
  -2 -12  -1   84.79    9.80
  -2  12   1   91.99   11.50
  -2 -12  -1   82.39    8.30
  -2 -12  -1   83.89   10.00
  -2 -12  -1   97.39   12.50
  -2  12   1   82.79    9.50
  -2  12   1   79.49    8.80
  -2  12   1  115.29   10.40
  -2  12   1   97.59    9.30
   2  13   1  294.67   17.50
   2 -13  -1  235.58   17.20
   2 -13  -1  273.77   17.80
   2  13   1  273.17   19.40
   2  13   1  259.87   16.50
   2  13   1  266.07   21.50
   2 -13  -1  253.47   20.90
   2  13   1  273.97   20.50
   2 -13  -1  281.47   21.20
   2 -13  -1  250.87   18.00
  -2 -13  -1  303.97   20.20
  -2 -13  -1  278.47   18.60
  -2  13   1  288.27   22.20
  -2 -13  -1  271.17   14.40
  -2  13   1  287.47   17.30
  -2  13   1  267.47   20.40
  -2 -13  -1  278.87   20.80
  -2 -13  -1  304.47   22.30
  -2 -13  -1  271.47   21.30
  -2  13   1  253.77   17.30
  -2 -13  -1  294.67   22.30
  -2  13   1  259.87   21.60
  -2  13   1  260.27   17.10
   2  14   1  157.88   14.80
   2  14   1  157.48   12.30
   2 -14  -1  153.68   13.70
   2  14   1  116.19   15.30
   2 -14  -1  160.18   13.50
   2  14   1  161.48   12.60
   2 -14  -1  168.98   16.70
   2  14   1  126.69   14.70
   2 -14  -1  168.08   17.10
   2 -14  -1  132.59   13.10
  -2 -14  -1  146.89   16.30
  -2 -14  -1  150.18   13.50
  -2  14   1  155.78   12.70
  -2  14   1  148.29   12.20
  -2 -14  -1  147.29   16.00
  -2  14   1  146.49   15.40
  -2 -14  -1  140.89   15.60
  -2  14   1  166.28   17.00
  -2  14   1  142.09   12.60
  -2 -14  -1  132.29   14.10
  -2  14   1  118.39   15.10
   2 -15  -1  174.68   17.50
   2 -15  -1  123.09   13.30
   2  15   1  147.39   17.10
   2  15   1  127.59   14.50
   2 -15  -1  147.29   13.60
   2 -15  -1  131.09   16.60
   2 -15  -1  126.09   13.10
   2  15   1  132.39   12.10
   2  15   1  145.39   16.00
  -2 -15  -1  139.89   16.50
  -2  15   1  172.58   17.90
  -2 -15  -1  125.09   13.00
  -2 -15  -1  118.39   15.80
  -2 -15  -1  163.88   18.10
  -2 -15  -1  137.69   15.30
  -2 -15  -1  148.29   15.20
  -2  15   1  140.89   12.50
  -2  15   1  153.78   17.10
  -2  15   1  160.58   16.20
   2 -16  -1   69.89   14.40
   2 -16  -1   76.29   10.70
   2 -16  -1   56.49   11.00
   2  16   1   89.29   13.80
   2 -16  -1   86.69   13.10
   2  16   1   51.59   11.60
   2  16   1   70.89    9.00
   2  16   1   57.89   12.90
  -2  16   1   59.59   13.70
  -2  16   1   55.19   11.60
  -2 -16  -1   49.30   12.70
  -2 -16  -1   62.59   13.50
  -2 -16  -1   71.59   13.70
  -2  16   1   53.59    9.00
  -2 -16  -1   62.89   12.20
  -2 -16  -1   69.29   13.70
  -2  16   1   51.49   12.40
  -2 -16  -1   55.79   10.70
   2  17   1   63.49    9.40
   2  17   1   63.39   13.20
   2 -17  -1   49.40   12.00
   2  17   1   63.29   14.30
   2  17   1   78.29   14.40
   2 -17  -1   62.69   15.30
   2 -17  -1   52.69   12.30
  -2  17   1   70.79   13.30
  -2 -17  -1   88.29   16.20
  -2 -17  -1   72.19   15.20
  -2 -17  -1   77.89   15.70
  -2 -17  -1   82.99   12.80
  -2  17   1   68.09    9.80
  -2  17   1   67.29   15.30
  -2  17   1   90.39   17.40
  -2 -17  -1   53.59   13.40
   2  18   1  118.59   16.10
   2 -18  -1  147.49   18.40
   2  18   1  148.19   18.80
   2 -18  -1  173.58   21.20
   2  18   1  145.79   19.00
   2  18   1  147.79   13.80
  -2 -18  -1  120.19   17.90
  -2  18   1  148.79   14.30
  -2 -18  -1  155.78   16.80
  -2  18   1  162.28   21.10
  -2  18   1  159.88   20.70
  -2 -18  -1  168.08   20.60
  -2 -18  -1  197.58   21.60
  -2 -18  -1  209.48   21.00
  -2  18   1  186.78   20.90
   2 -19  -1  139.79   18.50
   2  19   1   99.59   15.70
   2  19   1  125.19   19.10
   2 -19  -1  119.79   18.60
   2  19   1  119.49   17.70
   2  19   1  107.89   12.20
  -2 -19  -1  140.49   19.60
  -2  19   1  130.29   18.80
  -2  19   1  128.69   19.50
  -2 -19  -1  105.69   18.10
  -2 -19  -1  103.79   19.40
  -2  19   1  135.49   17.40
  -2  19   1  116.79   13.00
   2 -20  -1   97.29   19.00
   2  20   1   67.69   16.30
   2  20   1   79.29   11.10
   2 -20  -1   67.59   16.40
  -2  20   1   61.29   15.70
  -2 -20  -1   88.19   18.50
  -2  20   1   63.79   16.10
  -2 -20  -1   67.79   15.60
  -2 -20  -1   64.69   15.90
  -2  20   1   77.29   11.40
  -2 -20  -1   85.79   17.90
  -2  20   1   65.99   14.80
   2  21   1    0.90    8.90
   2  21   1    2.60    4.70
   2 -21  -1   21.00   11.50
   2 -21  -1   17.10   19.20
  -2  21   1   -4.30    6.80
  -2 -21  -1    8.30   10.00
  -2  21   1   21.40   11.70
  -2 -21  -1   12.90   12.10
   3 -21   1   10.30   10.50
   3 -21   1    4.20   10.20
  -3 -21   1   13.70   11.70
  -3  21  -1   10.10   10.90
  -3 -21   1   12.10   10.80
  -3 -21   1   24.30   12.10
  -3  21  -1   13.50   10.60
  -3  21  -1    9.20    5.90
   3  20  -1   10.80   10.30
   3  20  -1   35.80    7.50
   3 -20   1   14.60   10.20
   3 -20   1   50.29   16.10
  -3  20  -1   39.50   12.60
  -3 -20   1   31.80   11.40
  -3 -20   1   33.20   12.60
  -3 -20   1   31.20   12.40
  -3  20  -1   36.90    8.30
  -3 -20   1   45.90   15.20
  -3  20  -1   29.60   12.60
   3 -19   1   26.70   12.60
   3  19  -1   22.60    6.40
   3 -19   1   21.60   10.70
   3  19  -1   38.20   12.90
  -3 -19   1   14.50   10.30
  -3 -19   1   20.80    9.90
  -3 -19   1   20.70   10.50
  -3  19  -1   48.40   13.10
  -3  19  -1   32.60    8.00
  -3 -19   1   20.40   10.20
  -3  19  -1   40.40   14.00
  -3 -19   1   34.80   12.80
   3  18  -1   26.20    6.60
   3 -18   1   19.20    9.80
   3  18  -1   31.10   11.20
   3 -18   1   16.90    9.70
   3  18  -1   17.60    9.00
  -3 -18   1   16.10   10.10
  -3  18  -1   14.40    5.90
  -3 -18   1   41.40   13.50
  -3 -18   1   45.10   12.80
  -3  18  -1   20.40    9.20
  -3 -18   1   17.70    9.80
  -3 -18   1   20.80   10.10
   3  17  -1   79.79    9.50
   3 -17   1   89.29   15.90
   3 -17   1   80.09   16.20
   3  17  -1   50.19   12.40
   3  17  -1   70.59   13.60
  -3  17  -1   61.89   15.00
  -3  17  -1   72.19    9.80
  -3 -17   1   66.29   14.60
  -3 -17   1   56.39   14.20
  -3 -17   1   51.09   12.50
  -3 -17   1   84.59   16.20
  -3 -17   1   34.80   14.60
  -3  17  -1   72.79   15.40
  -3 -17   1   73.19   13.30
  -3  17  -1  118.39   27.00
   3  16  -1   57.29    8.30
   3  16  -1   54.19   11.80
   3  16  -1   64.29   13.80
   3 -16   1   40.60   12.10
   3 -16   1   73.29   14.00
  -3  16  -1   59.89   14.20
  -3 -16   1   53.69   14.10
  -3 -16   1   56.39   11.60
  -3  16  -1   68.59   12.10
  -3  16  -1   36.50   11.10
  -3 -16   1   55.59   12.90
  -3  16  -1   64.79   13.20
  -3 -16   1   53.19   12.90
  -3 -16   1   59.29   11.90
  -3 -16   1   84.89   15.90
  -3  16  -1   67.69    9.20
   3 -15   1   75.29   14.20
   3  15  -1   55.99    8.00
   3 -15   1   40.90   10.70
   3  15  -1   42.20   10.00
   3  15  -1   52.99   11.80
  -3  15  -1   51.89    8.30
  -3  15  -1   47.80    9.30
  -3 -15   1   40.70   11.60
  -3 -15   1   53.19   11.90
  -3 -15   1   74.59   14.80
  -3 -15   1   43.10   11.00
  -3  15  -1   62.49   13.30
  -3  15  -1   49.20   12.10
  -3  15  -1   52.99   13.10
  -3 -15   1   48.70   10.40
  -3 -15   1   25.90    9.90
  -3  15  -1   63.29   11.40
   3  14  -1   10.10    5.60
   3  14  -1   11.10    4.30
   3 -14   1   -3.30    4.60
   3 -14   1    2.30    3.70
   3  14  -1    2.20    5.50
   3 -14   1    0.80    4.80
   3 -14   1    2.90    3.90
   3  14  -1    0.70    5.60
  -3 -14   1    4.00    5.70
  -3 -14   1   15.50    7.00
  -3 -14   1    3.00    5.80
  -3  14  -1   16.00    7.90
  -3 -14   1   10.80    7.10
  -3 -14   1    5.80    6.30
  -3  14  -1   15.30    6.50
  -3  14  -1    2.20    4.40
  -3  14  -1    0.40    5.30
  -3  14  -1   15.90    5.10
  -3  14  -1    8.00    7.10
   3 -13   1  205.18   14.00
   3  13  -1  222.38   14.90
   3  13  -1  237.38   16.60
   3 -13   1  223.78   14.70
   3 -13   1  228.78   18.70
   3  13  -1  230.38   19.90
   3  13  -1  250.77   18.30
   3 -13   1  228.98   18.70
   3 -13   1  198.08   19.20
  -3 -13   1  231.18   23.80
  -3 -13   1  209.48   19.10
  -3  13  -1  233.58   20.50
  -3 -13   1  224.48   20.10
  -3  13  -1  211.98   16.70
  -3  13  -1  251.37   21.00
  -3 -13   1  249.38   14.70
  -3 -13   1  236.88   18.50
  -3  13  -1  223.68   19.40
  -3  13  -1  245.08   15.80
  -3 -13   1  217.98   18.80
   3 -12   1   55.49    6.80
   3  12  -1   54.69    7.70
   3 -12   1   41.80    9.00
   3 -12   1   47.50    5.40
   3  12  -1   60.59    7.40
   3  12  -1   41.30    9.40
   3 -12   1   53.59   10.60
   3 -12   1   43.60    6.30
   3 -12   1   51.99    6.80
   3 -12   1   48.50    6.70
   3  12  -1   52.89   10.80
   3  12  -1   65.69    9.10
   3  12  -1   58.99    7.20
  -3 -12   1   54.79   11.30
  -3 -12   1   39.30    9.20
  -3 -12   1   48.50   10.90
  -3  12  -1   48.60    8.50
  -3 -12   1   43.20    6.80
  -3  12  -1   37.00    8.30
  -3  12  -1   63.69   10.30
  -3 -12   1   38.70    9.40
  -3  12  -1   65.59   10.50
  -3 -12   1   44.90    9.30
  -3 -12   1   58.59    6.60
  -3  12  -1   38.80    7.70
  -3  12  -1   38.00    6.90
  -3 -12   1   48.30   10.60
  -3  12  -1   46.10   11.20
   3  11  -1  445.16   23.10
   3 -11   1  438.66   27.20
   3 -11   1  441.86   21.10
   3  11  -1  427.26   24.50
   3 -11   1  448.36   18.10
   3  11  -1  455.25   22.40
   3 -11   1  441.46   28.50
   3  11  -1  453.95   22.50
   3 -11   1  420.06   21.50
   3 -11   1  405.46   20.70
   3  11  -1  415.96   26.30
   3 -11   1  445.26   24.90
   3  11  -1  454.65   27.20
   3 -11   1  422.86   20.00
   3 -11   1  434.56   21.20
   3 -11   1  435.36   21.60
  -3  11  -1  381.36   22.00
  -3 -11   1  428.26   20.40
  -3  11  -1  397.66   26.00
  -3  11  -1  428.86   27.50
  -3 -11   1  417.26   21.60
  -3 -11   1  417.36   26.70
  -3 -11   1  416.36   27.40
  -3 -11   1  437.66   21.90
  -3 -11   1  438.16   21.40
  -3 -11   1  418.76   26.40
  -3 -11   1  433.66   25.80
  -3 -11   1  455.25   24.70
  -3  11  -1  395.96   22.30
  -3 -11   1  444.56   27.80
  -3 -11   1  419.56   26.10
  -3  11  -1  417.96   24.30
  -3  11  -1  464.15   25.60
  -3  11  -1  464.75   27.90
   3 -10   1   29.50    8.30
   3 -10   1   33.20    7.50
   3 -10   1   35.60    5.50
   3 -10   1   39.60    7.50
   3 -10   1   32.70    4.90
   3  10  -1   36.60    5.90
   3  10  -1   35.40    5.70
   3  10  -1   35.30    6.90
   3  10  -1   27.50    7.40
   3  10  -1   17.30    6.90
   3 -10   1   31.80    4.90
   3  10  -1   27.90    5.40
   3 -10   1   31.80    4.80
   3 -10   1   27.00    4.70
   3 -10   1   33.30    4.20
   3 -10   1   35.50    4.60
  -3  10  -1   39.80    4.50
  -3 -10   1   32.80    5.70
  -3 -10   1   45.70    8.60
  -3 -10   1   26.90    5.10
  -3 -10   1   40.50    8.60
  -3 -10   1   30.90    8.10
  -3 -10   1   30.50    8.60
  -3  10  -1   28.10    5.50
  -3  10  -1   28.60    6.90
  -3 -10   1   43.80    9.70
  -3 -10   1   36.40    7.20
  -3 -10   1   28.50    4.30
  -3  10  -1   22.00    8.20
  -3  10  -1   24.00    6.20
  -3  10  -1   28.70    5.70
  -3 -10   1   27.40    7.40
  -3 -10   1   31.90    5.60
  -3  10  -1   28.70    7.80
  -3  10  -1   27.40    7.50
   3   9  -1  476.15   23.10
   3   9  -1  471.85   26.50
   3  -9   1  463.65   21.10
   3  -9   1  462.25   21.00
   3   9  -1  499.55   23.20
   3  -9   1  424.26   21.00
   3  -9   1  461.45   21.10
   3   9  -1  501.15   24.70
   3  -9   1  485.75   27.10
   3  -9   1  486.85   25.50
   3   9  -1  511.55   27.40
   3  -9   1  441.96   20.70
   3  -9   1  483.95   25.20
   3   9  -1  483.65   24.80
   3  -9   1  473.55   21.10
   3  -9   1  474.05   20.90
   3  -9   1  480.35   21.40
  -3  -9   1  396.46   25.70
  -3   9  -1  451.25   23.20
  -3  -9   1  471.05   19.80
  -3  -9   1  490.55   23.00
  -3   9  -1  442.16   26.70
  -3   9  -1  468.75   27.20
  -3   9  -1  457.05   26.50
  -3   9  -1  431.66   19.50
  -3  -9   1  539.55   27.50
  -3  -9   1  462.65   24.10
  -3  -9   1  516.65   26.60
  -3  -9   1  476.15   27.50
  -3  -9   1  459.35   26.20
  -3  -9   1  452.45   22.60
  -3  -9   1  462.45   28.60
  -3  -9   1  479.35   27.30
  -3   9  -1  460.05   25.30
  -3   9  -1  447.96   24.90
  -3   9  -1  474.95   21.10
  -3   9  -1  454.05   24.70
  -3  -9   1  454.55   20.50
  -3  -9   1  448.36   22.10
  -3  -9   1  463.35   19.80
   3  -8   1  507.05   28.40
   3  -8   1  522.95   23.00
   3   8  -1  553.04   28.80
   3   8  -1  521.65   27.40
   3   8  -1  556.94   26.10
   3  -8   1  531.05   23.60
   3  -8   1  539.65   28.40
   3  -8   1  594.64   30.40
   3  -8   1  558.14   23.10
   3  -8   1  545.65   27.10
   3  -8   1  517.15   23.90
   3   8  -1  549.54   27.80
   3  -8   1  562.34   22.90
   3  -8   1  586.04   29.60
   3  -8   1  537.55   23.50
   3   8  -1  530.45   25.20
   3  -8   1  559.04   22.70
   3  -8   1  543.15   22.80
   3   8  -1  547.95   28.30
   3  -8   1  505.15   23.70
   3  -8   1  497.85   27.70
  -3  -8   1  557.64   29.40
  -3  -8   1  556.54   28.20
  -3  -8   1  523.15   22.20
  -3  -8   1  534.45   25.10
  -3  -8   1  463.95   22.00
  -3  -8   1  543.75   28.50
  -3  -8   1  526.95   28.20
  -3   8  -1  456.25   26.30
  -3  -8   1  573.54   29.10
  -3  -8   1  543.55   28.20
  -3   8  -1  579.84   29.50
  -3  -8   1  520.45   27.90
  -3  -8   1  543.25   23.10
  -3  -8   1  483.45   24.20
  -3  -8   1  521.45   25.70
  -3   8  -1  551.54   27.80
  -3   8  -1  525.75   22.00
  -3   8  -1  550.14   23.60
  -3   8  -1  519.65   28.20
  -3   8  -1  529.15   25.60
  -3  -8   1  547.35   23.10
  -3   8  -1  540.95   25.60
  -3   8  -1  513.75   28.80
  -3  -8   1  552.24   29.50
  -3   8  -1  504.95   26.40
   3   7  -1   25.90    6.20
   3  -7   1   46.00    6.70
   3  -7   1   36.00    3.40
   3  -7   1   24.20    3.90
   3  -7   1   28.60    3.20
   3   7  -1   25.70    4.90
   3  -7   1   32.60    3.10
   3  -7   1   36.40    6.50
   3  -7   1   38.30    3.20
   3  -7   1   29.40    3.10
   3   7  -1   28.60    6.40
   3   7  -1   31.30    5.00
   3  -7   1   30.20    3.20
   3   7  -1   37.80    4.30
   3  -7   1   27.90    4.30
   3  -7   1   33.20    6.90
   3   7  -1   39.90    5.10
   3   7  -1   33.80    4.90
   3  -7   1   32.90    6.30
   3  -7   1   27.50    6.40
   3   7  -1   35.20    6.50
  -3   7  -1   30.90    4.10
  -3   7  -1   29.40    5.20
  -3   7  -1   31.90    6.40
  -3  -7   1   50.29    8.20
  -3  -7   1   39.60    5.50
  -3   7  -1   36.70    7.30
  -3   7  -1   31.70    3.10
  -3  -7   1   38.10    7.90
  -3  -7   1   36.40    3.00
  -3   7  -1   33.60    5.60
  -3  -7   1   33.50    3.00
  -3  -7   1   44.80    6.70
  -3   7  -1   31.00    6.40
  -3   7  -1   40.70    6.60
  -3   7  -1   32.20    6.60
  -3  -7   1   28.10    6.00
  -3  -7   1   41.80    5.40
  -3  -7   1   46.80    6.80
  -3  -7   1   37.40    7.50
  -3  -7   1   31.90    4.20
  -3  -7   1   30.60    4.00
  -3  -7   1   26.10    6.30
  -3  -7   1   33.70    6.40
  -3  -7   1   33.30    4.70
  -3   7  -1   29.20    5.90
   3  -6   1  503.25   25.00
   3  -6   1  409.76   23.70
   3   6  -1  489.65   22.60
   3   6  -1  504.35   22.30
   3   6  -1  506.75   24.50
   3   6  -1  476.55   22.40
   3  -6   1  473.45   18.70
   3   6  -1  486.75   24.50
   3  -6   1  432.06   20.80
   3  -6   1  474.35   18.70
   3  -6   1  467.45   21.90
   3   6  -1  441.26   24.30
   3  -6   1  436.66   21.50
   3  -6   1  504.25   24.20
   3  -6   1  484.55   18.80
   3   6  -1  491.85   22.30
   3  -6   1  478.65   23.20
   3  -6   1  465.65   18.60
   3  -6   1  449.56   18.70
   3   6  -1  443.76   20.00
   3  -6   1  478.65   18.60
   3   6  -1  462.05   24.60
   3  -6   1  498.25   25.30
  -3   6  -1  503.75   22.90
  -3   6  -1  426.96   22.40
  -3   6  -1  481.45   23.00
  -3   6  -1  496.15   24.30
  -3   6  -1  497.85   25.40
  -3  -6   1  484.95   25.30
  -3  -6   1  494.95   21.50
  -3  -6   1  468.75   24.30
  -3  -6   1  464.45   18.60
  -3   6  -1  458.85   24.00
  -3   6  -1  474.25   24.70
  -3  -6   1  452.35   24.20
  -3  -6   1  468.65   21.40
  -3  -6   1  508.85   24.90
  -3   6  -1  463.95   24.30
  -3  -6   1  437.56   21.70
  -3   6  -1  448.26   19.50
  -3   6  -1  477.85   21.10
  -3  -6   1  442.86   22.00
  -3  -6   1  463.65   18.60
  -3  -6   1  440.06   23.80
  -3  -6   1  490.05   24.80
  -3  -6   1  488.65   25.40
   3   5  -1  828.72   33.20
   3  -5   1  792.02   36.10
   3   5  -1  722.33   35.30
   3  -5   1  769.22   32.90
   3  -5   1  805.02   35.50
   3  -5   1  830.82   36.20
   3   5  -1  752.72   33.60
   3  -5   1  810.62   34.00
   3   5  -1  798.82   36.30
   3  -5   1  798.52   34.50
   3   5  -1  796.92   31.10
   3  -5   1  782.12   33.70
   3   5  -1  771.72   34.10
   3   5  -1  829.42   36.40
   3  -5   1  844.22   36.50
   3   5  -1  776.92   35.70
   3   5  -1  677.83   33.50
  -3  -5   1  803.12   35.70
  -3   5  -1  768.02   36.10
  -3  -5   1  826.92   36.30
  -3  -5   1  801.12   33.40
  -3  -5   1  761.42   35.80
  -3   5  -1  797.32   35.90
  -3  -5   1  745.43   33.20
  -3   5  -1  791.52   34.20
  -3   5  -1  701.63   35.00
  -3  -5   1  837.42   36.00
  -3   5  -1  816.32   36.20
  -3  -5   1  802.72   33.90
  -3  -5   1  715.93   32.70
  -3  -5   1  833.02   40.10
  -3  -5   1  830.82   34.30
  -3   5  -1  843.32   33.20
  -3  -5   1  783.52   35.90
  -3   5  -1  779.02   31.50
  -3   5  -1  824.82   36.20
  -3  -5   1  746.13   38.60
  -3   5  -1  832.52   34.90
   3   4  -1  553.54   26.40
   3  -4   1  554.94   26.00
   3   4  -1  560.64   23.50
   3  -4   1  525.65   24.60
   3   4  -1  562.94   26.40
   3   4  -1  503.25   25.70
   3  -4   1  544.05   24.80
   3  -4   1  598.54   26.80
   3   4  -1  539.15   24.60
   3  -4   1  513.25   23.70
   3   4  -1  579.04   26.50
   3  -4   1  580.44   26.40
   3  -4   1  524.85   24.70
   3   4  -1  600.54   25.40
   3  -4   1  565.74   26.60
   3  -4   1  541.15   26.00
  -3   4  -1  488.45   24.90
  -3  -4   1  583.64   26.10
  -3   4  -1  552.74   24.60
  -3  -4   1  535.55   26.30
  -3   4  -1  563.24   26.20
  -3  -4   1  558.44   24.80
  -3  -4   1  498.05   26.10
  -3  -4   1  550.84   25.80
  -3   4  -1  539.15   26.20
  -3  -4   1  580.74   26.40
  -3   4  -1  546.95   26.20
  -3   4  -1  585.74   24.20
  -3  -4   1  472.55   25.40
  -3   4  -1  533.75   22.70
  -3   4  -1  501.95   25.60
  -3  -4   1  548.65   24.90
  -3  -4   1  537.55   24.40
  -3   4  -1  521.25   25.80
  -3  -4   1  509.75   26.40
  -3  -4   1  520.55   23.40
  -3  -4   1  592.14   24.70
  -3  -4   1  554.24   21.20
   3   3  -1  406.56   20.20
   3   3  -1  409.46   20.40
   3   3  -1  406.46   16.20
   3   3  -1  377.96   19.40
   3  -3   1  421.16   19.00
   3   3  -1  408.56   19.40
   3  -3   1  400.76   20.50
   3  -3   1  398.96   20.20
   3   3  -1  389.36   20.30
   3  -3   1  383.36   19.40
   3  -3   1  384.86   19.70
   3  -3   1  392.66   20.00
   3  -3   1  382.16   20.00
   3   3  -1  393.56   17.60
   3  -3   1  435.76   19.30
   3   3  -1  388.26   20.10
   3  -3   1  412.96   19.60
  -3  -3   1  358.16   20.00
  -3  -3   1  386.26   19.20
  -3  -3   1  386.46   19.90
  -3  -3   1  368.26   19.10
  -3   3  -1  442.56   19.10
  -3  -3   1  430.46   19.90
  -3   3  -1  430.06   20.70
  -3   3  -1  415.06   20.00
  -3   3  -1  422.16   20.70
  -3   3  -1  447.86   19.20
  -3  -3   1  386.96   20.00
  -3   3  -1  404.56   20.20
  -3   3  -1  404.06   20.50
  -3  -3   1  418.36   20.70
  -3  -3   1  428.06   19.40
  -3  -3   1  400.36   20.30
  -3   3  -1  438.16   20.10
  -3  -3   1  406.36   20.00
  -3   3  -1  437.06   20.50
  -3  -3   1  409.36   16.20
  -3  -3   1  390.86   17.50
  -3   3  -1  402.46   17.80
  -3  -3   1  396.36   20.50
   3   2  -1  359.46   17.90
   3   2  -1  362.86   17.80
   3  -2   1  320.97   16.60
   3  -2   1  378.66   17.00
   3   2  -1  336.67   17.70
   3   2  -1  352.66   15.50
   3   2  -1  370.36   17.80
   3  -2   1  320.97   17.30
   3   2  -1  351.06   14.80
   3   2  -1  337.67   13.60
   3  -2   1  350.06   17.60
   3   2  -1  335.17   17.40
   3  -2   1  349.67   18.30
   3   2  -1  343.87   17.90
   3   2  -1  350.46   17.30
   3  -2   1  361.26   17.70
   3   2  -1  343.47   17.30
   3  -2   1  321.57   17.10
   3  -2   1  347.47   17.90
  -3   2  -1  354.76   14.10
  -3   2  -1  344.57   16.90
  -3   2  -1  363.96   18.00
  -3  -2   1  372.36   17.80
  -3  -2   1  334.17   15.30
  -3  -2   1  357.16   14.90
  -3   2  -1  392.86   18.50
  -3   2  -1  347.77   14.20
  -3   2  -1  349.57   16.60
  -3   2  -1  373.06   14.20
  -3   2  -1  350.06   14.30
  -3   2  -1  368.36   17.70
  -3  -2   1  348.77   17.80
  -3  -2   1  321.17   17.20
  -3  -2   1  367.96   18.00
  -3  -2   1  358.66   18.20
  -3  -2   1  364.26   17.50
  -3  -2   1  337.07   17.10
  -3   2  -1  358.86   17.80
  -3  -2   1  364.46   19.00
  -3   2  -1  346.27   16.20
  -3  -2   1  331.47   17.60
  -3   2  -1  364.16   17.60
  -3   2  -1  362.26   14.30
  -3   2  -1  353.16   18.10
  -3  -2   1  333.77   17.50
  -3   2  -1  348.77   17.90
  -3   2  -1  360.26   14.20
   3   1  -1 4899.31  200.98
   3  -1   1 5433.66  204.58
   3   1  -1 5439.06  204.38
   3  -1   1 5455.65  203.58
   3   1  -1 5154.88  204.28
   3   1  -1 5281.67  204.58
   3  -1   1 5357.96  203.98
   3   1  -1 5605.74  204.78
   3  -1   1 5295.47  204.58
   3   1  -1 5601.54  202.18
   3  -1   1 5041.50  203.18
   3   1  -1 5547.34  203.98
   3   1  -1 5003.10  203.28
   3  -1   1 5570.24  204.78
  -3   1  -1 5447.56  204.78
  -3   1  -1 5457.95  201.58
  -3   1  -1 5614.94  204.28
  -3  -1   1 5539.35  204.68
  -3   1  -1 5447.66  201.88
  -3  -1   1 5612.84  204.68
  -3   1  -1 5438.86  201.68
  -3   1  -1 5479.15  203.38
  -3   1  -1 5449.95  203.28
  -3   1  -1 5634.44  201.98
  -3   1  -1 5527.65  204.78
  -3  -1   1 5461.95  204.38
  -3  -1   1 5084.39  201.88
  -3  -1   1 5560.54  204.68
  -3   1  -1 5607.14  204.98
  -3   1  -1 5523.25  204.08
  -3   1  -1 5154.68  203.58
  -3  -1   1 5280.47  203.98
  -3  -1   1 5330.87  203.58
  -3   1  -1 5171.78  203.48
  -3  -1   1 5472.45  204.58
  -3   1  -1 5477.05  201.68
  -3   1  -1 5441.56  204.78
  -3   1  -1 5312.07  204.68
  -3  -1   1 5420.46  201.18
  -3   1  -1 5457.85  201.58
  -3  -1   1 5488.55  203.58
   3   0  -1  319.27   14.60
   3   0  -1  305.57   14.30
   3   0  -1  278.67   14.20
   3   0  -1  289.97   15.10
   3   0   1  300.97   17.20
   3   0  -1  304.97   15.60
   3   0   1  294.07   14.80
   3   0  -1  317.17   15.90
   3   0   1  289.97   15.80
   3   0  -1  291.87   15.50
   3   0  -1  313.37   14.70
   3   0   1  299.47   15.50
   3   0   1  309.97   15.20
   3   0  -1  267.37   15.30
   3   0   1  294.87   15.50
   3   0   1  293.47   15.80
   3   0   1  296.47   14.20
   3   0  -1  307.57   14.00
   3   0  -1  294.47   15.70
  -3   0  -1  315.57   15.80
  -3   0  -1  279.17   16.40
  -3   0  -1  311.57   14.30
  -3   0  -1  301.17   15.10
  -3   0  -1  295.57   13.90
  -3   0   1  306.67   15.60
  -3   0   1  303.67   15.40
  -3   0  -1  300.57   15.30
  -3   0  -1  298.27   14.00
  -3   0  -1  316.07   15.70
  -3   0   1  308.87   16.00
  -3   0   1  291.77   15.70
  -3   0   1  321.97   16.10
  -3   0   1  311.77   13.70
  -3   0  -1  308.97   14.00
  -3   0  -1  302.37   15.80
  -3   0   1  296.07   14.30
  -3   0  -1  300.77   14.70
  -3   0   1  285.37   14.70
  -3   0   1  303.67   15.20
  -3   0  -1  310.07   13.90
  -3   0  -1  290.17   14.80
  -3   0  -1  310.87   15.90
  -3   0  -1  311.37   14.40
  -3   0   1  301.27   15.60
  -3   0   1  301.87   14.30
  -3   0   1  298.87   15.70
  -3   0   1  290.47   14.60
   3   1   1 5408.76  202.78
   3   1   1 5327.77  204.38
   3   1   1 4968.80  205.08
   3   1   1 5548.54  205.38
   3  -1  -1 5599.24  205.38
   3  -1  -1 5414.66  205.08
   3   1   1 5019.30  203.88
   3  -1  -1 5454.05  202.68
   3  -1  -1 5655.53  204.98
   3   1   1 5360.76  205.08
   3   1   1 5503.15  205.28
   3  -1  -1 5118.09  202.78
   3   1   1 5501.75  202.38
   3  -1  -1 5419.66  203.98
   3  -1  -1 5259.07  202.98
   3  -1  -1 5520.85  204.98
   3  -1  -1 5564.54  204.08
   3   1   1 5639.34  204.08
  -3   1   1 5543.25  203.48
  -3  -1  -1 5499.05  202.48
  -3   1   1 5509.05  205.48
  -3  -1  -1 5655.03  205.28
  -3  -1  -1 5493.65  204.18
  -3  -1  -1 5402.06  203.88
  -3  -1  -1 5356.96  203.78
  -3  -1  -1 5577.44  205.38
  -3   1   1 5310.57  204.98
  -3  -1  -1 5303.27  204.48
  -3   1   1 5457.95  207.38
  -3  -1  -1 5641.14  204.38
  -3   1   1 5017.40  203.78
  -3   1   1 5438.06  202.68
  -3   1   1 5314.07  202.78
  -3   1   1 5240.28  205.18
  -3   1   1 5535.55  204.78
  -3  -1  -1 5424.06  203.58
  -3   1   1 5430.76  203.38
  -3   1   1 5456.85  205.08
  -3  -1  -1 5101.79  203.68
  -3   1   1 5602.34  203.88
  -3   1   1 5472.55  204.08
  -3  -1  -1 5363.86  205.18
  -3  -1  -1 5439.86  204.38
   3   2   1  382.46   17.20
   3  -2  -1  322.77   15.10
   3  -2  -1  342.87   15.50
   3   2   1  366.96   18.30
   3  -2  -1  354.06   17.00
   3  -2  -1  347.97   17.00
   3  -2  -1  341.87   17.70
   3  -2  -1  295.77   16.00
   3  -2  -1  357.66   18.00
   3   2   1  352.16   17.90
   3   2   1  332.67   17.40
   3   2   1  343.67   14.60
   3   2   1  352.26   16.90
   3   2   1  366.76   18.00
   3   2   1  357.76   17.50
   3  -2  -1  350.06   17.80
   3   2   1  339.77   15.40
   3   2   1  322.57   17.60
   3  -2  -1  359.06   17.50
   3  -2  -1  335.87   15.10
   3  -2  -1  336.17   17.40
   3  -2  -1  380.16   18.30
  -3   2   1  376.46   17.80
  -3  -2  -1  313.07   17.70
  -3   2   1  353.36   15.20
  -3  -2  -1  360.86   14.70
  -3   2   1  359.86   17.90
  -3  -2  -1  367.36   17.50
  -3   2   1  371.46   17.70
  -3   2   1  356.36   17.10
  -3   2   1  356.36   15.60
  -3  -2  -1  367.66   17.60
  -3  -2  -1  352.26   17.10
  -3   2   1  372.26   16.60
  -3  -2  -1  315.07   16.40
  -3  -2  -1  348.27   17.20
  -3  -2  -1  346.37   18.00
  -3   2   1  369.46   15.60
  -3  -2  -1  370.46   17.40
  -3  -2  -1  368.76   18.00
  -3   2   1  373.16   18.10
  -3  -2  -1  366.76   18.40
  -3   2   1  330.37   17.80
  -3   2   1  361.06   18.10
  -3  -2  -1  359.16   17.10
  -3   2   1  326.47   15.10
  -3  -2  -1  352.76   16.80
  -3   2   1  356.06   18.00
  -3  -2  -1  365.86   17.80
   3  -3  -1  420.16   20.00
   3   3   1  370.66   18.30
   3   3   1  387.56   20.10
   3  -3  -1  379.66   19.60
   3  -3  -1  348.17   17.40
   3   3   1  402.06   19.80
   3   3   1  384.06   19.60
   3  -3  -1  381.46   19.60
   3  -3  -1  384.36   16.60
   3  -3  -1  392.56   16.90
   3   3   1  428.36   20.40
   3  -3  -1  403.56   16.80
   3   3   1  426.16   20.10
   3  -3  -1  408.16   20.30
   3   3   1  405.16   17.30
   3   3   1  380.16   20.00
   3   3   1  404.16   18.90
   3  -3  -1  399.06   19.50
   3  -3  -1  405.76   19.70
   3  -3  -1  438.26   20.20
  -3   3   1  406.46   20.00
  -3  -3  -1  401.16   20.30
  -3  -3  -1  411.16   19.80
  -3  -3  -1  394.16   19.70
  -3   3   1  377.36   19.70
  -3  -3  -1  388.96   20.20
  -3  -3  -1  366.16   19.30
  -3   3   1  413.86   19.80
  -3   3   1  404.46   16.80
  -3   3   1  404.26   19.90
  -3   3   1  410.36   17.00
  -3   3   1  411.86   20.10
  -3  -3  -1  406.16   20.30
  -3  -3  -1  402.76   19.70
  -3   3   1  409.96   16.70
  -3   3   1  412.16   19.80
  -3  -3  -1  392.16   18.70
  -3   3   1  422.46   19.80
  -3  -3  -1  401.06   18.80
  -3  -3  -1  410.26   20.30
  -3   3   1  379.86   16.60
  -3  -3  -1  393.66   18.30
  -3   3   1  407.06   20.10
  -3  -3  -1  408.46   20.10
  -3   3   1  381.46   19.80
   3   4   1  552.14   24.90
   3   4   1  526.35   22.90
   3   4   1  546.15   29.70
   3   4   1  568.94   25.80
   3  -4  -1  509.45   22.20
   3  -4  -1  552.74   23.00
   3   4   1  566.54   26.70
   3  -4  -1  537.95   25.30
   3  -4  -1  520.35   22.40
   3  -4  -1  563.84   25.60
   3   4   1  554.94   26.10
   3  -4  -1  587.44   26.30
   3   4   1  530.65   25.90
   3  -4  -1  569.94   25.90
   3   4   1  567.54   26.70
   3  -4  -1  545.15   26.40
   3  -4  -1  569.84   22.30
   3  -4  -1  550.44   25.80
   3   4   1  534.35   23.90
   3  -4  -1  524.95   25.90
  -3   4   1  547.25   26.30
  -3   4   1  541.05   22.20
  -3   4   1  560.54   26.30
  -3   4   1  463.85   25.40
  -3  -4  -1  556.14   24.20
  -3  -4  -1  552.94   25.40
  -3   4   1  583.74   26.10
  -3  -4  -1  562.34   26.00
  -3  -4  -1  537.05   25.90
  -3  -4  -1  560.14   25.00
  -3   4   1  522.35   21.40
  -3   4   1  508.25   25.20
  -3  -4  -1  593.64   26.80
  -3   4   1  552.64   22.20
  -3  -4  -1  545.15   26.30
  -3  -4  -1  547.95   26.30
  -3   4   1  590.74   26.40
  -3   4   1  559.84   23.00
  -3   4   1  593.04   26.20
  -3  -4  -1  559.34   26.70
  -3  -4  -1  544.15   26.60
  -3   4   1  547.55   25.80
  -3  -4  -1  553.74   26.20
  -3   4   1  515.95   21.40
  -3  -4  -1  561.54   23.80
  -3   4   1  516.35   25.80
  -3   4   1  577.54   22.50
   3  -5  -1  783.52   34.80
   3  -5  -1  829.42   36.50
   3  -5  -1  770.62   36.50
   3  -5  -1  793.12   35.90
   3   5   1  856.01   35.10
   3   5   1  804.22   36.00
   3   5   1  775.82   39.40
   3   5   1  778.12   33.20
   3   5   1  774.62   36.50
   3  -5  -1  792.82   31.90
   3  -5  -1  829.12   32.00
   3  -5  -1  826.62   36.00
   3   5   1  805.32   32.80
   3  -5  -1  806.52   32.10
   3  -5  -1  773.22   34.80
   3  -5  -1  812.82   35.70
   3   5   1  878.41   36.80
   3   5   1  809.12   35.30
   3  -5  -1  768.42   31.70
  -3  -5  -1  829.12   34.80
  -3   5   1  793.12   35.40
  -3   5   1  801.32   31.90
  -3  -5  -1  801.92   36.50
  -3   5   1  832.02   36.60
  -3   5   1  774.82   31.70
  -3   5   1  836.62   36.60
  -3   5   1  804.72   36.00
  -3  -5  -1  771.82   36.10
  -3  -5  -1  784.42   36.50
  -3   5   1  782.72   31.60
  -3  -5  -1  849.91   33.70
  -3   5   1  743.93   35.80
  -3  -5  -1  774.12   34.60
  -3  -5  -1  804.32   37.40
  -3   5   1  772.52   35.10
  -3  -5  -1  811.82   36.40
  -3   5   1  754.92   36.20
  -3  -5  -1  800.92   36.40
  -3   5   1  740.43   35.10
  -3  -5  -1  802.42   36.10
  -3   5   1  830.92   32.00
  -3   5   1  780.82   35.40
  -3  -5  -1  811.72   32.90
   3  -6  -1  457.05   23.90
   3  -6  -1  476.35   20.00
   3  -6  -1  482.45   22.70
   3   6   1  382.86   23.20
   3  -6  -1  445.16   24.10
   3  -6  -1  484.05   20.40
   3  -6  -1  499.75   24.60
   3   6   1  462.55   20.80
   3  -6  -1  458.25   23.20
   3   6   1  465.75   21.10
   3   6   1  447.36   22.80
   3  -6  -1  471.05   24.70
   3   6   1  453.55   24.50
   3   6   1  442.06   24.60
   3  -6  -1  433.76   22.30
   3  -6  -1  487.15   20.20
   3   6   1  462.45   22.90
   3   6   1  453.35   23.70
   3  -6  -1  484.65   19.40
  -3  -6  -1  490.15   24.70
  -3   6   1  488.55   24.70
  -3   6   1  490.55   20.30
  -3  -6  -1  448.66   20.90
  -3   6   1  451.35   24.60
  -3   6   1  464.55   23.80
  -3   6   1  482.15   24.90
  -3  -6  -1  468.75   24.80
  -3  -6  -1  493.95   25.60
  -3  -6  -1  456.25   24.30
  -3  -6  -1  422.16   20.20
  -3   6   1  475.25   23.50
  -3  -6  -1  457.75   22.30
  -3  -6  -1  427.56   21.80
  -3   6   1  491.15   19.90
  -3   6   1  472.95   24.50
  -3   6   1  467.55   23.60
  -3  -6  -1  473.05   24.10
  -3   6   1  520.55   23.90
  -3  -6  -1  454.95   24.10
  -3   6   1  481.15   19.30
  -3  -6  -1  487.25   24.50
  -3  -6  -1  451.75   24.20
  -3   6   1  465.35   19.90
  -3  -6  -1  498.35   23.20
   3   7   1   39.20    4.40
   3   7   1   34.80    5.30
   3   7   1   37.90    7.20
   3   7   1   28.70    6.10
   3  -7  -1   29.00    7.00
   3   7   1   26.80    6.40
   3  -7  -1   36.20    3.00
   3  -7  -1   46.70    8.00
   3  -7  -1   34.10    5.20
   3  -7  -1   31.10    5.20
   3  -7  -1   32.20    6.20
   3  -7  -1   24.40    6.20
   3  -7  -1   44.50    6.50
   3   7   1   23.40    4.60
   3   7   1   29.10    6.60
   3  -7  -1   30.60    4.00
   3   7   1   31.00    2.50
   3  -7  -1   43.60    4.40
   3   7   1   35.70    5.70
   3  -7  -1   31.70    4.00
  -3   7   1   36.40    7.00
  -3  -7  -1   48.40    8.40
  -3  -7  -1   41.20    5.30
  -3  -7  -1   43.90    6.80
  -3   7   1   37.10    2.90
  -3   7   1   39.20    6.00
  -3  -7  -1   33.90    6.90
  -3   7   1   22.00    6.00
  -3   7   1   30.50    3.90
  -3  -7  -1   39.30    4.00
  -3   7   1   36.90    5.90
  -3   7   1   33.20    7.10
  -3  -7  -1   33.80    6.70
  -3  -7  -1   32.60    6.90
  -3   7   1   36.60    4.40
  -3  -7  -1   34.30    4.20
  -3  -7  -1   36.10    2.70
  -3   7   1   45.30    6.40
  -3  -7  -1   32.80    6.50
  -3   7   1   35.10    4.10
  -3  -7  -1   31.70    4.90
  -3  -7  -1   32.20    6.20
  -3  -7  -1   30.70    6.70
  -3  -7  -1   39.30    7.60
  -3   7   1   34.00    6.60
   3   8   1  510.15   28.50
   3  -8  -1  491.25   26.10
   3  -8  -1  508.25   23.80
   3  -8  -1  536.35   24.20
   3  -8  -1  542.05   23.80
   3  -8  -1  546.65   28.50
   3   8   1  546.45   26.30
   3   8   1  585.34   27.60
   3  -8  -1  562.74   28.30
   3  -8  -1  519.45   25.10
   3  -8  -1  558.94   28.80
   3   8   1  528.15   22.00
   3   8   1  547.45   29.30
   3   8   1  536.65   26.10
   3   8   1  539.65   25.30
   3  -8  -1  507.35   25.10
   3  -8  -1  520.85   28.40
   3  -8  -1  544.15   29.00
   3   8   1  580.24   29.20
   3  -8  -1  560.34   21.40
  -3   8   1  544.25   26.70
  -3   8   1  531.95   26.30
  -3   8   1  571.64   28.10
  -3  -8  -1  518.45   23.60
  -3  -8  -1  566.24   25.00
  -3   8   1  517.25   23.50
  -3  -8  -1  514.15   24.60
  -3  -8  -1  573.84   29.40
  -3   8   1  531.45   26.80
  -3  -8  -1  561.84   29.80
  -3   8   1  543.25   28.70
  -3  -8  -1  484.75   26.40
  -3  -8  -1  566.24   28.90
  -3   8   1  551.54   24.10
  -3  -8  -1  565.84   28.20
  -3   8   1  555.24   29.50
  -3  -8  -1  524.75   23.10
  -3  -8  -1  511.05   28.00
  -3  -8  -1  526.85   28.60
  -3  -8  -1  544.85   22.10
  -3   8   1  541.05   29.00
  -3  -8  -1  552.34   28.50
  -3   8   1  499.35   26.80
  -3  -8  -1  528.25   28.30
  -3   8   1  552.54   21.20
   3   9   1  436.16   24.70
   3  -9  -1  468.65   21.50
   3  -9  -1  440.66   26.40
   3  -9  -1  475.05   22.20
   3   9   1  460.25   23.70
   3  -9  -1  444.36   21.60
   3   9   1  507.65   27.30
   3   9   1  440.56   24.70
   3  -9  -1  470.75   25.90
   3  -9  -1  467.55   21.90
   3   9   1  467.15   23.70
   3   9   1  455.35   23.30
   3  -9  -1  499.15   24.60
   3   9   1  446.86   26.20
   3  -9  -1  501.65   22.80
   3   9   1  456.65   26.70
  -3   9   1  463.55   24.20
  -3  -9  -1  452.95   20.90
  -3  -9  -1  458.05   26.60
  -3  -9  -1  442.76   24.50
  -3  -9  -1  440.16   19.80
  -3   9   1  486.45   25.00
  -3  -9  -1  457.15   20.20
  -3   9   1  452.65   23.70
  -3  -9  -1  454.15   21.70
  -3   9   1  458.25   21.80
  -3   9   1  449.56   25.20
  -3   9   1  482.15   27.00
  -3   9   1  456.75   21.40
  -3   9   1  473.85   26.60
  -3  -9  -1  471.85   25.60
  -3  -9  -1  478.05   21.00
  -3   9   1  483.45   24.30
  -3  -9  -1  442.36   26.90
  -3   9   1  401.66   25.90
  -3  -9  -1  446.66   26.10
  -3  -9  -1  482.15   26.40
   3 -10  -1   35.80    5.70
   3 -10  -1   27.10    6.20
   3 -10  -1   34.30    5.60
   3  10   1   26.90    5.70
   3  10   1   26.00    7.00
   3  10   1   29.10    7.60
   3  10   1   28.60    6.80
   3 -10  -1   25.70    5.80
   3 -10  -1   26.70    5.40
   3 -10  -1   35.80    8.00
   3  10   1   32.50    6.50
   3 -10  -1   32.70    5.40
   3  10   1   37.00    7.20
   3 -10  -1   25.30    7.10
   3  10   1   36.30    7.90
   3  10   1   27.20    4.00
  -3 -10  -1   34.80    4.50
  -3 -10  -1   27.00    4.40
  -3  10   1   31.70    9.80
  -3 -10  -1   44.40    8.20
  -3  10   1   43.90    9.20
  -3 -10  -1   38.00    8.20
  -3  10   1   43.30    7.80
  -3  10   1   31.30    5.40
  -3 -10  -1   29.90    4.10
  -3 -10  -1   27.90    3.70
  -3  10   1   29.90    5.90
  -3  10   1   36.20    6.80
  -3  10   1   26.50    7.00
  -3 -10  -1   22.90    6.90
  -3 -10  -1   35.20    8.00
  -3 -10  -1   31.50    4.60
  -3  10   1   24.00    5.90
  -3 -10  -1   44.30    8.80
  -3 -10  -1   41.00    8.40
   3 -11  -1  443.06   27.60
   3  11   1  434.16   27.10
   3 -11  -1  464.65   27.00
   3 -11  -1  445.66   22.00
   3  11   1  418.86   20.10
   3 -11  -1  415.56   22.00
   3  11   1  438.86   23.30
   3  11   1  432.86   23.50
   3 -11  -1  437.86   22.60
   3  11   1  457.85   25.80
   3  11   1  440.86   23.90
   3 -11  -1  458.15   24.30
  -3  11   1  443.26   24.00
  -3  11   1  455.25   26.50
  -3  11   1  445.96   22.40
  -3 -11  -1  422.46   26.10
  -3 -11  -1  469.25   25.90
  -3 -11  -1  414.26   20.10
  -3 -11  -1  432.66   20.00
  -3 -11  -1  437.86   26.90
  -3 -11  -1  426.06   27.60
  -3  11   1  397.76   26.60
  -3  11   1  395.16   26.70
  -3  11   1  377.96   25.70
  -3  11   1  461.15   24.30
  -3 -11  -1  421.56   19.80
  -3 -11  -1  449.36   20.10
  -3  11   1  459.85   24.90
  -3 -11  -1  421.46   26.90
   3 -12  -1   63.99   12.10
   3  12   1   37.30    5.60
   3  12   1   53.99   11.50
   3  12   1   48.80    8.90
   3 -12  -1   51.39    7.00
   3  12   1   36.00    7.20
   3 -12  -1   66.59   11.70
   3  12   1   51.19    9.80
   3 -12  -1   43.80    8.20
  -3 -12  -1   50.39    5.20
  -3  12   1   32.10    9.10
  -3 -12  -1   42.60   10.00
  -3  12   1   52.89    7.90
  -3 -12  -1   52.29   11.20
  -3 -12  -1   53.09   11.40
  -3  12   1   57.69   12.00
  -3  12   1   53.69    8.10
  -3 -12  -1   48.30   10.20
  -3  12   1   73.49   12.40
  -3 -12  -1   45.50    5.20
  -3  12   1   56.39    9.80
   3 -13  -1  245.68   20.70
   3  13   1  196.98   15.20
   3 -13  -1  211.58   14.70
   3  13   1  261.97   17.60
   3 -13  -1  206.58   15.00
   3 -13  -1  225.28   15.70
   3  13   1  240.88   18.60
   3  13   1  233.28   20.20
   3 -13  -1  226.98   18.90
  -3  13   1  217.48   15.90
  -3  13   1  211.28   19.70
  -3  13   1  217.98   16.20
  -3 -13  -1  207.68   18.20
  -3  13   1  252.17   20.10
  -3 -13  -1  210.18   19.50
  -3 -13  -1  249.68   18.20
  -3  13   1  242.88   17.20
  -3 -13  -1  194.18   18.60
  -3  13   1  236.88   20.20
   3 -14  -1    4.60    4.20
   3 -14  -1   -7.00    3.80
   3 -14  -1   22.50    6.20
   3  14   1   13.30    7.40
   3 -14  -1    2.50    4.00
   3  14   1    8.60    6.00
   3  14   1    6.40    4.40
   3  14   1   10.80    6.00
   3 -14  -1   20.40    8.00
  -3 -14  -1    4.50    5.80
  -3  14   1   11.20    8.20
  -3  14   1   12.50    5.40
  -3  14   1   -2.50    4.20
  -3  14   1   15.50    7.90
  -3 -14  -1    3.60    4.80
  -3 -14  -1   -2.90    5.80
  -3 -14  -1    1.30    6.10
  -3  14   1   10.00    6.50
  -3  14   1    5.70    4.10
  -3 -14  -1    7.70    7.20
  -3 -14  -1    5.20    6.20
   3  15   1   68.79   10.70
   3  15   1   52.09    9.00
   3  15   1   51.19   12.00
   3 -15  -1   65.49   12.70
   3  15   1   42.10   10.30
   3 -15  -1   63.39   13.60
  -3 -15  -1   52.09   10.80
  -3 -15  -1   59.19   12.40
  -3  15   1   46.70   11.40
  -3 -15  -1   62.09   13.80
  -3  15   1   54.29   10.60
  -3 -15  -1   43.60   11.00
  -3  15   1   17.00    9.10
  -3  15   1   56.19    9.10
  -3 -15  -1   57.09   12.70
  -3 -15  -1   54.29   12.80
  -3  15   1   51.99   13.00
   3 -16  -1   67.19   14.40
   3  16   1   53.69   11.10
   3  16   1   76.29   13.90
   3  16   1   28.70   10.50
   3 -16  -1   56.19   12.70
   3  16   1   49.10    9.10
  -3  16   1   55.79   14.10
  -3  16   1   54.39   13.50
  -3  16   1   74.49   14.50
  -3  16   1   56.69   10.10
  -3 -16  -1   57.79   13.90
  -3 -16  -1   61.39   13.10
  -3 -16  -1   58.79   13.50
  -3 -16  -1   61.39   13.90
  -3 -16  -1   45.20   10.20
  -3 -16  -1   42.70   11.80
   3  17   1   79.09   15.20
   3  17   1   56.69   14.40
   3 -17  -1   88.19   16.90
   3  17   1   98.39   11.30
  -3  17   1   74.09   10.70
  -3  17   1   64.39   22.00
  -3 -17  -1   84.19   15.10
  -3 -17  -1   58.19   13.30
  -3 -17  -1   67.99   15.60
  -3  17   1   73.09   15.20
  -3 -17  -1   74.99   15.40
  -3  17   1   62.19   14.70
  -3 -17  -1   75.39   14.60
   3  18   1   20.60    6.40
   3  18   1   22.40    9.90
   3 -18  -1   28.20   11.00
   3  18   1   25.90   11.00
   3 -18  -1   15.90    9.60
  -3  18   1   22.50    7.30
  -3 -18  -1   27.70   13.90
  -3 -18  -1   19.90    9.20
  -3 -18  -1   27.50   11.20
  -3  18   1   21.60    9.50
  -3 -18  -1   40.80   12.90
  -3  18   1   24.10   10.70
  -3 -18  -1   29.80   11.00
  -3  18   1   17.60   15.90
   3  19   1   40.10    9.00
   3  19   1   15.30    9.20
   3 -19  -1   33.90   12.40
   3 -19  -1   33.60   11.90
   3  19   1   26.90   10.60
  -3  19   1   29.90    8.50
  -3 -19  -1   36.10   11.20
  -3 -19  -1   30.90   12.90
  -3 -19  -1   69.69   16.20
  -3  19   1   45.10   13.90
  -3  19   1   50.09   13.70
  -3 -19  -1   36.80   13.40
  -3  19   1   27.70   12.50
  -3 -19  -1   32.60   13.00
   3  20   1   37.50   13.60
   3 -20  -1   23.00   12.50
   3  20   1   35.90   12.60
   3  20   1   29.80    8.10
   3 -20  -1   33.70   12.70
  -3  20   1   27.60    8.20
  -3  20   1   16.60   11.00
  -3  20   1   28.80   10.90
  -3 -20  -1   22.40   13.30
  -3 -20  -1   40.00   13.50
  -3  20   1   34.60   12.80
  -3 -20  -1   31.50   12.50
   3  21   1    1.50    9.20
   3 -21  -1   15.90   11.00
   3  21   1    3.00    5.00
   3 -21  -1    4.20   10.10
  -3  21   1   13.40    7.10
  -3 -21  -1   29.20   13.10
  -3  21   1    8.80    9.70
  -3 -21  -1   10.90   10.40
  -3  21   1    8.80    9.90
  -3  21   1    8.70   11.10
  -3 -21  -1   14.00   11.30
   4 -20   1   14.40   10.40
   4  20  -1   11.80    9.50
   4 -20   1    4.30    9.90
   4  20  -1    2.90    4.30
  -4 -20   1   13.60    9.80
  -4 -20   1   10.30   10.20
  -4 -20   1   12.00   10.60
  -4  20  -1    7.20    9.00
  -4 -20   1    0.40    9.00
  -4  20  -1    0.50    4.40
  -4  20  -1   29.60   13.00
   4  19  -1   -1.20    7.30
   4 -19   1    7.30    9.30
   4  19  -1    8.70    5.50
   4 -19   1    8.40    8.90
  -4 -19   1   -3.80    7.50
  -4  19  -1   -1.50    8.20
  -4 -19   1   -4.10    7.30
  -4  19  -1   -0.80    4.30
  -4 -19   1   12.80    9.80
  -4  19  -1    6.20    9.90
   4  18  -1    0.90    4.10
   4 -18   1    0.50    6.40
   4  18  -1   -7.00    6.20
   4 -18   1   -3.10    6.70
  -4 -18   1   -7.60    6.60
  -4 -18   1   -6.90    6.70
  -4  18  -1    1.80    4.60
  -4  18  -1    7.20    7.80
  -4 -18   1    3.20    8.80
  -4  18  -1   -5.50    6.70
  -4 -18   1   -0.40    7.70
  -4 -18   1   -3.40    7.00
   4  17  -1   39.30   12.30
   4  17  -1   63.49    9.90
   4 -17   1  106.99   19.40
   4 -17   1   72.89   14.40
  -4 -17   1   84.89   16.50
  -4  17  -1   62.59   10.40
  -4 -17   1  106.19   17.90
  -4  17  -1   64.19   16.00
  -4 -17   1   81.59   16.20
  -4 -17   1   72.69   14.00
  -4 -17   1  110.49   17.40
  -4 -17   1   90.29   18.10
  -4  17  -1   60.99   14.60
  -4  17  -1  106.89   13.90
   4  16  -1  140.79   16.30
   4  16  -1  168.28   14.30
   4 -16   1  161.28   19.10
   4 -16   1  200.78   19.20
  -4  16  -1  166.28   14.80
  -4 -16   1  171.58   20.60
  -4 -16   1  141.39   16.60
  -4 -16   1  115.79   16.50
  -4 -16   1  154.08   20.90
  -4 -16   1  174.58   20.20
  -4  16  -1  137.19   15.70
  -4  16  -1  176.78   20.20
   4  15  -1   15.80    8.70
   4 -15   1   12.10    7.20
   4 -15   1   11.90    8.60
   4  15  -1    8.60    4.90
   4  15  -1    9.40    6.90
  -4 -15   1    7.60    6.60
  -4 -15   1   13.50    8.00
  -4  15  -1   11.90    7.40
  -4  15  -1    4.60    4.80
  -4 -15   1   18.10    8.60
  -4 -15   1   16.00    8.80
  -4  15  -1   20.40    9.50
  -4  15  -1    8.60    6.50
  -4  15  -1   17.90    7.00
  -4 -15   1   15.60    8.20
   4  14  -1   29.00    8.10
   4 -14   1   26.30    8.50
   4  14  -1   32.00    6.90
   4  14  -1    9.90    7.70
   4 -14   1   11.80    7.70
  -4 -14   1   23.20    9.30
  -4  14  -1   17.20    7.10
  -4 -14   1   30.10    9.10
  -4 -14   1   18.80    7.80
  -4  14  -1   24.60    6.70
  -4  14  -1   14.40    7.40
  -4  14  -1   23.40    7.70
  -4 -14   1   27.30    9.50
  -4  14  -1   21.30    9.10
  -4 -14   1   31.50    9.40
   4  13  -1  207.88   15.00
   4  13  -1  208.98   16.60
   4 -13   1  246.38   21.00
   4  13  -1  188.48   18.70
   4 -13   1  192.48   17.30
   4  13  -1  215.68   19.00
  -4 -13   1  180.58   17.30
  -4  13  -1  161.38   18.00
  -4 -13   1  183.38   13.20
  -4 -13   1  213.28   19.30
  -4 -13   1  211.48   19.30
  -4 -13   1  208.98   19.50
  -4  13  -1  176.28   17.70
  -4  13  -1  209.48   17.00
  -4  13  -1  203.88   15.50
  -4 -13   1  196.08   19.40
  -4  13  -1  196.48   17.30
   4  12  -1  521.25   33.10
   4  12  -1  546.25   28.50
   4 -12   1  584.44   32.00
   4 -12   1  561.64   34.10
   4  12  -1  601.14   34.20
   4  12  -1  558.84   30.00
  -4  12  -1  557.24   34.60
  -4 -12   1  526.75   32.80
  -4 -12   1  581.74   32.90
  -4  12  -1  539.35   30.80
  -4 -12   1  524.65   34.00
  -4  12  -1  553.34   33.20
  -4 -12   1  541.55   27.20
  -4 -12   1  532.75   33.10
  -4  12  -1  565.44   29.40
  -4  12  -1  573.74   32.00
   4 -11   1  207.08   11.30
   4  11  -1  190.78   14.90
   4  11  -1  208.58   17.70
   4  11  -1  209.08   14.60
   4 -11   1  200.98   11.90
   4  11  -1  206.28   17.80
   4 -11   1  212.48   16.70
   4 -11   1  213.68   18.80
   4 -11   1  201.78   10.80
   4 -11   1  208.58   11.30
  -4 -11   1  202.68   13.50
  -4  11  -1  220.38   16.60
  -4 -11   1  198.78   10.40
  -4 -11   1  205.58   18.70
  -4 -11   1  180.08   16.10
  -4  11  -1  197.18   16.70
  -4 -11   1  207.68   17.70
  -4  11  -1  179.08   14.40
  -4 -11   1  209.98   18.30
  -4  11  -1  196.28   17.60
  -4  11  -1  187.68   17.70
  -4 -11   1  185.48    9.80
  -4 -11   1  208.88   13.10
  -4 -11   1  206.68   15.50
  -4 -11   1  204.18   18.70
  -4 -11   1  229.68   19.30
   4 -10   1   44.90    5.40
   4  10  -1   55.39    7.70
   4 -10   1   52.69    9.30
   4 -10   1   57.29    4.90
   4 -10   1   49.10    6.30
   4 -10   1   43.50    9.60
   4 -10   1   58.39    4.80
   4  10  -1   56.19    7.20
   4  10  -1   42.30    9.70
   4 -10   1   59.59    4.60
   4 -10   1   55.69    4.60
   4  10  -1   51.59   10.40
   4  10  -1   46.10    7.20
   4  10  -1   44.70    7.40
   4 -10   1   55.49    4.90
  -4 -10   1   45.20    7.00
  -4  10  -1   43.30    9.70
  -4  10  -1   64.39    8.60
  -4  10  -1   58.19    9.20
  -4 -10   1   44.20    9.90
  -4 -10   1   60.89    8.20
  -4  10  -1   46.60    9.50
  -4 -10   1   56.29   11.30
  -4  10  -1   60.19   11.20
  -4 -10   1   64.09   11.80
  -4 -10   1   76.99   10.40
  -4 -10   1   62.99    7.20
  -4 -10   1   49.00   10.10
  -4 -10   1   63.69   12.20
  -4 -10   1   58.69    6.90
  -4  10  -1   57.89    5.70
  -4  10  -1   63.59    8.10
  -4 -10   1   51.29    5.50
   4  -9   1  369.26   23.20
   4  -9   1  351.36   20.90
   4  -9   1  339.07   14.40
   4   9  -1  308.47   21.60
   4   9  -1  338.67   19.30
   4   9  -1  332.27   19.00
   4  -9   1  309.47   14.30
   4  -9   1  318.17   16.50
   4   9  -1  315.67   19.00
   4  -9   1  332.57   17.80
   4  -9   1  342.17   14.20
   4   9  -1  340.57   17.50
   4  -9   1  315.17   14.10
   4  -9   1  339.97   14.30
   4   9  -1  300.37   23.50
   4  -9   1  337.77   14.20
  -4   9  -1  369.86   26.40
  -4   9  -1  345.07   21.90
  -4  -9   1  340.07   17.00
  -4   9  -1  359.26   20.10
  -4  -9   1  332.37   22.50
  -4   9  -1  345.27   19.70
  -4  -9   1  348.37   22.30
  -4  -9   1  357.06   19.50
  -4  -9   1  319.77   22.40
  -4   9  -1  310.17   19.80
  -4   9  -1  304.17   21.40
  -4  -9   1  339.67   22.60
  -4  -9   1  337.27   23.10
  -4   9  -1  352.36   16.80
  -4  -9   1  339.67   18.10
  -4   9  -1  370.86   21.70
  -4  -9   1  370.36   19.10
   4  -8   1   48.30    9.00
   4  -8   1   46.20    8.20
   4  -8   1   44.30    6.00
   4   8  -1   26.40    3.90
   4   8  -1   35.40    6.20
   4  -8   1   48.70    8.20
   4   8  -1   28.30    7.00
   4   8  -1   44.20    6.60
   4   8  -1   45.50    8.80
   4  -8   1   33.10    4.80
   4   8  -1   26.30    5.30
   4   8  -1   42.30    6.70
  -4  -8   1   37.00    5.40
  -4   8  -1   32.00    7.80
  -4   8  -1   32.10    4.60
  -4   8  -1   41.30    8.10
  -4  -8   1   32.90    7.90
  -4  -8   1   49.70    9.30
  -4  -8   1   40.90    5.90
  -4  -8   1   42.30    8.40
  -4   8  -1   42.10    8.20
  -4   8  -1   49.40    7.90
  -4  -8   1   36.20    7.70
  -4  -8   1   41.10    8.50
  -4  -8   1   31.00    5.10
  -4  -8   1   32.90    5.90
  -4   8  -1   41.50    8.70
  -4   8  -1   39.60    7.10
  -4   8  -1   33.50    6.10
   4   7  -1   51.09    6.20
   4   7  -1   66.79    7.30
   4  -7   1   47.30    7.50
   4   7  -1   53.19    7.00
   4  -7   1   45.90    8.40
   4  -7   1   46.00    8.60
   4   7  -1   52.59    7.90
   4   7  -1   52.29    4.20
   4   7  -1   57.89    6.70
   4  -7   1   43.60    6.90
   4  -7   1   62.09    8.40
   4  -7   1   57.09    8.00
   4   7  -1   58.69    8.30
   4  -7   1   40.60    5.20
   4  -7   1   49.10    6.40
   4   7  -1   46.70    8.70
   4  -7   1   49.10    6.30
  -4  -7   1   38.60    7.80
  -4  -7   1   51.99    6.00
  -4  -7   1   48.70    8.40
  -4   7  -1   44.30    6.50
  -4   7  -1   43.20    7.00
  -4   7  -1   51.89    8.90
  -4   7  -1   33.10    7.30
  -4   7  -1   45.30    3.80
  -4   7  -1   43.70    8.00
  -4   7  -1   49.60    7.60
  -4  -7   1   48.60    8.90
  -4   7  -1   49.00    6.90
  -4  -7   1   54.39    8.30
  -4  -7   1   48.80    6.30
  -4  -7   1   54.39    8.20
  -4  -7   1   49.20    5.80
  -4   7  -1   42.50    5.10
  -4  -7   1   49.99    7.80
  -4  -7   1   38.70    9.00
  -4  -7   1   47.90    6.30
  -4  -7   1   55.09    8.50
  -4  -7   1   44.00    8.30
   4   6  -1   43.10    3.30
   4  -6   1   45.60    6.30
   4   6  -1   42.70    7.10
   4   6  -1   54.19    7.60
   4  -6   1   56.69    5.80
   4  -6   1   68.89    8.20
   4   6  -1   53.09    5.70
   4   6  -1   51.49    6.70
   4  -6   1   50.59    6.70
   4  -6   1   44.90    8.50
   4  -6   1   56.39    8.20
   4  -6   1   56.59    7.70
   4  -6   1   55.19    7.40
   4   6  -1   44.60    6.00
   4  -6   1   46.40    6.20
   4   6  -1   46.00    7.20
  -4  -6   1   45.00    5.90
  -4  -6   1   52.79    9.20
  -4  -6   1   63.19    8.00
  -4  -6   1   50.99    6.30
  -4  -6   1   45.70    7.10
  -4  -6   1   54.09    7.70
  -4   6  -1   51.89    9.00
  -4  -6   1   40.30    5.70
  -4   6  -1   47.70    7.20
  -4   6  -1   45.90    4.10
  -4  -6   1   52.69    6.30
  -4  -6   1   44.40    5.90
  -4  -6   1   48.00    7.80
  -4   6  -1   53.89    7.50
  -4   6  -1   54.19    7.20
  -4  -6   1   49.20    7.60
  -4   6  -1   51.69    5.50
  -4  -6   1   51.39    7.80
  -4   6  -1   38.40    5.90
  -4   6  -1   56.09    7.60
  -4  -6   1   53.99    7.90
  -4   6  -1   42.00    6.70
   4   5  -1  618.64   29.70
   4   5  -1  534.35   31.10
   4  -5   1  599.64   27.70
   4   5  -1  553.14   27.70
   4   5  -1  578.44   27.10
   4   5  -1  622.94   29.80
   4  -5   1  595.94   26.30
   4  -5   1  600.34   29.40
   4   5  -1  593.44   25.70
   4   5  -1  630.44   29.70
   4  -5   1  540.75   27.30
   4  -5   1  608.14   30.00
   4  -5   1  596.64   29.40
   4  -5   1  577.34   29.00
   4  -5   1  542.55   35.90
   4  -5   1  579.44   29.50
  -4  -5   1  574.74   28.80
  -4   5  -1  538.75   28.80
  -4  -5   1  589.94   29.10
  -4  -5   1  508.95   25.20
  -4   5  -1  629.54   29.90
  -4  -5   1  575.34   27.10
  -4   5  -1  545.75   28.00
  -4   5  -1  567.14   24.50
  -4  -5   1  646.24   30.30
  -4  -5   1  568.14   29.70
  -4  -5   1  546.05   26.90
  -4   5  -1  576.84   26.20
  -4   5  -1  597.94   29.20
  -4   5  -1  560.34   27.80
  -4  -5   1  626.34   29.90
  -4   5  -1  570.84   27.10
  -4  -5   1  560.94   27.30
  -4   5  -1  584.34   31.60
  -4  -5   1  584.14   29.60
  -4  -5   1  598.14   29.10
  -4   5  -1  573.14   28.90
   4   4  -1  578.64   30.30
   4   4  -1  656.13   30.20
   4  -4   1  645.14   30.60
   4  -4   1  637.74   30.30
   4   4  -1  632.54   30.70
   4  -4   1  640.24   29.20
   4   4  -1  668.23   31.10
   4   4  -1  585.64   30.20
   4  -4   1  665.83   30.00
   4   4  -1  628.74   29.20
   4  -4   1  634.14   30.60
   4   4  -1  644.54   27.20
   4  -4   1  652.23   29.80
   4  -4   1  615.64   28.40
   4  -4   1  607.74   30.90
   4  -4   1  683.03   31.10
   4   4  -1  635.34   29.90
  -4  -4   1  654.93   30.80
  -4  -4   1  689.33   31.70
  -4   4  -1  633.04   30.80
  -4  -4   1  625.34   30.50
  -4   4  -1  635.44   30.20
  -4   4  -1  634.94   31.00
  -4   4  -1  610.04   29.80
  -4  -4   1  576.54   26.90
  -4  -4   1  628.74   29.50
  -4   4  -1  622.64   30.50
  -4   4  -1  653.53   30.60
  -4  -4   1  657.73   29.50
  -4   4  -1  619.64   27.00
  -4  -4   1  680.43   30.60
  -4  -4   1  700.23   31.70
  -4  -4   1  602.84   24.30
  -4   4  -1  659.53   29.00
  -4   4  -1  648.54   30.70
  -4  -4   1  552.24   30.50
  -4  -4   1  636.64   31.10
  -4   4  -1  652.13   28.60
  -4  -4   1  648.54   29.40
  -4  -4   1  625.54   29.30
   4   3  -1 1013.20   43.90
   4  -3   1  994.60   41.40
   4   3  -1 1010.30   39.30
   4  -3   1 1017.50   43.70
   4   3  -1  896.01   42.20
   4  -3   1  946.61   41.90
   4   3  -1 1020.30   43.20
   4  -3   1  972.80   42.30
   4   3  -1  969.30   41.80
   4  -3   1  927.91   42.40
   4  -3   1  981.70   42.20
   4  -3   1  967.90   41.00
   4   3  -1 1029.70   37.70
   4   3  -1  856.71   41.70
   4  -3   1  982.70   42.30
   4  -3   1 1021.00   42.70
   4   3  -1  948.11   42.70
  -4   3  -1  887.41   42.50
  -4   3  -1  968.10   42.40
  -4  -3   1  976.00   42.70
  -4   3  -1  944.51   39.80
  -4  -3   1 1001.70   42.70
  -4  -3   1  907.21   42.70
  -4  -3   1  939.11   42.70
  -4  -3   1 1013.30   42.20
  -4   3  -1  985.80   41.00
  -4  -3   1  928.71   41.50
  -4  -3   1  982.70   43.20
  -4   3  -1  944.31   42.40
  -4   3  -1  968.90   36.60
  -4   3  -1 1002.70   36.80
  -4  -3   1 1012.40   42.00
  -4   3  -1 1000.60   43.10
  -4   3  -1 1002.80   41.30
  -4  -3   1  915.91   37.50
  -4  -3   1  873.11   41.50
  -4  -3   1  996.60   42.80
  -4  -3   1  956.30   41.70
  -4   3  -1  972.90   36.60
  -4   3  -1  935.91   42.00
  -4  -3   1  957.80   43.20
  -4   3  -1  918.81   42.40
  -4   3  -1  982.80   42.30
   4   2  -1 3934.11  153.18
   4  -2   1 3982.30  153.58
   4   2  -1 4166.38  154.08
   4   2  -1 4018.10  149.69
   4   2  -1 3763.22  152.78
   4   2  -1 4149.58  154.18
   4   2  -1 3917.41  148.49
   4  -2   1 4272.77  153.78
   4  -2   1 3984.20  152.38
   4  -2   1 3922.61  153.98
   4  -2   1 4071.99  153.98
   4  -2   1 4094.69  152.98
   4   2  -1 4174.28  150.58
   4   2  -1 3772.72  148.39
   4  -2   1 4050.39  154.58
   4   2  -1 3937.01  153.78
   4   2  -1 3479.55  153.18
   4  -2   1 3645.84  152.28
  -4   2  -1 3832.22  153.68
  -4   2  -1 3850.41  154.08
  -4  -2   1 4082.49  153.78
  -4  -2   1 4106.39  152.78
  -4   2  -1 4007.60  148.99
  -4  -2   1 4027.20  153.88
  -4  -2   1 3726.43  153.78
  -4   2  -1 4142.09  152.38
  -4  -2   1 3712.33  153.18
  -4  -2   1 3801.52  152.68
  -4  -2   1 4110.99  149.88
  -4  -2   1 4065.29  153.88
  -4  -2   1 3834.12  153.68
  -4   2  -1 4151.18  149.09
  -4   2  -1 4227.98  153.18
  -4  -2   1 3856.01  153.38
  -4  -2   1 3860.11  153.28
  -4  -2   1 4160.58  153.58
  -4  -2   1 4064.49  153.48
  -4   2  -1 4020.40  149.19
  -4   2  -1 4125.69  153.18
  -4   2  -1 4075.99  153.88
  -4   2  -1 3577.64  149.09
  -4   2  -1 4230.08  154.68
  -4   2  -1 4125.49  149.39
  -4   2  -1 4162.18  153.18
  -4   2  -1 3879.11  148.99
  -4   2  -1 3955.90  153.98
   4  -1   1  433.86   21.60
   4  -1   1  412.16   21.80
   4   1  -1  394.56   21.20
   4   1  -1  401.26   21.30
   4   1  -1  417.86   21.60
   4   1  -1  440.46   20.30
   4  -1   1  416.86   20.30
   4   1  -1  404.56   21.00
   4  -1   1  435.66   20.30
   4   1  -1  430.46   20.50
   4   1  -1  396.36   21.00
   4   1  -1  413.76   21.40
   4  -1   1  381.16   20.50
   4   1  -1  408.86   20.00
   4   1  -1  420.66   18.90
   4  -1   1  434.76   21.00
   4  -1   1  420.26   21.70
   4  -1   1  429.46   21.80
  -4   1  -1  343.27   20.60
  -4  -1   1  410.86   21.50
  -4   1  -1  421.56   18.30
  -4  -1   1  410.16   20.60
  -4   1  -1  436.16   20.50
  -4   1  -1  446.26   18.80
  -4  -1   1  398.76   20.00
  -4   1  -1  398.16   21.30
  -4  -1   1  405.06   17.80
  -4  -1   1  426.06   21.50
  -4   1  -1  431.26   20.70
  -4  -1   1  427.16   18.90
  -4  -1   1  458.75   21.40
  -4   1  -1  451.75   21.40
  -4   1  -1  413.56   18.30
  -4  -1   1  408.26   21.00
  -4  -1   1  410.26   21.30
  -4   1  -1  426.76   20.20
  -4   1  -1  402.96   21.60
  -4  -1   1  437.96   20.90
  -4  -1   1  364.56   20.80
  -4  -1   1  417.56   20.00
  -4   1  -1  423.56   21.80
  -4  -1   1  429.46   21.40
  -4   1  -1  425.16   20.30
  -4  -1   1  403.66   21.20
  -4  -1   1  433.46   19.90
  -4   1  -1  403.86   18.30
   4   0  -1   38.20    6.30
   4   0  -1   29.70    4.90
   4   0  -1   48.90    4.80
   4   0  -1   34.80    6.40
   4   0  -1   38.90    5.80
   4   0   1   37.60    5.80
   4   0   1   39.00    6.00
   4   0   1   35.70    5.50
   4   0  -1   33.80    6.10
   4   0  -1   32.40    4.40
   4   0  -1   33.90    5.10
   4   0  -1   36.20    4.30
   4   0   1   32.70    4.40
   4   0   1   32.10    5.70
   4   0  -1   43.30    6.80
   4   0   1   34.90    5.00
   4   0   1   25.60    5.40
   4   0   1   21.60    4.50
  -4   0  -1   30.40    4.10
  -4   0   1   36.10    5.00
  -4   0   1   32.70    5.30
  -4   0   1   33.70    5.40
  -4   0   1   34.80    4.50
  -4   0   1   31.70    6.10
  -4   0  -1   36.70    6.20
  -4   0  -1   36.40    4.40
  -4   0  -1   31.10    5.00
  -4   0   1   41.00    5.60
  -4   0   1   28.70    4.60
  -4   0  -1   34.30    4.30
  -4   0  -1   38.60    6.50
  -4   0  -1   28.70    4.80
  -4   0   1   34.60    5.70
  -4   0  -1   39.40    5.50
  -4   0  -1   29.70    5.50
  -4   0  -1   38.00    4.30
  -4   0  -1   28.70    5.60
  -4   0  -1   28.00    4.10
  -4   0   1   36.80    4.50
  -4   0  -1   33.00    4.40
  -4   0   1   26.60    4.20
  -4   0   1   37.60    5.50
  -4   0   1   29.20    5.20
  -4   0  -1   24.30    3.90
  -4   0  -1   36.50    5.30
  -4   0  -1   35.60    5.00
  -4   0  -1   29.00    4.20
  -4   0   1   37.40    4.00
   4   1   1  426.16   20.40
   4  -1  -1  438.76   20.10
   4   1   1  419.66   21.00
   4  -1  -1  419.86   19.10
   4  -1  -1  434.16   22.10
   4  -1  -1  418.96   19.40
   4   1   1  415.36   20.80
   4  -1  -1  426.36   21.50
   4  -1  -1  436.76   20.00
   4  -1  -1  438.56   22.20
   4  -1  -1  415.36   20.60
   4   1   1  419.26   22.10
   4  -1  -1  430.56   20.40
   4   1   1  399.96   21.30
   4   1   1  442.26   22.10
   4   1   1  413.96   19.00
   4  -1  -1  408.16   19.10
   4  -1  -1  444.56   22.00
   4   1   1  446.86   22.20
   4  -1  -1  395.46   21.20
  -4   1   1  424.36   19.80
  -4   1   1  429.56   22.00
  -4  -1  -1  452.05   21.70
  -4   1   1  425.26   19.50
  -4  -1  -1  413.66   21.30
  -4   1   1  361.76   21.00
  -4  -1  -1  410.66   20.20
  -4  -1  -1  405.96   19.70
  -4  -1  -1  423.66   21.30
  -4  -1  -1  414.96   21.60
  -4   1   1  401.16   20.20
  -4   1   1  413.16   18.90
  -4  -1  -1  357.96   24.30
  -4   1   1  446.96   22.20
  -4   1   1  421.56   21.70
  -4  -1  -1  440.26   21.00
  -4  -1  -1  430.36   21.90
  -4   1   1  404.56   19.00
  -4   1   1  414.16   20.80
  -4  -1  -1  416.86   20.20
  -4  -1  -1  439.46   19.00
  -4   1   1  430.76   21.30
  -4   1   1  435.26   22.00
  -4  -1  -1  428.36   20.00
  -4  -1  -1  419.26   21.80
  -4  -1  -1  385.06   20.10
  -4  -1  -1  435.26   21.30
   4  -2  -1 4246.08  156.48
   4   2   1 3988.20  154.58
   4  -2  -1 4016.80  151.98
   4   2   1 3999.90  151.88
   4  -2  -1 4119.59  155.48
   4   2   1 4049.19  156.28
   4  -2  -1 3921.91  153.68
   4   2   1 4088.19  151.38
   4  -2  -1 4154.38  154.28
   4   2   1 4251.87  154.18
   4  -2  -1 3746.63  155.58
   4   2   1 3959.90  155.68
   4  -2  -1 4095.89  155.88
   4  -2  -1 3986.90  152.28
   4  -2  -1 4033.50  154.58
   4   2   1 3984.00  155.58
   4   2   1 4104.79  155.98
   4  -2  -1 4177.88  155.88
   4  -2  -1 4255.17  154.48
  -4   2   1 3982.40  154.78
  -4  -2  -1 4088.99  156.08
  -4   2   1 3966.00  155.58
  -4  -2  -1 3870.61  155.38
  -4   2   1 4061.79  156.08
  -4   2   1 4056.79  152.88
  -4   2   1 3961.60  151.68
  -4  -2  -1 3682.23  154.48
  -4   2   1 4118.19  152.28
  -4  -2  -1 4064.99  154.48
  -4  -2  -1 3680.93  155.68
  -4  -2  -1 4223.08  154.48
  -4  -2  -1 3627.64  155.18
  -4  -2  -1 3903.21  154.28
  -4  -2  -1 3966.60  153.78
  -4   2   1 3802.72  153.88
  -4  -2  -1 4009.10  151.38
  -4   2   1 4199.78  160.98
  -4  -2  -1 4123.69  154.28
  -4   2   1 4009.70  154.98
  -4   2   1 3969.20  151.88
  -4  -2  -1 4209.28  155.28
  -4   2   1 4221.78  156.38
  -4  -2  -1 3920.01  154.48
  -4  -2  -1 4112.19  154.98
  -4   2   1 4130.29  156.18
  -4   2   1 4183.58  154.18
  -4  -2  -1 4048.09  155.58
   4   3   1  918.71   42.20
   4   3   1  881.61   41.70
   4  -3  -1  981.70   42.60
   4  -3  -1  987.50   41.80
   4   3   1  988.80   37.10
   4  -3  -1  902.71   41.70
   4   3   1  948.01   41.00
   4  -3  -1  961.90   38.50
   4  -3  -1  947.21   42.50
   4  -3  -1  988.10   41.70
   4  -3  -1  921.61   40.00
   4  -3  -1  917.51   42.10
   4   3   1  923.41   42.80
   4  -3  -1  878.91   42.40
   4   3   1  985.70   42.90
   4  -3  -1  968.50   38.10
   4   3   1  970.30   37.60
   4   3   1 1037.30   42.90
   4  -3  -1  997.10   38.40
   4   3   1 1019.20   41.00
   4   3   1  952.40   38.50
   4  -3  -1  993.90   42.10
  -4  -3  -1  931.81   41.40
  -4  -3  -1  919.81   41.80
  -4   3   1  961.80   42.80
  -4  -3  -1  919.91   42.70
  -4  -3  -1  946.91   43.00
  -4  -3  -1  974.40   42.10
  -4   3   1  979.50   42.60
  -4  -3  -1  917.01   41.00
  -4   3   1  994.20   43.10
  -4   3   1  917.31   41.90
  -4  -3  -1 1003.70   42.70
  -4  -3  -1  986.70   40.80
  -4  -3  -1  992.30   41.90
  -4  -3  -1  987.20   42.50
  -4   3   1  970.70   38.10
  -4   3   1  941.31   38.90
  -4  -3  -1 1011.40   42.40
  -4   3   1  983.10   42.90
  -4   3   1 1017.40   42.10
  -4   3   1  951.80   41.80
  -4   3   1 1003.90   38.60
  -4   3   1  986.80   38.30
  -4  -3  -1  956.00   40.90
  -4  -3  -1  976.80   42.30
  -4   3   1  958.80   42.80
  -4  -3  -1  980.30   42.90
  -4   3   1  985.10   40.40
   4  -4  -1  616.44   30.40
   4  -4  -1  648.24   25.90
   4  -4  -1  648.04   30.40
   4  -4  -1  668.53   30.50
   4  -4  -1  675.13   31.80
   4   4   1  631.54   28.80
   4   4   1  622.74   26.50
   4  -4  -1  619.64   26.00
   4   4   1  658.63   29.10
   4  -4  -1  623.14   25.90
   4   4   1  648.24   30.80
   4  -4  -1  644.24   30.60
   4   4   1  688.33   31.00
   4  -4  -1  649.93   30.50
   4  -4  -1  625.54   27.70
   4   4   1  588.24   34.90
   4  -4  -1  629.74   30.10
   4   4   1  621.24   31.20
   4   4   1  602.34   30.60
  -4  -4  -1  627.04   28.50
  -4  -4  -1  613.44   31.10
  -4  -4  -1  662.43   30.20
  -4  -4  -1  620.24   29.00
  -4   4   1  611.54   29.80
  -4   4   1  599.54   30.70
  -4   4   1  649.43   26.00
  -4  -4  -1  672.83   30.60
  -4   4   1  643.44   26.30
  -4   4   1  640.94   30.80
  -4  -4  -1  675.43   30.60
  -4  -4  -1  626.94   30.10
  -4   4   1  705.23   31.50
  -4   4   1  660.53   30.60
  -4   4   1  633.94   25.80
  -4   4   1  673.63   28.00
  -4  -4  -1  644.24   31.30
  -4  -4  -1  648.04   28.90
  -4   4   1  646.74   30.70
  -4  -4  -1  616.14   30.90
  -4   4   1  652.53   30.80
  -4  -4  -1  670.63   30.80
  -4  -4  -1  638.34   30.80
  -4   4   1  620.44   25.70
  -4   4   1  639.94   30.90
   4   5   1  538.25   28.20
   4  -5  -1  624.34   29.10
   4   5   1  621.94   29.50
   4   5   1  628.24   27.60
   4  -5  -1  594.54   28.20
   4  -5  -1  574.14   28.60
   4  -5  -1  586.04   23.80
   4  -5  -1  597.24   25.40
   4  -5  -1  585.14   23.70
   4  -5  -1  608.44   28.60
   4   5   1  595.64   28.60
   4  -5  -1  589.24   29.70
   4  -5  -1  574.84   31.40
   4  -5  -1  548.35   23.50
   4  -5  -1  598.64   29.00
   4   5   1  543.85   24.50
   4   5   1  556.84   29.30
   4   5   1  582.84   26.60
  -4  -5  -1  589.74   28.10
  -4   5   1  576.04   23.70
  -4   5   1  568.64   23.50
  -4  -5  -1  587.04   28.80
  -4  -5  -1  557.14   27.90
  -4  -5  -1  577.44   28.80
  -4   5   1  597.54   29.10
  -4  -5  -1  634.94   32.70
  -4  -5  -1  567.14   26.40
  -4  -5  -1  590.04   29.90
  -4   5   1  598.44   23.60
  -4  -5  -1  580.54   29.30
  -4   5   1  584.14   29.20
  -4  -5  -1  577.44   29.10
  -4  -5  -1  624.84   30.20
  -4  -5  -1  554.34   26.90
  -4  -5  -1  610.44   30.20
  -4   5   1  570.54   28.80
  -4   5   1  599.94   29.40
  -4   5   1  605.64   30.20
  -4   5   1  581.34   31.90
  -4  -5  -1  598.34   27.00
  -4   5   1  559.74   29.00
  -4   5   1  558.64   23.20
  -4   5   1  607.84   25.40
  -4   5   1  578.64   28.30
   4  -6  -1   45.60    5.10
   4  -6  -1   56.19    7.80
   4  -6  -1   46.60    3.70
   4   6   1   46.60    6.90
   4   6   1   48.50    4.60
   4   6   1   58.79    6.00
   4   6   1   48.10    6.20
   4   6   1   56.69    7.10
   4   6   1   57.59    7.90
   4   6   1   35.00    7.10
   4   6   1   48.80    7.10
   4  -6  -1   49.20    3.90
   4  -6  -1   48.10    7.30
   4  -6  -1   45.40    3.70
   4  -6  -1   44.10    6.40
   4  -6  -1   40.10    6.40
   4  -6  -1   44.40    8.10
  -4  -6  -1   43.20    6.90
  -4  -6  -1   71.09    8.50
  -4  -6  -1   34.30    6.00
  -4  -6  -1   45.70    7.20
  -4   6   1   52.99    7.30
  -4   6   1   49.80    7.40
  -4   6   1   55.69    7.40
  -4   6   1   42.40    6.90
  -4  -6  -1   48.90    6.90
  -4  -6  -1   49.50    7.50
  -4   6   1   47.20    6.50
  -4  -6  -1   44.60    7.90
  -4   6   1   40.20    6.60
  -4   6   1   45.80    3.70
  -4   6   1   44.60    4.50
  -4  -6  -1   44.80    7.40
  -4  -6  -1   53.89    7.80
  -4   6   1   50.39    7.60
  -4   6   1   45.50    3.50
  -4   6   1   69.79    8.00
  -4   6   1   64.09    7.90
  -4   6   1   41.70    3.60
  -4  -6  -1   52.39    6.80
  -4  -6  -1   40.90    5.50
  -4  -6  -1   44.70    7.20
   4  -7  -1   46.70    6.60
   4  -7  -1   45.80    4.00
   4   7   1   52.39    8.00
   4   7   1   40.20    6.50
   4  -7  -1   38.00    6.40
   4  -7  -1   42.10    4.30
   4   7   1   59.69    7.00
   4  -7  -1   46.90    7.50
   4  -7  -1   46.30    7.30
   4  -7  -1   68.89    8.50
   4  -7  -1   46.10    4.00
   4   7   1   45.50    5.50
   4  -7  -1   53.79    7.50
   4   7   1   39.10    5.00
   4   7   1   48.80    7.40
   4  -7  -1   43.30    4.10
   4   7   1   50.39    7.80
   4  -7  -1   60.59   10.10
  -4  -7  -1   42.20    8.10
  -4  -7  -1   47.50    9.00
  -4   7   1   48.20    7.30
  -4  -7  -1   52.59    7.70
  -4  -7  -1   50.09    5.30
  -4   7   1   40.50    7.00
  -4   7   1   72.99    8.80
  -4  -7  -1   62.99    7.20
  -4  -7  -1   59.09    8.10
  -4  -7  -1   46.00    6.50
  -4   7   1   45.50    7.50
  -4   7   1   61.49    8.30
  -4  -7  -1   53.89    7.90
  -4   7   1   37.30    7.10
  -4   7   1   47.40    3.80
  -4  -7  -1   62.59    8.20
  -4   7   1   55.29    4.30
  -4  -7  -1   40.00    8.10
  -4   7   1   46.10    4.00
  -4  -7  -1   53.69    5.80
  -4   7   1   40.70    7.50
  -4   7   1   59.99    8.60
  -4   7   1   53.89    8.30
  -4  -7  -1   52.49    8.60
  -4  -7  -1   44.60    6.80
   4   8   1   35.30    7.00
   4   8   1   34.20    4.80
   4  -8  -1   28.70    3.80
   4   8   1   40.30    8.10
   4  -8  -1   38.80    8.50
   4   8   1   37.90    5.30
   4  -8  -1   56.29    8.20
   4  -8  -1   38.40    6.30
   4   8   1   33.50    6.50
   4  -8  -1   34.80    3.50
   4  -8  -1   36.50    6.30
   4  -8  -1   43.90    8.30
   4  -8  -1   30.10    3.80
   4   8   1   27.70    7.10
   4   8   1   41.20    7.90
  -4   8   1   35.20    6.70
  -4   8   1   30.10    3.80
  -4   8   1   37.00    8.30
  -4   8   1   36.90    8.00
  -4  -8  -1   21.70    6.70
  -4   8   1   35.80    3.50
  -4  -8  -1   37.50    7.10
  -4  -8  -1   14.40    5.90
  -4  -8  -1   36.50    6.30
  -4   8   1   42.60    7.80
  -4  -8  -1   37.90    7.70
  -4  -8  -1   36.20    4.70
  -4   8   1   44.50    7.90
  -4  -8  -1   38.80    5.20
  -4  -8  -1   37.90    8.20
  -4   8   1   34.70    6.70
  -4  -8  -1   46.70    8.70
  -4   8   1   34.20    3.70
  -4   8   1   42.30    9.20
   4  -9  -1  333.97   14.20
   4   9   1  319.37   17.00
   4   9   1  318.17   17.60
   4  -9  -1  382.46   21.60
   4   9   1  347.87   22.60
   4  -9  -1  350.56   16.40
   4  -9  -1  339.57   22.90
   4   9   1  346.37   20.30
   4   9   1  321.47   19.60
   4   9   1  340.17   20.10
   4  -9  -1  338.57   21.60
   4   9   1  293.67   21.10
   4  -9  -1  334.37   15.80
   4  -9  -1  329.87   16.00
  -4   9   1  375.26   23.20
  -4   9   1  344.67   14.20
  -4   9   1  303.57   20.10
  -4   9   1  297.67   22.20
  -4  -9  -1  354.46   17.60
  -4  -9  -1  331.47   18.30
  -4  -9  -1  334.37   16.50
  -4  -9  -1  343.67   22.80
  -4   9   1  340.87   22.20
  -4  -9  -1  339.27   22.40
  -4  -9  -1  319.77   22.80
  -4  -9  -1  324.07   21.60
  -4  -9  -1  355.16   20.50
  -4   9   1  322.17   16.00
  -4  -9  -1  393.56   23.40
  -4   9   1  370.36   21.60
  -4   9   1  329.37   20.40
   4  10   1   56.19   10.40
   4 -10  -1   50.59    5.60
   4  10   1   57.39    8.40
   4  10   1   43.50    7.60
   4  10   1   42.40    9.00
   4 -10  -1   39.30    8.70
   4 -10  -1   53.89    5.50
   4  10   1   60.99    7.00
   4  10   1   40.50    9.60
   4 -10  -1   43.30    5.30
   4 -10  -1   52.39   10.70
  -4 -10  -1   73.29    6.50
  -4 -10  -1   63.09   11.50
  -4 -10  -1   54.49    6.30
  -4  10   1   41.20    8.70
  -4 -10  -1   53.69    9.30
  -4  10   1   56.59    8.50
  -4  10   1   58.69   11.70
  -4 -10  -1   67.29   10.60
  -4  10   1   65.89    6.30
  -4 -10  -1   49.70    5.30
  -4  10   1   46.50    9.90
  -4 -10  -1   39.60    9.40
  -4 -10  -1   36.40    6.10
  -4  10   1   37.30    7.90
  -4 -10  -1   34.70    8.20
  -4  10   1   57.79    8.80
  -4 -10  -1   55.09   10.80
   4 -11  -1  192.08   11.80
   4 -11  -1  215.78   12.60
   4  11   1  216.88   15.50
   4  11   1  225.58   18.80
   4  11   1  205.38   13.90
   4 -11  -1  199.68   16.70
   4  11   1  202.98   16.10
   4 -11  -1  197.68   12.10
   4 -11  -1  200.58   17.80
   4  11   1  220.38   18.50
  -4  11   1  169.48   16.50
  -4 -11  -1  234.98   19.50
  -4 -11  -1  173.78   11.60
  -4  11   1  190.48   15.50
  -4 -11  -1  225.48   17.60
  -4 -11  -1  179.18   17.20
  -4 -11  -1  249.08   19.50
  -4 -11  -1  206.78   17.90
  -4  11   1  178.88   17.30
  -4  11   1  227.08   16.90
  -4  11   1  180.88   17.10
  -4  11   1  210.48   15.70
   4  12   1  545.95   30.60
   4 -12  -1  541.15   25.40
   4 -12  -1  521.05   25.70
   4  12   1  540.75   29.10
   4  12   1  600.74   34.20
   4  12   1  537.95   27.90
   4  12   1  517.75   32.70
   4 -12  -1  559.24   26.30
   4 -12  -1  506.65   31.30
   4 -12  -1  537.55   33.40
  -4 -12  -1  576.04   33.70
  -4 -12  -1  548.35   33.00
  -4  12   1  585.84   34.60
  -4 -12  -1  472.95   24.50
  -4  12   1  564.14   33.30
  -4  12   1  561.24   34.00
  -4 -12  -1  592.14   34.50
  -4 -12  -1  578.64   32.20
  -4  12   1  545.35   30.20
  -4  12   1  585.44   31.40
  -4  12   1  542.65   29.70
   4  13   1  166.48   14.90
   4  13   1  221.88   17.70
   4 -13  -1  187.38   17.90
   4 -13  -1  191.78   19.20
   4  13   1  226.58   20.20
  -4  13   1  177.98   18.70
  -4 -13  -1  178.08   18.70
  -4 -13  -1  206.78   18.70
  -4  13   1  211.88   16.50
  -4 -13  -1  200.08   19.30
  -4  13   1  228.58   17.60
  -4 -13  -1  250.07   20.40
  -4  13   1  218.18   16.60
  -4 -13  -1  179.28   17.30
  -4  13   1  186.78   18.40
  -4  13   1  231.58   20.30
   4 -14  -1   14.90    8.60
   4  14   1   25.40    9.60
   4  14   1   33.30    8.90
   4  14   1   31.90    7.40
   4 -14  -1   20.60    7.70
  -4 -14  -1   24.80    9.30
  -4 -14  -1   27.70   10.60
  -4  14   1   32.40    7.70
  -4 -14  -1   21.70    8.40
  -4 -14  -1   28.50    9.50
  -4 -14  -1   20.20   10.00
  -4  14   1   26.50    9.00
  -4  14   1   13.80    7.80
  -4  14   1    7.60    6.20
  -4  14   1   15.00    8.70
  -4  14   1   20.90    6.80
   4  15   1   24.50    8.30
   4  15   1   19.30    6.30
   4  15   1   12.90    8.00
   4 -15  -1   14.60    8.20
   4 -15  -1   15.40    9.20
  -4 -15  -1   12.70    9.00
  -4  15   1   18.50    9.30
  -4  15   1    7.80    8.60
  -4 -15  -1   31.50   10.50
  -4  15   1   23.40    8.40
  -4 -15  -1   14.40    8.30
  -4 -15  -1   23.00    9.30
  -4 -15  -1   20.50    9.20
  -4  15   1   27.90    7.40
  -4  15   1   24.00    9.80
  -4 -15  -1   20.00    8.20
   4  16   1  163.88   17.30
   4  16   1  143.69   14.20
   4 -16  -1  162.08   18.30
   4 -16  -1  118.69   17.80
   4  16   1  171.78   19.60
  -4 -16  -1  166.28   18.00
  -4  16   1  167.48   19.30
  -4  16   1  160.28   15.80
  -4  16   1  150.48   15.00
  -4 -16  -1  167.98   19.20
  -4 -16  -1  149.19   16.70
  -4  16   1  136.09   18.20
  -4 -16  -1  124.19   18.40
  -4 -16  -1  128.89   17.30
  -4 -16  -1  113.99   17.60
   4  17   1   99.59   15.90
   4 -17  -1   97.19   15.70
   4  17   1   69.19   13.90
   4 -17  -1   84.29   17.20
   4  17   1  100.59   12.10
  -4 -17  -1   75.79   15.80
  -4 -17  -1   71.39   15.80
  -4  17   1   78.69   19.50
  -4 -17  -1   62.59   15.50
  -4  17   1   77.09   17.30
  -4  17   1   75.79   11.60
  -4 -17  -1   92.79   16.90
  -4 -17  -1   86.29   15.10
  -4  17   1  106.09   16.30
  -4 -17  -1   83.99   17.50
   4  18   1    7.00    7.90
   4 -18  -1   11.70    8.50
   4  18   1    0.90    4.60
   4 -18  -1   -4.70    6.60
   4  18   1   -0.50    6.10
  -4  18   1   -0.60    4.60
  -4 -18  -1   -6.90    6.80
  -4 -18  -1   -1.30    8.40
  -4 -18  -1    9.90    9.20
  -4 -18  -1   16.30   10.10
  -4 -18  -1   -1.60    7.50
  -4  18   1   -6.70    6.80
  -4  18   1   -4.80    5.80
  -4  18   1   -5.80    6.40
   4  19   1   12.50    6.20
   4 -19  -1    3.60    9.20
   4 -19  -1   -4.90    6.90
   4  19   1    8.40   10.00
  -4 -19  -1    9.80    8.10
  -4  19   1    6.40    8.10
  -4 -19  -1    6.70    8.00
  -4 -19  -1   -0.40    7.80
  -4  19   1   13.30   10.70
  -4 -19  -1   12.40    9.90
  -4  19   1    2.30    5.20
   4 -20  -1   19.10   12.40
   4  20   1    4.40    8.10
   4 -20  -1    4.50   10.50
   4  20   1   16.50    7.20
  -4  20   1   11.50   10.70
  -4  20   1   -4.00    5.30
  -4  20   1   21.50   11.90
  -4 -20  -1    4.50    8.80
  -4 -20  -1   -1.10    8.60
  -4 -20  -1   11.00   11.70
  -4 -20  -1    2.60    9.50
   5 -20   1    5.60   10.70
   5  20  -1   15.80    6.90
   5  20  -1    7.90   15.10
   5 -20   1    2.20    9.40
  -5  20  -1   33.40   14.20
  -5 -20   1    7.90    9.70
  -5 -20   1   10.20   10.50
  -5  20  -1    8.40    6.30
  -5 -20   1    7.20    9.60
  -5 -20   1   17.60   12.00
   5 -19   1   -6.40    8.20
   5  19  -1    3.30    8.70
   5  19  -1    2.10    5.10
   5 -19   1    7.00    8.40
   5 -19   1    8.00   10.40
  -5  19  -1    3.70    6.20
  -5 -19   1    4.90    8.20
  -5 -19   1    2.10    8.30
  -5  19  -1    9.10   10.80
  -5 -19   1    5.40    9.00
  -5 -19   1    6.10    9.00
  -5  19  -1   -2.10    7.80
   5  18  -1   -0.70    5.00
   5 -18   1    4.90    7.40
   5 -18   1   11.30    8.80
   5 -18   1    7.30    9.70
   5  18  -1   -1.70    7.30
  -5  18  -1  -10.10    5.30
  -5 -18   1    4.10    7.70
  -5 -18   1    9.70    8.50
  -5 -18   1    7.10    9.00
  -5  18  -1   20.90   10.90
  -5 -18   1    0.90    8.60
  -5  18  -1    4.20    5.20
  -5 -18   1   -1.60    6.50
   5  17  -1    5.80    7.20
   5 -17   1   24.00   10.20
   5 -17   1   -3.60    7.20
   5 -17   1   -2.80    6.20
   5  17  -1   -0.30    4.30
  -5  17  -1    8.80    5.50
  -5 -17   1   -2.20    7.30
  -5 -17   1    9.10    8.70
  -5  17  -1   -5.40    6.70
  -5  17  -1    8.50    7.40
  -5 -17   1   -5.50    6.50
  -5 -17   1    6.20    9.00
  -5 -17   1    5.70    7.70
  -5  17  -1   -7.80    5.90
   5  16  -1   78.59   15.40
   5  16  -1   56.19   10.40
   5 -16   1   61.69   13.10
   5 -16   1   81.99   17.50
   5 -16   1   47.00   13.50
  -5 -16   1   77.09   15.20
  -5 -16   1   76.19   16.70
  -5 -16   1   73.69   15.70
  -5 -16   1   65.89   14.90
  -5  16  -1   32.70   10.60
  -5  16  -1   81.79   11.90
  -5  16  -1   65.89   15.20
  -5  16  -1   58.49   15.70
  -5 -16   1   67.69   15.60
   5  15  -1   45.50   12.40
   5  15  -1   40.80    8.70
   5  15  -1   46.00   11.70
   5 -15   1   36.20   11.50
   5 -15   1   61.29   12.90
   5 -15   1   33.00   11.00
  -5 -15   1   20.00    9.50
  -5  15  -1   30.20   11.80
  -5 -15   1   23.30   10.20
  -5 -15   1   35.60   11.00
  -5  15  -1   29.70    9.20
  -5 -15   1   28.90   10.40
  -5  15  -1   31.70    8.20
  -5 -15   1   38.60   11.40
  -5  15  -1   32.20   11.80
  -5  15  -1   42.60   11.60
   5 -14   1  138.29   17.20
   5 -14   1  105.69   15.70
   5  14  -1   75.69   14.60
   5 -14   1  119.39   14.70
   5  14  -1   93.89   11.50
   5  14  -1  108.79   14.90
  -5 -14   1   95.49   15.00
  -5  14  -1   93.49   17.60
  -5 -14   1  152.48   17.30
  -5 -14   1  116.29   15.40
  -5  14  -1  129.19   13.30
  -5  14  -1  111.49   15.70
  -5  14  -1  107.29   14.30
  -5  14  -1  103.69   13.80
  -5 -14   1   97.29   14.40
  -5 -14   1  124.89   16.40
   5 -13   1  355.96   25.00
   5  13  -1  370.46   22.90
   5  13  -1  328.97   22.40
   5 -13   1  378.06   28.10
   5  13  -1  359.96   26.90
   5  13  -1  388.26   28.00
   5 -13   1  354.66   27.00
  -5  13  -1  362.26   27.30
  -5  13  -1  379.36   25.40
  -5 -13   1  386.66   28.20
  -5 -13   1  375.96   28.30
  -5  13  -1  336.77   25.00
  -5 -13   1  365.96   27.00
  -5  13  -1  337.77   27.40
  -5  13  -1  386.46   24.10
  -5 -13   1  351.36   26.00
  -5 -13   1  333.17   27.70
   5 -12   1   69.09   10.90
   5  12  -1   77.69   12.20
   5  12  -1   59.69   12.10
   5  12  -1   81.29   10.30
   5 -12   1   79.99   14.70
   5 -12   1   99.69   14.50
   5  12  -1   84.79   10.50
  -5  12  -1   79.49   11.60
  -5 -12   1   99.69   13.40
  -5 -12   1   91.79   14.50
  -5  12  -1   94.79   11.30
  -5  12  -1   74.29   13.60
  -5 -12   1   88.69   13.50
  -5 -12   1   87.49    9.50
  -5 -12   1   83.39   15.30
  -5  12  -1   64.49   13.50
  -5  12  -1  101.29   12.60
  -5 -12   1  100.29   13.60
   5  11  -1  118.99   14.90
   5  11  -1  170.78   16.80
   5  11  -1  144.39   13.00
   5 -11   1  144.79   14.20
   5 -11   1  153.38   16.40
   5 -11   1  166.88   16.70
   5  11  -1  141.29   12.40
  -5 -11   1  127.79   15.20
  -5  11  -1  141.59   13.40
  -5 -11   1  149.88   11.90
  -5  11  -1  154.38   15.10
  -5 -11   1  137.49   16.30
  -5  11  -1  152.58   15.50
  -5 -11   1  119.89   10.60
  -5  11  -1  140.29   15.60
  -5  11  -1  130.09   14.00
  -5 -11   1  113.49   14.40
  -5 -11   1  170.28   20.10
  -5 -11   1  114.59   14.30
   5  10  -1  558.04   32.90
   5 -10   1  563.54   33.70
   5  10  -1  545.35   29.50
   5  10  -1  548.45   33.00
   5 -10   1  546.05   33.30
   5  10  -1  538.15   28.20
   5 -10   1  550.54   31.10
  -5  10  -1  537.85   30.20
  -5  10  -1  558.54   31.70
  -5 -10   1  539.45   32.60
  -5 -10   1  581.94   27.90
  -5 -10   1  591.94   33.20
  -5  10  -1  534.35   33.30
  -5 -10   1  525.05   33.20
  -5 -10   1  554.04   28.20
  -5 -10   1  555.24   33.80
  -5  10  -1  553.34   32.80
  -5  10  -1  584.24   32.70
  -5 -10   1  615.74   34.30
  -5 -10   1  558.44   34.30
   5  -9   1 1521.55   72.19
   5   9  -1 1639.14   67.29
   5   9  -1 1669.93   72.99
   5  -9   1 1510.15   67.39
   5   9  -1 1767.42   73.09
   5   9  -1 1663.63   69.49
   5  -9   1 1634.74   73.19
   5  -9   1 1626.14   70.09
  -5   9  -1 1605.24   72.49
  -5  -9   1 1640.24   73.39
  -5   9  -1 1562.84   72.99
  -5  -9   1 1561.34   72.79
  -5  -9   1 1579.24   67.09
  -5   9  -1 1480.45   69.09
  -5   9  -1 1635.54   71.39
  -5  -9   1 1603.64   73.59
  -5  -9   1 1705.13   67.49
  -5  -9   1 1493.85   71.49
  -5   9  -1 1606.04   71.79
  -5   9  -1 1599.14   64.89
  -5  -9   1 1676.23   72.89
  -5  -9   1 1558.14   73.29
  -5  -9   1 1690.83   71.99
  -5  -9   1 1704.43   68.19
   5   8  -1  341.47   18.20
   5   8  -1  280.87   18.70
   5  -8   1  322.77   16.90
   5   8  -1  317.37   21.50
   5   8  -1  303.07   19.40
   5  -8   1  325.37   21.90
   5  -8   1  293.77   18.40
   5   8  -1  323.27   21.50
   5  -8   1  317.57   22.00
   5   8  -1  319.77   18.50
   5  -8   1  309.27   19.70
  -5  -8   1  341.27   19.20
  -5   8  -1  290.77   19.60
  -5  -8   1  301.67   21.00
  -5   8  -1  323.77   16.80
  -5   8  -1  280.67   18.70
  -5   8  -1  332.97   21.80
  -5  -8   1  315.07   21.70
  -5  -8   1  304.27   22.00
  -5  -8   1  323.77   22.00
  -5  -8   1  350.26   18.70
  -5  -8   1  284.67   17.50
  -5  -8   1  290.77   21.30
  -5   8  -1  319.07   21.20
  -5  -8   1  312.77   17.90
  -5  -8   1  275.57   21.80
   5  -7   1  170.58   16.60
   5  -7   1  173.78   12.90
   5  -7   1  154.58   12.80
   5   7  -1  162.08   14.10
   5   7  -1  159.18   12.00
   5   7  -1  161.18   14.30
   5  -7   1  154.88   11.00
   5   7  -1  153.98   10.90
   5  -7   1  161.18   15.00
  -5  -7   1  152.68   11.90
  -5   7  -1  159.08   16.30
  -5  -7   1  195.28   16.00
  -5   7  -1  195.08   15.10
  -5  -7   1  183.78   12.60
  -5   7  -1  163.28   11.00
  -5  -7   1  158.88   15.70
  -5  -7   1  161.48   12.30
  -5   7  -1  170.48   13.50
  -5   7  -1  167.38   14.60
  -5  -7   1  161.08   14.60
  -5   7  -1  158.48   13.40
  -5  -7   1  162.78   14.70
  -5  -7   1  204.38   15.80
  -5   7  -1  134.69   11.90
  -5  -7   1  153.08   11.00
  -5   7  -1  171.18   15.00
   5   6  -1  114.89   11.40
   5   6  -1   96.69    8.00
   5   6  -1   86.19    9.60
   5  -6   1   93.59   10.80
   5  -6   1   99.79    8.60
   5  -6   1   95.39   10.80
   5   6  -1   90.79   11.00
   5  -6   1   93.29   10.60
   5  -6   1   88.79    9.50
   5  -6   1  118.89   10.30
   5   6  -1   87.99    9.10
   5   6  -1  112.79   10.60
  -5  -6   1  119.79   10.20
  -5  -6   1   95.09   10.70
  -5   6  -1   88.39   10.50
  -5  -6   1  113.19   17.60
  -5   6  -1  102.89   10.30
  -5  -6   1  110.79    8.40
  -5  -6   1   91.89    9.10
  -5   6  -1  102.19   11.00
  -5  -6   1  115.59   11.50
  -5   6  -1  112.79    7.30
  -5   6  -1  121.09   11.10
  -5  -6   1  100.39    9.50
  -5  -6   1  111.99   11.50
  -5   6  -1  100.09   10.90
  -5  -6   1  125.79   12.30
  -5   6  -1   98.29    8.60
  -5   6  -1  103.79    9.50
  -5   6  -1  108.99   11.30
  -5  -6   1  104.19   11.60
   5   5  -1  539.95   29.30
   5   5  -1  501.05   29.00
   5  -5   1  606.74   29.90
   5   5  -1  556.34   28.60
   5  -5   1  559.44   28.30
   5  -5   1  643.74   30.60
   5   5  -1  492.85   27.10
   5  -5   1  557.64   30.20
   5  -5   1  571.34   28.50
   5  -5   1  581.64   29.70
   5  -5   1  533.65   27.60
   5   5  -1  542.25   29.90
   5   5  -1  569.84   25.50
   5  -5   1  552.04   26.70
   5   5  -1  571.94   29.00
   5  -5   1  581.04   29.30
  -5  -5   1  550.14   29.20
  -5  -5   1  525.95   28.30
  -5  -5   1  572.94   30.30
  -5  -5   1  564.54   29.60
  -5  -5   1  555.24   27.90
  -5  -5   1  570.44   28.00
  -5   5  -1  537.85   29.60
  -5   5  -1  592.94   30.30
  -5   5  -1  585.94   30.20
  -5   5  -1  567.04   29.20
  -5   5  -1  542.95   29.20
  -5  -5   1  580.34   28.40
  -5   5  -1  566.54   29.50
  -5   5  -1  601.64   29.30
  -5  -5   1  545.55   27.60
  -5  -5   1  585.54   30.20
  -5   5  -1  536.05   24.70
  -5   5  -1  571.84   27.70
  -5   5  -1  527.55   26.50
  -5  -5   1  604.74   25.80
  -5  -5   1  515.35   29.50
  -5  -5   1  564.24   30.30
  -5  -5   1  587.84   29.60
   5   4  -1  454.05   25.50
   5  -4   1  478.75   25.00
   5  -4   1  496.75   23.80
   5  -4   1  505.35   25.70
   5  -4   1  484.95   26.60
   5   4  -1  487.55   25.50
   5   4  -1  498.75   25.40
   5  -4   1  464.35   25.30
   5   4  -1  462.95   18.80
   5   4  -1  472.75   25.30
   5  -4   1  456.85   25.50
   5   4  -1  467.75   21.70
   5  -4   1  487.15   24.30
   5   4  -1  436.56   23.90
   5   4  -1  448.16   25.50
   5   4  -1  523.25   26.50
   5  -4   1  491.85   25.30
  -5  -4   1  455.75   24.20
  -5   4  -1  480.85   23.70
  -5  -4   1  480.65   24.80
  -5  -4   1  482.35   25.70
  -5   4  -1  464.05   25.80
  -5  -4   1  517.35   26.60
  -5  -4   1  469.75   18.90
  -5   4  -1  408.26   24.30
  -5  -4   1  472.35   24.50
  -5   4  -1  464.55   21.90
  -5  -4   1  484.25   21.90
  -5   4  -1  450.45   25.00
  -5   4  -1  483.95   23.90
  -5  -4   1  489.85   25.30
  -5   4  -1  478.85   25.60
  -5  -4   1  417.36   26.10
  -5  -4   1  433.06   25.00
  -5  -4   1  481.05   25.80
  -5  -4   1  440.36   25.40
  -5  -4   1  485.55   24.90
  -5   4  -1  493.65   26.90
  -5   4  -1  442.76   25.60
  -5   4  -1  439.76   25.70
  -5  -4   1  452.95   26.00
   5  -3   1   59.39    7.40
   5   3  -1   64.69    8.40
   5   3  -1   68.89    8.30
   5   3  -1   56.49    7.50
   5  -3   1   64.19    8.10
   5   3  -1   62.59    8.30
   5  -3   1   72.99    8.60
   5  -3   1   57.19    7.80
   5   3  -1   67.89    6.20
   5  -3   1   71.89    7.50
   5   3  -1   62.09    7.80
   5  -3   1   53.29    7.70
   5   3  -1   60.59    3.40
   5  -3   1   64.29    8.00
   5   3  -1   73.79    9.50
   5   3  -1   63.99    8.00
   5   3  -1   56.69    4.90
   5  -3   1   64.99    7.60
   5  -3   1   70.39    7.60
  -5  -3   1   64.59    4.80
  -5   3  -1   65.29    4.30
  -5  -3   1   59.09    7.30
  -5  -3   1   58.39    5.80
  -5   3  -1   64.99    4.10
  -5  -3   1   59.39    8.40
  -5   3  -1   66.19    4.40
  -5  -3   1   72.49    8.20
  -5  -3   1   75.29    8.40
  -5  -3   1   63.69    7.80
  -5   3  -1   51.69    7.20
  -5   3  -1   62.79    7.20
  -5  -3   1   53.19    7.50
  -5   3  -1   53.09    7.70
  -5  -3   1   66.19    7.60
  -5   3  -1   70.99    8.50
  -5   3  -1   63.89    7.10
  -5   3  -1   65.69    4.20
  -5   3  -1   73.99    8.40
  -5  -3   1   65.59    7.80
  -5   3  -1   60.39    7.40
  -5  -3   1   69.79    8.40
  -5  -3   1   65.59    9.10
  -5   3  -1   69.29    4.20
  -5  -3   1   55.59    7.60
  -5   3  -1   71.99    9.70
  -5  -3   1   63.99    8.20
  -5   3  -1   54.19    6.10
  -5   3  -1   70.59    8.40
  -5   3  -1   64.29    4.20
   5   2  -1  423.86   19.80
   5   2  -1  399.36   22.90
   5   2  -1  399.46   17.60
   5   2  -1  398.76   22.30
   5   2  -1  414.76   18.90
   5  -2   1  426.16   22.10
   5  -2   1  403.96   22.80
   5  -2   1  450.15   24.20
   5  -2   1  427.36   21.70
   5  -2   1  443.76   22.10
   5  -2   1  460.15   23.70
   5   2  -1  432.96   23.50
   5   2  -1  466.25   23.70
   5   2  -1  433.16   22.10
   5   2  -1  414.26   23.30
   5  -2   1  446.46   22.70
  -5  -2   1  397.06   22.40
  -5  -2   1  456.95   22.90
  -5  -2   1  411.66   19.70
  -5   2  -1  425.86   18.70
  -5   2  -1  408.86   18.40
  -5   2  -1  414.06   21.80
  -5  -2   1  435.66   23.20
  -5   2  -1  423.66   23.10
  -5   2  -1  442.46   18.90
  -5  -2   1  410.86   19.00
  -5   2  -1  406.86   21.90
  -5   2  -1  390.46   20.70
  -5   2  -1  407.16   21.30
  -5   2  -1  426.56   18.50
  -5  -2   1  410.96   21.50
  -5   2  -1  361.36   22.50
  -5   2  -1  414.26   18.30
  -5   2  -1  401.76   22.90
  -5   2  -1  425.46   22.00
  -5  -2   1  454.25   23.20
  -5  -2   1  440.26   22.80
  -5   2  -1  439.86   23.70
  -5  -2   1  393.26   22.50
  -5   2  -1  378.16   22.60
  -5  -2   1  389.26   22.80
  -5  -2   1  400.46   24.50
   5   1  -1 1501.65   63.59
   5  -1   1 1495.15   63.89
   5  -1   1 1537.05   62.99
   5   1  -1 1517.95   61.89
   5  -1   1 1590.04   62.69
   5  -1   1 1469.65   61.29
   5  -1   1 1568.14   64.69
   5  -1   1 1562.54   62.79
   5   1  -1 1524.65   63.89
   5  -1   1 1473.95   63.69
   5   1  -1 1554.84   60.39
   5   1  -1 1516.95   65.79
   5   1  -1 1476.15   63.09
   5   1  -1 1468.65   59.89
   5  -1   1 1485.35   66.49
   5   1  -1 1523.35   64.09
  -5  -1   1 1492.45   63.89
  -5  -1   1 1375.46   61.09
  -5   1  -1 1564.94   59.49
  -5  -1   1 1493.05   62.89
  -5  -1   1 1582.64   62.69
  -5  -1   1 1531.95   63.69
  -5   1  -1 1511.95   63.99
  -5   1  -1 1542.45   64.19
  -5   1  -1 1579.84   60.09
  -5   1  -1 1471.95   62.09
  -5   1  -1 1511.85   61.99
  -5  -1   1 1526.25   63.89
  -5   1  -1 1534.45   63.99
  -5   1  -1 1463.95   59.39
  -5   1  -1 1537.25   59.69
  -5   1  -1 1583.64   61.89
  -5  -1   1 1494.25   63.19
  -5   1  -1 1526.65   59.99
  -5  -1   1 1494.65   61.29
  -5  -1   1 1494.75   60.09
  -5   1  -1 1523.05   62.19
  -5  -1   1 1529.65   62.29
  -5   1  -1 1491.05   59.29
  -5   1  -1 1361.96   60.99
  -5  -1   1 1544.05   65.09
  -5  -1   1 1527.15   60.19
  -5  -1   1 1317.17   62.79
  -5  -1   1 1361.16   69.29
  -5  -1   1 1503.95   58.89
  -5   1  -1 1439.36   63.49
  -5   1  -1 1407.46   63.59
  -5   1  -1 1494.85   62.99
   5   0  -1 4805.72  178.98
   5   0  -1 4573.44  178.38
   5   0  -1 4621.34  181.78
   5   0  -1 4652.53  178.38
   5   0   1 4767.92  180.38
   5   0   1 4752.42  181.28
   5   0   1 4586.84  180.88
   5   0   1 4488.75  181.58
   5   0  -1 4818.22  181.98
   5   0  -1 4846.42  181.58
   5   0   1 4742.03  178.48
   5   0  -1 4627.14  180.48
   5   0   1 4747.43  181.88
   5   0   1 4434.86  179.48
   5   0   1 4794.32  182.48
  -5   0   1 4655.43  177.58
  -5   0  -1 4706.93  181.38
  -5   0  -1 4727.13  182.28
  -5   0   1 4695.33  181.78
  -5   0  -1 4903.11  178.88
  -5   0  -1 4345.67  180.88
  -5   0   1 4728.13  180.18
  -5   0  -1 4694.73  177.78
  -5   0   1 4786.92  179.28
  -5   0  -1 4786.52  178.28
  -5   0  -1 4642.44  178.58
  -5   0   1 4920.81  179.58
  -5   0  -1 4687.23  181.98
  -5   0   1 4177.88  180.88
  -5   0  -1 4578.64  183.78
  -5   0   1 4307.77  180.48
  -5   0  -1 4749.42  180.58
  -5   0   1 4517.35  178.48
  -5   0   1 4607.94  181.38
  -5   0   1 4728.23  181.88
  -5   0  -1 4812.42  180.18
  -5   0  -1 4709.93  179.68
  -5   0   1 4637.94  180.78
  -5   0  -1 4765.02  178.58
  -5   0   1 4643.54  184.58
  -5   0  -1 4854.81  178.18
  -5   0  -1 5172.68  183.18
  -5   0  -1 4743.53  181.68
  -5   0   1 4669.13  178.58
  -5   0   1 4755.82  178.48
  -5   0  -1 4672.93  181.48
   5   1   1 1588.34   63.29
   5  -1  -1 1480.25   60.19
   5  -1  -1 1496.55   61.79
   5   1   1 1513.45   61.99
   5  -1  -1 1393.86   60.29
   5  -1  -1 1508.05   61.49
   5   1   1 1580.24   64.79
   5   1   1 1539.25   64.29
   5  -1  -1 1458.45   64.19
   5  -1  -1 1556.44   63.79
   5   1   1 1482.95   60.29
   5  -1  -1 1472.95   63.79
   5  -1  -1 1553.14   64.29
   5   1   1 1590.44   67.39
   5   1   1 1578.74   65.09
   5  -1  -1 1443.06   63.99
   5  -1  -1 1465.15   62.59
   5  -1  -1 1506.15   61.49
   5   1   1 1523.85   60.09
   5   1   1 1550.94   63.49
  -5  -1  -1 1624.14   62.49
  -5   1   1 1597.94   64.89
  -5  -1  -1 1445.96   61.29
  -5   1   1 1476.05   64.19
  -5  -1  -1 1392.26   63.19
  -5   1   1 1582.44   61.29
  -5  -1  -1 1566.84   60.39
  -5   1   1 1525.65   62.09
  -5  -1  -1 1492.35   63.89
  -5  -1  -1 1531.75   62.09
  -5  -1  -1 1472.45   61.09
  -5  -1  -1 1404.16   62.19
  -5   1   1 1544.05   61.09
  -5   1   1 1508.25   60.19
  -5  -1  -1 1581.04   61.99
  -5   1   1 1519.15   61.99
  -5  -1  -1 1472.45   63.19
  -5   1   1 1439.96   63.99
  -5  -1  -1 1602.44   61.79
  -5  -1  -1 1534.75   64.39
  -5   1   1 1412.06   63.49
  -5   1   1 1562.84   63.49
  -5  -1  -1 1491.15   61.79
  -5   1   1 1532.85   63.09
  -5   1   1 1590.64   62.19
  -5  -1  -1 1311.07   63.29
  -5  -1  -1 1516.45   64.29
  -5  -1  -1 1510.95   63.59
   5  -2  -1  436.86   23.40
   5  -2  -1  388.66   22.70
   5  -2  -1  413.16   21.40
   5   2   1  412.46   23.30
   5   2   1  435.06   23.50
   5   2   1  409.56   22.30
   5  -2  -1  419.46   19.30
   5  -2  -1  411.56   21.60
   5   2   1  429.56   19.40
   5   2   1  411.96   23.60
   5  -2  -1  422.66   22.70
   5   2   1  446.56   22.90
   5  -2  -1  435.16   19.60
   5  -2  -1  461.45   24.20
   5   2   1  389.76   22.80
   5  -2  -1  379.76   21.10
   5  -2  -1  403.76   21.70
   5  -2  -1  430.36   23.50
   5   2   1  376.36   20.80
  -5  -2  -1  435.86   22.40
  -5   2   1  441.36   23.80
  -5  -2  -1  443.16   22.30
  -5   2   1  402.26   20.50
  -5  -2  -1  419.96   23.10
  -5  -2  -1  477.85   24.40
  -5   2   1  394.06   23.10
  -5   2   1  406.56   19.40
  -5  -2  -1  410.56   23.50
  -5   2   1  456.45   23.70
  -5   2   1  419.16   22.40
  -5   2   1  412.26   21.90
  -5   2   1  446.66   23.40
  -5   2   1  412.46   19.20
  -5   2   1  406.66   21.30
  -5  -2  -1  425.66   21.30
  -5   2   1  439.36   19.90
  -5  -2  -1  432.66   22.40
  -5  -2  -1  452.95   19.30
  -5  -2  -1  479.45   23.40
  -5  -2  -1  416.66   21.40
  -5  -2  -1  446.86   25.90
  -5  -2  -1  438.96   23.70
  -5  -2  -1  439.36   21.80
  -5   2   1  432.56   23.70
  -5  -2  -1  416.76   22.30
  -5   2   1  417.96   21.80
  -5  -2  -1  421.56   23.10
   5  -3  -1   63.39    7.30
   5  -3  -1   68.59    8.20
   5   3   1   64.79    8.10
   5   3   1   67.49    8.90
   5   3   1   68.79    8.60
   5  -3  -1   73.39    8.70
   5   3   1   70.09    5.60
   5  -3  -1   56.69    6.70
   5  -3  -1   77.99    5.90
   5  -3  -1   61.99    8.30
   5   3   1   72.09    4.90
   5   3   1   67.09    7.50
   5   3   1   60.89    7.40
   5  -3  -1   74.29    7.80
   5  -3  -1   69.69    5.50
   5  -3  -1   54.19    7.00
   5   3   1   55.99   10.50
   5  -3  -1   84.09    9.10
   5   3   1   68.79    7.90
  -5  -3  -1   61.69    8.00
  -5  -3  -1   77.99    8.20
  -5  -3  -1   75.59    8.20
  -5   3   1   58.79    8.20
  -5  -3  -1   76.29    8.70
  -5  -3  -1   66.49    8.70
  -5   3   1   62.19    8.30
  -5  -3  -1   73.79    8.30
  -5   3   1   60.29    6.90
  -5   3   1   71.69    5.40
  -5  -3  -1   55.39    7.70
  -5  -3  -1   70.89    8.20
  -5   3   1   65.09    6.90
  -5   3   1   61.69    7.60
  -5   3   1   88.39    9.10
  -5  -3  -1   73.99    7.70
  -5   3   1   64.89    8.30
  -5   3   1   53.09    8.10
  -5  -3  -1   56.99    7.40
  -5  -3  -1   74.09    7.10
  -5   3   1   73.79    7.80
  -5  -3  -1   53.19    7.80
  -5   3   1   67.49    5.40
  -5   3   1   67.39    5.50
  -5  -3  -1   54.39    7.20
  -5  -3  -1   65.49    8.20
  -5   3   1   61.19    7.50
   5  -4  -1  442.16   24.70
   5   4   1  468.45   23.80
   5   4   1  436.66   25.40
   5  -4  -1  464.05   24.40
   5   4   1  480.05   25.50
   5   4   1  470.65   23.30
   5   4   1  467.65   26.00
   5  -4  -1  428.46   25.40
   5  -4  -1  478.15   19.90
   5  -4  -1  469.35   22.70
   5   4   1  530.35   26.10
   5  -4  -1  454.05   25.40
   5  -4  -1  510.95   25.30
   5  -4  -1  483.15   20.10
   5  -4  -1  474.15   25.10
   5  -4  -1  466.35   25.20
   5   4   1  450.35   25.30
   5  -4  -1  498.95   30.20
   5   4   1  443.56   20.30
  -5   4   1  462.25   27.70
  -5   4   1  506.35   26.70
  -5   4   1  473.15   26.90
  -5  -4  -1  497.95   25.70
  -5  -4  -1  520.55   26.90
  -5  -4  -1  491.35   25.50
  -5  -4  -1  524.35   24.20
  -5  -4  -1  464.15   25.00
  -5   4   1  479.55   25.80
  -5  -4  -1  443.36   22.90
  -5   4   1  447.96   19.80
  -5  -4  -1  461.55   24.80
  -5  -4  -1  438.66   25.20
  -5  -4  -1  455.85   23.90
  -5  -4  -1  452.55   24.80
  -5   4   1  480.65   25.40
  -5   4   1  463.65   22.70
  -5  -4  -1  496.15   25.90
  -5  -4  -1  461.95   24.80
  -5   4   1  453.35   25.30
  -5   4   1  480.55   20.10
  -5   4   1  460.85   20.00
  -5   4   1  424.16   25.10
  -5   4   1  470.85   24.90
  -5   4   1  440.46   21.00
  -5  -4  -1  508.45   26.60
   5   5   1  593.54   27.30
   5  -5  -1  549.05   22.80
   5  -5  -1  606.34   29.90
   5   5   1  560.64   29.00
   5  -5  -1  596.74   28.90
   5   5   1  534.95   26.80
   5  -5  -1  468.85   27.70
   5  -5  -1  588.74   22.70
   5   5   1  545.85   23.70
   5  -5  -1  534.75   25.50
   5   5   1  583.74   29.60
   5   5   1  532.25   29.50
   5  -5  -1  551.04   22.70
   5  -5  -1  583.44   29.30
   5   5   1  550.34   29.00
   5  -5  -1  520.55   28.20
   5  -5  -1  569.44   28.90
   5  -5  -1  591.04   30.40
   5  -5  -1  566.24   29.00
   5   5   1  512.85   29.30
  -5  -5  -1  558.04   28.80
  -5  -5  -1  570.44   27.00
  -5   5   1  555.44   25.80
  -5  -5  -1  556.34   28.20
  -5   5   1  557.64   29.40
  -5   5   1  563.24   22.70
  -5  -5  -1  535.15   28.60
  -5   5   1  510.35   27.80
  -5  -5  -1  582.54   30.10
  -5  -5  -1  588.74   29.70
  -5   5   1  592.84   29.80
  -5  -5  -1  582.64   27.60
  -5   5   1  523.85   28.70
  -5   5   1  554.74   29.00
  -5  -5  -1  536.55   29.30
  -5   5   1  558.34   29.40
  -5  -5  -1  591.74   29.00
  -5  -5  -1  570.04   30.30
  -5   5   1  559.84   22.40
  -5   5   1  509.15   29.10
  -5  -5  -1  594.24   27.30
  -5   5   1  570.24   23.80
  -5   5   1  560.44   22.60
  -5   5   1  543.35   29.30
  -5  -5  -1  556.44   30.10
  -5  -5  -1  529.25   28.10
   5   6   1   91.19   10.20
   5   6   1  103.69    9.00
   5   6   1  116.29   11.10
   5  -6  -1  107.39   10.40
   5  -6  -1  105.29   10.70
   5  -6  -1   93.09   10.90
   5   6   1   96.79   11.40
   5   6   1   85.89   10.00
   5  -6  -1   99.19   10.70
   5  -6  -1  102.99    5.30
   5  -6  -1  103.99   11.10
   5   6   1  109.19    9.60
   5  -6  -1  104.79    5.50
   5   6   1  102.89    6.80
   5  -6  -1  103.99    7.90
   5  -6  -1  122.39   12.10
   5  -6  -1   98.09    5.30
  -5  -6  -1   93.09   10.60
  -5  -6  -1  112.79    9.10
  -5  -6  -1  114.29   11.60
  -5  -6  -1  101.59   10.70
  -5  -6  -1   88.19    9.00
  -5   6   1  100.29    5.20
  -5  -6  -1   88.39   10.00
  -5   6   1   96.69    7.80
  -5   6   1  111.59   11.10
  -5   6   1  103.99   10.90
  -5  -6  -1   81.69    9.90
  -5   6   1  111.39   10.90
  -5   6   1  116.29   11.40
  -5   6   1  113.29   11.50
  -5  -6  -1  106.19   11.60
  -5  -6  -1  106.49   10.00
  -5  -6  -1  109.19    9.50
  -5   6   1  100.09    5.30
  -5   6   1  104.59    5.30
  -5   6   1  113.49   11.50
  -5  -6  -1  129.79   12.60
  -5   6   1   98.19    9.80
   5  -7  -1  178.08   13.60
   5   7   1  171.48   13.70
   5  -7  -1  174.28   14.30
   5   7   1  148.79   14.30
   5   7   1  190.48   13.20
   5   7   1  173.68    9.90
   5   7   1  163.48   11.60
   5  -7  -1  172.68   10.40
   5  -7  -1  194.18   15.90
   5   7   1  190.28   14.30
  -5  -7  -1  185.98   13.10
  -5  -7  -1  167.88   12.90
  -5  -7  -1  170.68   11.60
  -5   7   1  180.68   14.10
  -5  -7  -1  185.68   12.60
  -5  -7  -1  181.38   15.50
  -5  -7  -1  151.18   14.30
  -5   7   1  152.08   14.00
  -5   7   1  158.88   13.80
  -5   7   1  165.08   13.30
  -5  -7  -1  147.69   16.30
  -5  -7  -1  187.58   15.30
  -5   7   1  170.48   10.30
  -5   7   1  173.78   14.60
  -5   7   1  166.48   14.00
  -5   7   1  183.68   15.30
   5  -8  -1  315.47   13.10
   5  -8  -1  314.77   15.20
   5   8   1  311.67   17.30
   5   8   1  302.27   21.60
   5   8   1  318.47   21.60
   5   8   1  289.97   19.50
   5  -8  -1  350.56   21.20
   5  -8  -1  339.37   22.60
   5   8   1  325.87   19.10
  -5   8   1  319.07   15.20
  -5   8   1  317.47   21.00
  -5  -8  -1  298.67   16.80
  -5  -8  -1  333.67   22.10
  -5  -8  -1  291.87   20.60
  -5  -8  -1  303.07   21.20
  -5   8   1  308.17   21.50
  -5  -8  -1  300.47   21.60
  -5   8   1  271.17   20.80
  -5  -8  -1  282.57   21.10
  -5   8   1  336.27   20.80
  -5  -8  -1  287.47   21.70
  -5  -8  -1  339.77   19.30
  -5  -8  -1  304.47   17.60
   5  -9  -1 1635.04   72.39
   5   9   1 1590.44   67.69
   5  -9  -1 1564.24   60.29
   5  -9  -1 1593.24   60.59
   5  -9  -1 1644.04   70.49
   5   9   1 1540.35   68.69
   5   9   1 1537.55   71.39
   5  -9  -1 1515.95   62.59
   5   9   1 1622.44   71.79
  -5  -9  -1 1646.64   71.79
  -5  -9  -1 1634.54   72.19
  -5  -9  -1 1696.73   72.09
  -5  -9  -1 1567.94   67.69
  -5  -9  -1 1581.74   65.49
  -5   9   1 1444.66   70.19
  -5   9   1 1561.64   71.89
  -5   9   1 1697.73   72.39
  -5   9   1 1601.14   69.59
  -5  -9  -1 1584.54   64.49
  -5  -9  -1 1675.23   73.39
  -5   9   1 1594.44   69.89
  -5  -9  -1 1495.95   71.39
   5  10   1  546.25   29.40
   5  10   1  512.75   29.40
   5  10   1  536.75   32.20
   5 -10  -1  506.65   22.60
   5 -10  -1  534.35   31.30
   5  10   1  529.45   32.40
   5 -10  -1  540.55   33.00
  -5  10   1  573.54   33.80
  -5 -10  -1  554.74   33.40
  -5 -10  -1  578.04   33.60
  -5  10   1  568.34   30.80
  -5 -10  -1  492.25   32.70
  -5  10   1  610.84   31.60
  -5 -10  -1  582.94   26.90
  -5 -10  -1  552.44   32.20
  -5 -10  -1  590.14   33.70
  -5 -10  -1  599.24   33.20
  -5  10   1  499.85   31.70
  -5  10   1  545.95   31.30
   5  11   1  150.58   16.30
   5  11   1  139.79   13.60
   5 -11  -1  131.89   14.60
   5 -11  -1  132.49   15.20
   5  11   1  124.89   14.60
  -5 -11  -1  150.78   16.00
  -5  11   1  149.88   15.90
  -5  11   1  164.38   17.20
  -5  11   1  170.48   15.10
  -5 -11  -1  137.69   10.70
  -5 -11  -1  158.78   17.40
  -5 -11  -1  126.59   14.70
  -5  11   1  145.69   14.10
  -5 -11  -1  177.58   17.00
  -5 -11  -1  138.09   18.20
  -5  11   1  174.88   15.80
   5  12   1   94.69   13.20
   5  12   1   90.19   11.30
   5 -12  -1   71.19   11.20
   5 -12  -1   70.89   13.80
   5  12   1   96.29   13.30
   5  12   1   99.49   11.60
  -5 -12  -1  104.99   14.90
  -5  12   1   87.39   11.50
  -5  12   1   79.59   11.00
  -5  12   1   71.79   13.40
  -5 -12  -1   91.19   13.10
  -5 -12  -1   98.39   14.40
  -5 -12  -1  102.39   14.00
  -5 -12  -1   90.59   12.80
  -5  12   1  107.79   15.20
  -5  12   1   90.59   12.40
   5 -13  -1  390.16   28.20
   5  13   1  362.96   24.30
   5  13   1  338.17   23.10
   5 -13  -1  364.26   25.70
   5  13   1  313.97   26.00
   5  13   1  413.26   28.40
  -5  13   1  305.27   25.50
  -5  13   1  392.86   25.90
  -5 -13  -1  350.96   27.80
  -5 -13  -1  408.76   28.50
  -5  13   1  377.36   28.50
  -5  13   1  345.57   24.20
  -5 -13  -1  367.56   27.20
  -5 -13  -1  398.66   29.40
  -5  13   1  367.26   24.30
  -5 -13  -1  371.06   26.30
   5 -14  -1  112.29   16.50
   5  14   1   98.39   12.40
   5  14   1  121.19   13.90
   5  14   1  111.29   15.70
   5 -14  -1  114.89   15.10
  -5  14   1  122.59   14.00
  -5  14   1  129.69   16.50
  -5 -14  -1   93.49   15.80
  -5  14   1  103.19   12.90
  -5 -14  -1  106.59   16.40
  -5 -14  -1   66.89   13.80
  -5 -14  -1  116.99   14.80
  -5 -14  -1   99.79   15.40
  -5  14   1  112.39   14.30
  -5  14   1  149.49   18.00
   5 -15  -1   68.19   13.70
   5  15   1   52.39   10.10
   5  15   1   27.70   11.10
   5  15   1   36.30   10.10
   5 -15  -1   32.30   11.20
  -5  15   1   49.20   10.50
  -5 -15  -1   16.10    9.30
  -5  15   1   50.59   11.40
  -5  15   1   36.00   12.90
  -5 -15  -1   45.20   12.30
  -5 -15  -1   36.60   11.20
  -5  15   1   43.20   13.30
  -5  15   1   41.50    9.80
  -5 -15  -1   35.20   11.70
  -5 -15  -1   56.09   13.60
   5  16   1   41.70   12.20
   5 -16  -1   49.99   13.70
   5  16   1   63.49   11.00
  -5  16   1   72.89   16.80
  -5 -16  -1   53.19   13.70
  -5  16   1   70.79   13.40
  -5 -16  -1   56.59   14.10
  -5  16   1  102.19   18.00
  -5 -16  -1   69.09   14.90
  -5 -16  -1   56.69   14.30
  -5 -16  -1   58.19   14.50
  -5 -16  -1   64.09   15.00
  -5  16   1   73.29   12.40
   5  17   1   -2.00    4.70
   5  17   1   -4.70    5.90
   5 -17  -1   -1.30    7.10
   5 -17  -1   -3.40    7.10
  -5 -17  -1    3.40    8.20
  -5 -17  -1    7.00    9.10
  -5  17   1   -4.30    6.40
  -5  17   1   -4.80    4.60
  -5 -17  -1   16.80    9.30
  -5  17   1    3.10    7.60
  -5 -17  -1   -5.30    6.60
  -5 -17  -1    7.90    9.20
  -5 -17  -1    2.70    7.60
   5 -18  -1    2.10    8.30
   5 -18  -1   -3.40    7.00
   5  18   1    9.90    6.40
   5  18   1   16.70   11.10
  -5 -18  -1  -11.00    7.20
  -5  18   1   12.70    7.50
  -5 -18  -1    5.70    8.70
  -5 -18  -1    0.90    8.50
  -5 -18  -1    0.00    8.10
  -5  18   1   -6.90    6.30
  -5  18   1   10.50    8.70
   5  19   1   -5.20    7.20
   5  19   1   -0.70    4.60
   5 -19  -1   -0.20    8.30
   5 -19  -1    3.50    8.50
  -5  19   1    3.90    5.60
  -5  19   1  -10.50    7.10
  -5 -19  -1   25.50   11.20
  -5  19   1   -1.20    8.20
  -5 -19  -1    1.60    8.30
  -5 -19  -1    6.40    9.90
  -5 -19  -1   11.10    9.60
   5  20   1    7.80    6.30
   5  20   1    6.00    8.60
   5 -20  -1   10.60   10.60
   5 -20  -1   -2.20    9.40
  -5  20   1    1.20    5.80
  -5 -20  -1    4.00    9.50
  -5  20   1    0.60    9.30
  -5 -20  -1    3.20   11.10
  -5 -20  -1   25.90   13.00
  -5 -20  -1   -0.10   10.20
   6  19  -1  120.59   14.70
   6 -19   1   95.59   21.40
   6 -19   1   74.89   18.90
   6  19  -1   55.99   23.00
  -6 -19   1  103.89   20.60
  -6  19  -1   41.50   19.00
  -6 -19   1  109.39   21.80
  -6  19  -1  155.98   21.80
  -6 -19   1   70.49   17.90
  -6 -19   1   63.89   16.80
  -6  19  -1  106.89   15.10
   6  18  -1    2.60    8.30
   6  18  -1   -0.50    5.40
   6 -18   1   -2.20    8.10
   6 -18   1    4.70    9.60
  -6  18  -1    1.00    7.40
  -6  18  -1   -7.60    7.00
  -6  18  -1    4.10    6.40
  -6 -18   1    0.40    8.20
  -6 -18   1    9.10    9.10
  -6  18  -1    4.30    7.10
  -6 -18   1    6.50    9.70
  -6 -18   1    0.90    8.00
   6 -17   1  221.28   25.40
   6 -17   1  159.78   19.80
   6 -17   1  220.58   24.70
   6  17  -1  202.48   18.20
   6  17  -1  184.68   22.50
  -6 -17   1  192.18   22.50
  -6 -17   1  191.08   21.90
  -6  17  -1  176.88   22.60
  -6 -17   1  202.28   24.60
  -6  17  -1  144.19   21.10
  -6  17  -1  240.78   22.50
  -6 -17   1  210.78   24.20
  -6  17  -1  215.38   19.60
   6  16  -1   44.70   10.30
   6 -16   1   60.09   15.40
   6 -16   1   38.40   12.60
   6  16  -1   58.19   14.40
  -6 -16   1   67.49   15.20
  -6  16  -1   58.49   15.60
  -6  16  -1   39.80   13.20
  -6 -16   1   52.09   14.70
  -6  16  -1   37.80   12.60
  -6 -16   1   46.70   13.60
  -6 -16   1   50.49   14.90
  -6  16  -1   56.49   11.10
  -6  16  -1   60.59   13.80
   6 -15   1    9.90    7.70
   6  15  -1   19.80   10.00
   6 -15   1   -0.60    7.60
   6  15  -1    7.20    7.30
   6 -15   1    9.20    8.10
   6  15  -1    2.10    4.80
  -6  15  -1    6.70    7.10
  -6  15  -1    6.00    7.70
  -6 -15   1    3.30    7.80
  -6  15  -1    6.20    7.70
  -6  15  -1   -4.30    5.50
  -6  15  -1    3.70    5.40
  -6 -15   1   11.80    8.60
  -6 -15   1    7.30    8.60
   6 -14   1   33.00    9.60
   6 -14   1   17.10    9.20
   6  14  -1   11.60    5.90
   6  14  -1   33.40   12.00
   6 -14   1   27.70   11.60
   6  14  -1   11.30    8.00
  -6  14  -1    6.30    7.60
  -6 -14   1   29.80   10.90
  -6  14  -1    5.50    6.30
  -6 -14   1   12.90    8.60
  -6  14  -1    9.10    8.40
  -6  14  -1   22.70    9.00
  -6 -14   1   23.80   10.10
  -6  14  -1   23.00    8.50
  -6 -14   1   13.70    8.30
  -6 -14   1   19.80   10.20
   6 -13   1  136.99   18.40
   6  13  -1  164.18   18.40
   6 -13   1  193.58   18.40
   6 -13   1  194.18   20.40
   6  13  -1  178.88   19.90
   6  13  -1  204.58   17.40
  -6  13  -1  174.48   17.00
  -6  13  -1  175.48   19.70
  -6 -13   1  235.08   22.30
  -6  13  -1  136.79   18.00
  -6 -13   1  223.38   21.20
  -6 -13   1  173.78   19.60
  -6  13  -1  198.38   19.20
  -6  13  -1  216.38   19.30
  -6 -13   1  205.18   21.70
  -6 -13   1  172.38   19.40
   6 -12   1   39.90   10.90
   6  12  -1   66.69   14.10
   6  12  -1   54.89   10.10
   6  12  -1   60.69   12.50
   6 -12   1   41.00    9.80
   6 -12   1   53.89   12.70
  -6 -12   1   47.20   11.30
  -6 -12   1   59.89    9.50
  -6 -12   1   30.30    9.70
  -6 -12   1   63.69   13.60
  -6  12  -1   22.10    9.30
  -6 -12   1   21.30    9.10
  -6  12  -1   42.00   10.60
  -6  12  -1   49.60   12.30
  -6  12  -1   39.90   11.00
  -6  12  -1   67.99   11.00
  -6 -12   1   45.00   11.70
   6  11  -1  384.06   27.90
   6  11  -1  399.06   28.10
   6 -11   1  400.76   26.00
   6 -11   1  359.96   27.70
   6  11  -1  369.66   24.50
   6 -11   1  403.96   28.70
  -6 -11   1  377.76   23.00
  -6 -11   1  413.36   29.80
  -6  11  -1  384.26   27.70
  -6  11  -1  437.26   28.60
  -6 -11   1  378.46   28.60
  -6  11  -1  426.36   29.70
  -6  11  -1  394.36   26.90
  -6 -11   1  388.26   28.10
  -6 -11   1  419.16   29.50
  -6 -11   1  445.26   29.50
  -6  11  -1  426.66   26.50
   6 -10   1  184.58   16.10
   6  10  -1  143.59   14.50
   6  10  -1  179.98   13.60
   6 -10   1  198.28   18.30
   6  10  -1  190.28   17.80
   6  10  -1  164.58   17.20
   6 -10   1  174.48   17.60
  -6 -10   1  192.48   18.50
  -6  10  -1  207.18   18.50
  -6 -10   1  167.58   14.00
  -6 -10   1  181.88   17.60
  -6  10  -1  150.98   15.20
  -6  10  -1  198.08   18.20
  -6  10  -1  168.18   16.70
  -6 -10   1  176.18   13.50
  -6 -10   1  219.18   19.50
  -6  10  -1  153.68   16.90
  -6 -10   1  144.59   16.80
  -6 -10   1  165.78   17.50
   6   9  -1 1468.55   66.29
   6  -9   1 1426.06   65.89
   6   9  -1 1490.55   68.89
   6   9  -1 1479.65   69.19
   6  -9   1 1553.04   70.59
   6   9  -1 1421.86   62.39
   6  -9   1 1605.64   70.59
  -6  -9   1 1491.35   69.59
  -6  -9   1 1460.65   64.49
  -6  -9   1 1553.04   70.69
  -6   9  -1 1362.36   68.09
  -6   9  -1 1482.85   66.99
  -6   9  -1 1520.65   70.09
  -6   9  -1 1428.56   62.09
  -6  -9   1 1471.95   63.79
  -6   9  -1 1541.65   69.49
  -6  -9   1 1542.55   70.49
  -6  -9   1 1484.95   68.89
  -6   9  -1 1513.25   68.49
  -6  -9   1 1585.44   71.19
   6  -8   1  249.97   17.90
   6  -8   1  264.67   20.90
   6   8  -1  275.57   20.30
   6   8  -1  233.58   15.00
   6   8  -1  257.37   19.70
   6  -8   1  220.68   18.90
   6   8  -1  217.58   17.60
  -6   8  -1  255.17   18.90
  -6   8  -1  245.08   19.60
  -6  -8   1  228.98   19.00
  -6   8  -1  261.07   20.00
  -6  -8   1  244.58   20.10
  -6   8  -1  247.48   19.60
  -6  -8   1  264.97   17.50
  -6  -8   1  257.17   20.40
  -6  -8   1  233.88   16.20
  -6  -8   1  239.08   20.30
  -6  -8   1  221.48   19.10
  -6   8  -1  242.78   19.10
  -6  -8   1  216.18   19.30
  -6   8  -1  264.17   15.40
   6   7  -1  834.12   40.00
   6  -7   1  863.91   42.00
   6   7  -1  749.42   35.20
   6  -7   1  731.73   35.80
   6   7  -1  770.32   40.90
   6  -7   1  797.02   39.10
   6  -7   1  808.42   41.90
   6  -7   1  779.82   38.60
   6   7  -1  833.62   41.70
   6   7  -1  742.73   37.50
  -6  -7   1  893.81   41.70
  -6  -7   1  749.73   45.20
  -6   7  -1  882.11   41.00
  -6  -7   1  826.92   41.70
  -6  -7   1  789.82   42.20
  -6   7  -1  721.63   43.80
  -6   7  -1  775.02   36.10
  -6  -7   1  776.12   41.40
  -6   7  -1  802.92   41.00
  -6  -7   1  763.32   35.30
  -6   7  -1  702.23   37.30
  -6  -7   1  781.92   37.80
  -6   7  -1  775.32   40.60
  -6  -7   1  862.81   42.70
  -6  -7   1  795.32   38.30
  -6   7  -1  838.72   42.00
   6  -6   1  236.88   18.20
   6  -6   1  199.88   15.10
   6  -6   1  248.78   17.80
   6  -6   1  214.58   14.30
   6   6  -1  216.58   17.50
   6   6  -1  205.28   15.00
   6   6  -1  213.78   13.00
   6  -6   1  188.28   15.20
   6   6  -1  204.68   16.20
   6   6  -1  164.88   15.80
  -6   6  -1  169.98   15.70
  -6  -6   1  209.08   12.90
  -6   6  -1  195.78   13.70
  -6  -6   1  221.88   17.40
  -6  -6   1  210.18   15.50
  -6   6  -1  198.88   16.50
  -6  -6   1  205.58   16.70
  -6   6  -1  232.38   15.20
  -6  -6   1  205.78   15.40
  -6  -6   1  181.18   16.50
  -6  -6   1  204.68   17.50
  -6  -6   1  208.18   17.40
  -6   6  -1  194.88   14.70
  -6   6  -1  229.88   18.00
  -6  -6   1  190.78   14.50
  -6   6  -1  176.58   15.90
   6   5  -1  119.19    9.20
   6  -5   1  134.09   11.80
   6  -5   1  120.59   10.80
   6  -5   1  136.89   13.00
   6   5  -1  112.39   12.10
   6   5  -1  113.99   12.60
   6   5  -1  137.19   13.30
   6  -5   1  146.69   13.80
   6   5  -1  138.09   15.00
   6  -5   1  113.89   11.80
   6   5  -1  125.79   11.80
  -6   5  -1  126.49   12.70
  -6  -5   1  121.49   12.80
  -6   5  -1  136.59   11.10
  -6  -5   1  133.99   12.00
  -6  -5   1  113.99   11.10
  -6   5  -1  125.19   13.10
  -6   5  -1  124.09   11.20
  -6  -5   1  158.78   12.90
  -6  -5   1  143.99   14.00
  -6  -5   1  145.19   13.60
  -6   5  -1  135.29   12.70
  -6  -5   1  131.79   12.40
  -6   5  -1  118.39   12.30
  -6   5  -1  126.49    9.40
  -6  -5   1  130.89   13.10
  -6  -5   1  126.39    9.60
   6  -4   1  640.74   31.80
   6  -4   1  593.54   32.00
   6  -4   1  689.83   35.00
   6   4  -1  670.63   33.90
   6   4  -1  637.74   33.20
   6  -4   1  657.93   33.10
   6  -4   1  625.14   32.70
   6   4  -1  651.03   36.20
   6   4  -1  569.64   31.40
   6  -4   1  632.24   34.00
   6   4  -1  638.24   25.80
   6  -4   1  648.94   33.20
   6   4  -1  577.04   33.10
   6   4  -1  663.63   29.00
  -6  -4   1  643.94   32.80
  -6   4  -1  593.24   33.30
  -6  -4   1  631.94   25.90
  -6  -4   1  691.33   34.10
  -6   4  -1  653.33   32.80
  -6  -4   1  627.34   28.80
  -6  -4   1  662.23   34.20
  -6   4  -1  646.94   31.40
  -6   4  -1  657.73   29.80
  -6   4  -1  608.94   33.80
  -6   4  -1  681.83   34.10
  -6  -4   1  683.13   33.00
  -6  -4   1  596.54   31.80
  -6  -4   1  626.54   33.20
  -6   4  -1  613.44   31.40
  -6  -4   1  691.73   33.20
  -6  -4   1  643.54   34.60
  -6  -4   1  622.74   32.20
  -6   4  -1  635.94   32.70
  -6   4  -1  666.53   33.60
   6  -3   1  512.75   26.60
   6   3  -1  466.15   26.30
   6  -3   1  494.05   26.70
   6   3  -1  568.94   29.10
   6  -3   1  462.05   26.90
   6  -3   1  441.36   31.40
   6   3  -1  491.55   27.70
   6   3  -1  463.55   27.40
   6   3  -1  507.35   28.00
   6   3  -1  531.05   23.90
   6  -3   1  529.45   26.60
   6   3  -1  465.15   26.50
   6   3  -1  492.35   25.30
   6  -3   1  490.05   26.00
   6  -3   1  515.45   27.30
  -6  -3   1  557.44   28.80
  -6  -3   1  481.75   27.10
  -6   3  -1  497.45   21.10
  -6  -3   1  512.65   26.50
  -6  -3   1  489.85   26.10
  -6   3  -1  548.85   21.20
  -6   3  -1  489.95   24.80
  -6   3  -1  505.15   26.70
  -6  -3   1  499.25   27.10
  -6   3  -1  540.85   28.80
  -6  -3   1  458.25   26.60
  -6  -3   1  512.85   27.70
  -6   3  -1  496.35   28.30
  -6   3  -1  482.55   21.20
  -6   3  -1  473.85   27.30
  -6   3  -1  501.85   26.60
  -6   3  -1  499.55   21.00
  -6   3  -1  491.65   21.30
  -6  -3   1  477.95   28.00
  -6  -3   1  473.35   26.80
  -6  -3   1  483.95   23.40
  -6  -3   1  512.05   22.00
  -6   3  -1  519.65   26.60
  -6  -3   1  493.35   27.10
   6   2  -1  334.27   21.30
   6   2  -1  338.87   21.40
   6  -2   1  347.97   21.50
   6   2  -1  347.77   15.50
   6   2  -1  333.97   16.70
   6  -2   1  329.47   20.00
   6  -2   1  346.37   21.90
   6   2  -1  354.46   17.90
   6   2  -1  303.77   20.10
   6   2  -1  319.97   21.00
   6  -2   1  348.77   25.80
   6  -2   1  346.37   20.30
   6  -2   1  354.26   19.70
   6  -2   1  360.76   20.30
   6   2  -1  307.87   20.40
   6   2  -1  339.87   19.70
  -6  -2   1  331.27   20.80
  -6   2  -1  317.47   19.90
  -6   2  -1  303.97   19.00
  -6   2  -1  361.56   16.30
  -6   2  -1  346.27   21.80
  -6  -2   1  324.17   20.60
  -6   2  -1  331.37   21.60
  -6  -2   1  337.37   16.90
  -6  -2   1  326.77   17.40
  -6   2  -1  343.17   16.30
  -6  -2   1  329.17   20.80
  -6   2  -1  315.57   19.10
  -6  -2   1  352.16   19.70
  -6   2  -1  325.47   20.90
  -6   2  -1  314.37   21.00
  -6  -2   1  356.76   20.60
  -6   2  -1  335.47   16.50
  -6  -2   1  337.87   19.30
  -6   2  -1  341.57   16.10
  -6   2  -1  332.87   16.40
  -6   2  -1  368.66   19.60
  -6  -2   1  344.97   20.20
  -6  -2   1  323.97   20.40
  -6  -2   1  362.16   23.90
  -6   2  -1  365.36   21.90
  -6  -2   1  363.76   21.40
  -6  -2   1  324.97   21.10
   6  -1   1  263.17   16.30
   6  -1   1  250.47   17.50
   6   1  -1  254.67   14.30
   6  -1   1  245.58   15.20
   6   1  -1  227.58   15.00
   6   1  -1  275.47   17.60
   6  -1   1  254.17   17.50
   6   1  -1  238.18   16.70
   6  -1   1  235.98   16.40
   6   1  -1  226.98   13.60
   6   1  -1  208.08   16.10
   6   1  -1  240.28   17.20
   6   1  -1  223.68   16.80
   6   1  -1  222.58   16.90
   6  -1   1  240.38   16.00
   6  -1   1  232.58   17.30
  -6  -1   1  257.47   17.50
  -6  -1   1  252.47   17.20
  -6  -1   1  259.67   16.20
  -6  -1   1  253.67   17.30
  -6   1  -1  229.78   13.10
  -6  -1   1  259.57   15.20
  -6   1  -1  231.88   13.50
  -6  -1   1  257.57   19.60
  -6   1  -1  224.18   14.40
  -6   1  -1  260.17   15.30
  -6   1  -1  254.07   13.90
  -6  -1   1  247.38   19.60
  -6  -1   1  245.28   15.20
  -6  -1   1  255.67   16.60
  -6   1  -1  233.78   21.00
  -6   1  -1  259.77   13.70
  -6   1  -1  212.48   14.60
  -6   1  -1  251.97   17.40
  -6   1  -1  219.88   15.30
  -6  -1   1  235.08   13.80
  -6  -1   1  236.38   15.50
  -6   1  -1  237.48   17.00
  -6  -1   1  239.88   17.20
  -6   1  -1  254.27   16.80
  -6   1  -1  241.08   17.00
  -6   1  -1  232.68   17.20
  -6  -1   1  236.48   16.40
  -6   1  -1  232.48   13.20
   6   0  -1    0.60    3.90
   6   0   1    2.20    3.10
   6   0  -1    1.60    2.80
   6   0   1    3.70    3.00
   6   0  -1    1.50    2.70
   6   0   1    1.60    3.20
   6   0  -1    3.00    4.10
   6   0  -1   -1.20    3.60
   6   0  -1   -1.40    2.30
   6   0  -1    5.30    3.20
   6   0   1   -1.90    3.30
   6   0  -1    1.80    3.30
   6   0   1   -0.10    3.30
   6   0   1    1.00    3.30
   6   0   1    5.40    3.80
   6   0   1    3.20    3.30
   6   0  -1   -2.50    3.20
  -6   0  -1    2.00    3.40
  -6   0   1   -1.40    3.10
  -6   0  -1   -1.30    2.30
  -6   0   1   -2.60    2.10
  -6   0   1   -5.40    2.60
  -6   0  -1   -0.70    2.40
  -6   0   1   -3.40    2.00
  -6   0   1   -0.60    3.20
  -6   0   1    0.30    2.70
  -6   0  -1    2.50    2.90
  -6   0  -1   -2.00    3.10
  -6   0  -1   -0.90    2.50
  -6   0  -1   -1.60    3.30
  -6   0   1   -2.00    4.00
  -6   0  -1    1.30    3.10
  -6   0  -1   -0.30    2.30
  -6   0  -1   -1.40    2.40
  -6   0   1    1.60    3.20
  -6   0  -1   -1.00    3.40
  -6   0   1    3.20    3.80
  -6   0  -1    2.20    3.10
  -6   0  -1   -4.90    2.30
  -6   0   1   -2.60    2.80
  -6   0   1    0.50    3.40
  -6   0   1   -1.60    2.00
  -6   0   1    1.40    3.40
  -6   0  -1   -1.20    3.40
  -6   0   1    1.30    2.60
   6   1   1  244.38   14.70
   6  -1  -1  247.28   17.60
   6  -1  -1  246.88   15.30
   6  -1  -1  235.88   15.20
   6  -1  -1  252.37   16.30
   6  -1  -1  241.38   15.10
   6   1   1  227.58   17.50
   6   1   1  257.97   18.00
   6   1   1  236.08   13.80
   6   1   1  239.08   16.40
   6  -1  -1  251.17   14.40
   6  -1  -1  276.47   17.50
   6   1   1  271.27   18.20
   6  -1  -1  264.47   17.80
   6  -1  -1  225.38   17.10
   6   1   1  240.08   17.10
   6   1   1  241.88   15.50
   6   1   1  245.68   16.60
  -6   1   1  266.97   14.60
  -6  -1  -1  234.68   16.70
  -6   1   1  257.87   15.10
  -6  -1  -1  277.57   15.90
  -6  -1  -1  264.67   18.00
  -6  -1  -1  230.58   14.60
  -6   1   1  261.87   17.90
  -6  -1  -1  230.98   15.40
  -6  -1  -1  266.47   15.80
  -6   1   1  246.18   17.40
  -6  -1  -1  242.08   17.00
  -6   1   1  267.17   17.30
  -6  -1  -1  217.08   15.10
  -6  -1  -1  250.27   17.50
  -6   1   1  242.78   17.40
  -6   1   1  246.08   14.00
  -6  -1  -1  259.77   17.70
  -6   1   1  264.07   15.00
  -6   1   1  258.17   14.80
  -6  -1  -1  244.28   15.00
  -6   1   1  246.98   17.70
  -6  -1  -1  264.57   16.70
  -6   1   1  245.98   15.50
  -6  -1  -1  261.57   14.30
  -6   1   1  274.17   17.20
  -6  -1  -1  230.58   16.70
  -6   1   1  256.47   15.80
   6  -2  -1  334.07   21.20
   6   2   1  334.37   19.00
   6   2   1  335.47   20.30
   6  -2  -1  327.97   21.50
   6  -2  -1  348.47   19.90
   6   2   1  319.27   20.10
   6  -2  -1  355.86   21.80
   6   2   1  351.36   16.70
   6  -2  -1  361.76   19.80
   6  -2  -1  328.47   19.10
   6   2   1  302.27   20.70
   6   2   1  324.67   21.10
   6  -2  -1  355.66   20.90
   6   2   1  335.87   21.70
   6  -2  -1  341.67   17.20
  -6  -2  -1  339.57   19.90
  -6  -2  -1  319.97   20.00
  -6   2   1  332.67   19.80
  -6  -2  -1  369.16   20.00
  -6  -2  -1  346.27   29.50
  -6   2   1  317.77   21.10
  -6  -2  -1  311.77   20.80
  -6  -2  -1  352.36   21.10
  -6   2   1  331.27   21.30
  -6   2   1  360.36   17.60
  -6  -2  -1  365.66   19.40
  -6  -2  -1  322.57   20.90
  -6  -2  -1  345.27   19.00
  -6   2   1  349.77   17.50
  -6  -2  -1  341.77   20.40
  -6  -2  -1  332.47   16.70
  -6  -2  -1  364.36   21.90
  -6   2   1  346.47   21.50
  -6   2   1  325.47   18.70
  -6   2   1  325.27   16.70
  -6   2   1  294.87   19.70
  -6  -2  -1  346.17   19.30
  -6   2   1  324.77   19.40
  -6   2   1  343.07   21.80
  -6   2   1  329.07   18.60
  -6  -2  -1  368.96   20.40
   6   3   1  480.55   24.90
   6  -3  -1  500.95   26.90
   6  -3  -1  515.05   27.80
   6   3   1  488.05   21.40
   6   3   1  489.55   22.10
   6   3   1  506.05   27.20
   6  -3  -1  499.75   25.80
   6  -3  -1  471.75   25.70
   6  -3  -1  478.35   28.20
   6   3   1  496.45   27.80
   6  -3  -1  462.85   22.00
   6  -3  -1  503.05   25.50
   6   3   1  499.55   31.40
   6   3   1  495.25   26.30
   6   3   1  492.95   27.60
   6  -3  -1  441.96   25.60
  -6   3   1  503.85   27.80
  -6  -3  -1  498.05   30.40
  -6   3   1  485.05   27.80
  -6  -3  -1  472.95   26.00
  -6  -3  -1  490.45   26.70
  -6  -3  -1  484.15   24.80
  -6  -3  -1  510.35   26.80
  -6  -3  -1  483.25   27.20
  -6   3   1  453.35   25.00
  -6   3   1  511.45   22.50
  -6  -3  -1  497.05   21.90
  -6   3   1  527.15   26.20
  -6  -3  -1  505.45   26.60
  -6   3   1  509.25   26.60
  -6  -3  -1  505.05   26.90
  -6   3   1  518.85   28.50
  -6   3   1  493.65   21.90
  -6  -3  -1  493.15   25.90
  -6  -3  -1  481.05   26.50
  -6  -3  -1  478.25   28.10
  -6  -3  -1  533.25   26.40
  -6   3   1  501.05   24.10
  -6   3   1  490.25   22.40
  -6  -3  -1  504.45   28.00
  -6   3   1  495.25   26.60
   6   4   1  649.04   33.90
   6  -4  -1  634.44   33.20
   6  -4  -1  637.74   26.90
   6  -4  -1  647.84   32.30
   6  -4  -1  675.53   35.10
   6   4   1  620.14   34.30
   6   4   1  629.74   33.10
   6   4   1  620.54   27.40
   6   4   1  606.34   33.20
   6  -4  -1  656.43   33.00
   6  -4  -1  638.34   32.00
   6  -4  -1  658.33   30.90
   6   4   1  626.34   31.70
   6   4   1  665.83   25.30
   6   4   1  631.64   25.20
   6   4   1  641.14   30.70
   6  -4  -1  638.74   32.60
  -6  -4  -1  643.84   34.50
  -6   4   1  627.54   26.60
  -6   4   1  638.54   27.00
  -6   4   1  647.24   30.80
  -6  -4  -1  670.33   33.70
  -6  -4  -1  601.94   33.40
  -6   4   1  639.14   33.90
  -6   4   1  684.53   34.90
  -6   4   1  653.53   34.10
  -6  -4  -1  694.13   33.50
  -6   4   1  659.53   29.10
  -6   4   1  600.74   33.20
  -6  -4  -1  662.83   32.50
  -6  -4  -1  630.24   33.10
  -6  -4  -1  654.83   34.40
  -6  -4  -1  638.44   33.20
  -6  -4  -1  734.93   33.40
  -6   4   1  573.84   31.70
  -6   4   1  654.23   33.00
  -6  -4  -1  643.04   30.60
  -6   4   1  675.23   32.80
  -6  -4  -1  614.84   35.00
  -6   4   1  640.74   27.00
  -6  -4  -1  632.94   32.00
  -6  -4  -1  617.24   31.60
   6  -5  -1  116.89   12.10
   6   5   1  143.09   13.30
   6   5   1  129.79   11.50
   6   5   1  131.99   12.60
   6   5   1  132.79   10.70
   6  -5  -1  123.19   12.90
   6  -5  -1  150.38   13.00
   6  -5  -1  145.09   10.70
   6  -5  -1  115.69   11.80
   6  -5  -1  128.49    6.90
   6   5   1  129.39   13.20
  -6   5   1  135.19   10.60
  -6   5   1  130.69   12.10
  -6  -5  -1  129.19   12.70
  -6   5   1  119.99    6.80
  -6  -5  -1  101.49   12.20
  -6   5   1  151.48   13.30
  -6  -5  -1  110.59   10.10
  -6  -5  -1  142.79   11.50
  -6   5   1  132.09    7.40
  -6  -5  -1  127.69   12.70
  -6   5   1  132.29   13.60
  -6  -5  -1  125.69   12.70
  -6  -5  -1  131.89   11.70
  -6   5   1  128.19   12.80
  -6   5   1  129.39    7.00
  -6  -5  -1  146.19   12.90
  -6   5   1  125.39   13.40
  -6   5   1  131.99   13.20
  -6  -5  -1  109.79   11.70
  -6  -5  -1  102.89   13.80
   6   6   1  229.18   17.00
   6  -6  -1  203.48   13.10
   6   6   1  219.78   17.50
   6  -6  -1  203.48   17.00
   6  -6  -1  237.78   17.10
   6   6   1  209.88   14.10
   6  -6  -1  246.08   17.00
   6   6   1  210.28   14.50
   6  -6  -1  208.48   16.20
  -6  -6  -1  188.38   16.60
  -6   6   1  187.38   16.20
  -6  -6  -1  175.28   15.50
  -6   6   1  188.58   12.80
  -6  -6  -1  209.98   15.70
  -6   6   1  195.38   16.50
  -6  -6  -1  164.68   16.00
  -6  -6  -1  209.08   17.50
  -6  -6  -1  188.08   13.70
  -6  -6  -1  249.28   18.10
  -6  -6  -1  195.38   16.70
  -6   6   1  213.38   16.40
  -6  -6  -1  179.08   13.60
  -6   6   1  203.48   16.80
  -6   6   1  169.78   15.60
  -6  -6  -1  187.58   14.40
   6  -7  -1  840.52   41.00
   6   7   1  775.02   37.00
   6  -7  -1  719.93   40.60
   6  -7  -1  737.43   35.00
   6   7   1  771.82   41.00
   6  -7  -1  805.62   39.30
   6   7   1  770.52   39.70
   6  -7  -1  837.42   40.50
   6   7   1  735.53   40.00
  -6   7   1  780.82   34.80
  -6  -7  -1  833.52   41.50
  -6  -7  -1  797.92   41.60
  -6   7   1  795.12   40.80
  -6   7   1  857.61   41.60
  -6  -7  -1  719.83   39.40
  -6   7   1  812.42   40.60
  -6  -7  -1  792.82   41.70
  -6  -7  -1  852.01   37.90
  -6  -7  -1  794.02   36.60
  -6  -7  -1  802.02   42.00
  -6   7   1  777.42   44.20
  -6   7   1  822.02   41.60
  -6  -7  -1  753.22   38.40
  -6  -7  -1  741.83   39.00
   6  -8  -1  245.58   18.90
   6   8   1  247.98   19.80
   6   8   1  270.17   19.30
   6  -8  -1  260.37   19.70
   6   8   1  279.47   20.50
   6  -8  -1  252.07   20.50
   6   8   1  244.48   16.60
  -6   8   1  263.67   20.10
  -6   8   1  225.88   13.60
  -6   8   1  217.78   18.30
  -6  -8  -1  242.98   19.50
  -6  -8  -1  209.98   18.90
  -6  -8  -1  260.07   17.10
  -6   8   1  220.68   18.90
  -6  -8  -1  226.58   15.90
  -6  -8  -1  256.37   20.50
  -6   8   1  278.17   20.00
  -6  -8  -1  274.77   20.90
  -6  -8  -1  237.28   19.60
  -6  -8  -1  242.38   15.50
  -6  -8  -1  241.78   20.20
  -6   8   1  223.78   18.80
   6  -9  -1 1487.75   70.99
   6   9   1 1469.05   69.89
   6   9   1 1482.25   65.39
   6  -9  -1 1587.44   70.79
   6  -9  -1 1461.85   68.29
   6   9   1 1545.35   71.09
   6   9   1 1457.65   67.89
  -6  -9  -1 1698.03   88.99
  -6   9   1 1629.54   69.79
  -6  -9  -1 1491.55   71.59
  -6  -9  -1 1610.94   70.89
  -6  -9  -1 1513.95   70.89
  -6   9   1 1635.74   70.09
  -6  -9  -1 1487.65   64.39
  -6   9   1 1389.16   69.49
  -6  -9  -1 1428.46   63.09
  -6  -9  -1 1556.04   70.99
  -6   9   1 1633.34   71.99
  -6   9   1 1578.64   70.69
  -6  -9  -1 1506.45   71.39
   6  10   1  169.48   15.70
   6  10   1  157.98   16.40
   6 -10  -1  159.98   16.10
   6  10   1  165.68   17.10
   6  10   1  198.28   15.10
   6 -10  -1  191.98   17.90
   6 -10  -1  156.18   17.30
  -6  10   1  196.28   17.20
  -6  10   1  188.18   17.70
  -6 -10  -1  171.18   17.00
  -6 -10  -1  135.69   18.20
  -6 -10  -1  174.68   17.50
  -6 -10  -1  222.18   19.50
  -6  10   1  184.68   17.80
  -6  10   1  194.78   18.70
  -6 -10  -1  143.39   16.50
  -6 -10  -1  147.09   12.50
  -6  10   1  174.08   16.20
   6  11   1  402.26   24.30
   6  11   1  344.27   27.00
   6 -11  -1  405.86   26.80
   6  11   1  420.46   26.10
   6 -11  -1  400.26   28.50
   6 -11  -1  403.76   28.50
   6  11   1  328.87   26.20
  -6 -11  -1  353.06   21.10
  -6  11   1  372.86   25.60
  -6 -11  -1  430.46   29.80
  -6  11   1  407.96   26.50
  -6 -11  -1  405.86   27.70
  -6  11   1  397.56   27.80
  -6 -11  -1  410.16   29.10
  -6 -11  -1  389.66   28.40
  -6 -11  -1  392.56   28.00
  -6  11   1  339.67   26.90
  -6  11   1  413.66   27.50
   6  12   1   53.29   11.90
   6  12   1   39.10    9.10
   6  12   1   37.40   10.40
   6 -12  -1   39.70   10.60
   6 -12  -1   28.60   10.20
   6  12   1   48.30    9.70
  -6 -12  -1   34.30   11.30
  -6 -12  -1   46.40   12.70
  -6  12   1   48.50   10.90
  -6  12   1   45.40   11.30
  -6  12   1   55.19   13.10
  -6  12   1   56.29   11.00
  -6 -12  -1   58.79   13.30
  -6  12   1   64.89   12.50
  -6 -12  -1   53.19   11.30
  -6 -12  -1   61.09   12.70
   6  13   1  203.98   20.30
   6  13   1  188.78   17.80
   6 -13  -1  206.58   19.20
   6  13   1  201.68   17.80
   6  13   1  201.18   20.30
   6 -13  -1  190.28   20.00
  -6 -13  -1  157.98   19.20
  -6  13   1  194.78   18.40
  -6  13   1  228.38   19.30
  -6 -13  -1  188.98   19.50
  -6  13   1  204.38   19.40
  -6  13   1  197.08   20.60
  -6  13   1  154.68   18.70
  -6 -13  -1  157.28   19.50
  -6 -13  -1  159.38   19.80
  -6 -13  -1  160.28   18.40
   6  14   1   33.00   11.10
   6  14   1   22.20    9.60
   6  14   1   20.90    7.60
   6 -14  -1   13.50    8.70
   6 -14  -1   15.70    9.40
  -6 -14  -1   33.90   11.70
  -6  14   1   15.00    8.60
  -6 -14  -1   16.60    8.60
  -6 -14  -1    4.20    8.10
  -6 -14  -1   -2.50    6.30
  -6  14   1   11.40    9.20
  -6  14   1   12.70    7.50
  -6 -14  -1   10.80    8.70
  -6  14   1    6.90    6.60
  -6  14   1   29.40   10.30
   6  15   1    0.60    7.10
   6  15   1    1.80    5.50
   6 -15  -1    7.20    9.10
   6 -15  -1   22.80   10.00
  -6  15   1    1.60    5.90
  -6  15   1    8.10    8.80
  -6 -15  -1   -1.80   11.10
  -6 -15  -1   13.70   10.30
  -6 -15  -1    0.00    6.20
  -6  15   1   19.30    9.00
  -6 -15  -1    2.50    7.80
  -6 -15  -1   14.30   10.40
  -6  15   1   -1.80    6.20
  -6  15   1    6.20    5.70
   6 -16  -1   20.30   10.50
   6 -16  -1   62.79   14.40
   6  16   1   59.99   15.00
   6 -16  -1   44.60   13.00
   6  16   1   56.59   11.40
  -6  16   1   56.49   14.90
  -6 -16  -1   41.10   14.30
  -6  16   1   34.70   10.90
  -6 -16  -1   57.89   15.20
  -6 -16  -1   66.69   17.60
  -6 -16  -1   61.89   16.40
  -6 -16  -1   41.90   12.70
  -6  16   1   76.89   17.00
  -6  16   1   48.90   10.80
   6  17   1  195.88   23.50
   6 -17  -1  190.68   24.30
   6 -17  -1  202.38   23.40
   6 -17  -1  200.38   22.40
   6  17   1  161.58   17.70
  -6 -17  -1  201.28   21.80
  -6  17   1  181.38   22.70
  -6 -17  -1  162.38   22.20
  -6  17   1  213.88   21.00
  -6 -17  -1  185.08   22.80
  -6  17   1  198.98   19.70
  -6 -17  -1  173.08   22.70
  -6 -17  -1  194.48   23.90
  -6  17   1  203.08   24.00
   6  18   1   12.90   10.50
   6  18   1   -0.40    5.80
   6 -18  -1   -8.20    6.50
   6 -18  -1   12.40   10.80
   6 -18  -1    3.70    9.70
  -6 -18  -1   -2.90    8.20
  -6 -18  -1    4.60   10.10
  -6  18   1    0.40    6.20
  -6 -18  -1   11.50   10.10
  -6  18   1   -3.50    7.80
  -6 -18  -1    6.80    9.20
  -6  18   1    5.50    8.80
  -6 -18  -1    5.00    8.90
   6 -19  -1   90.79   20.20
   6 -19  -1   71.99   17.70
   6  19   1   90.79   14.20
   6 -19  -1  101.09   21.20
  -6 -19  -1   73.69   19.20
  -6 -19  -1  110.19   18.10
  -6  19   1   64.39   18.40
  -6 -19  -1   99.59   21.70
  -6  19   1   64.99   21.50
  -6  19   1   62.99   13.90
  -6 -19  -1   89.99   20.00
   7 -18   1  135.19   22.40
   7  18  -1  102.09   22.90
   7  18  -1  106.09   15.10
   7 -18   1  102.29   21.00
  -7  18  -1  105.39   20.90
  -7  18  -1  128.09   16.90
  -7  18  -1  148.09   19.50
  -7  18  -1   82.59   19.00
  -7 -18   1   80.59   18.60
  -7 -18   1  109.19   20.40
  -7 -18   1  124.99   22.20
  -7 -18   1  104.29   21.00
   7  17  -1   55.89   15.90
   7  17  -1   42.50   11.00
   7 -17   1   45.80   16.00
   7 -17   1   33.60   14.90
  -7  17  -1   57.89   15.00
  -7  17  -1   42.00   14.90
  -7  17  -1   40.70   11.50
  -7 -17   1   44.80   14.60
  -7 -17   1   65.49   16.30
  -7 -17   1   42.60   15.10
  -7 -17   1   63.69   16.60
  -7  17  -1   79.89   18.20
   7  16  -1    5.20    8.00
   7  16  -1   51.09   14.60
   7  16  -1   42.60   10.70
   7 -16   1   29.30   12.70
   7 -16   1   22.00   11.10
  -7 -16   1   16.00   10.30
  -7  16  -1   33.30   10.30
  -7 -16   1   25.70   11.40
  -7  16  -1   16.50    9.80
  -7  16  -1   17.70   11.30
  -7 -16   1   17.20   11.60
  -7  16  -1   23.60   11.20
  -7  16  -1   47.70   12.20
  -7 -16   1   58.19   15.90
   7 -15   1   52.29   14.30
   7  15  -1   71.89   14.90
   7 -15   1   64.89   16.10
   7  15  -1   72.09   12.80
   7  15  -1   41.10   12.60
   7 -15   1   73.59   16.90
  -7 -15   1   92.09   17.80
  -7 -15   1   91.59   17.70
  -7 -15   1   58.79   15.80
  -7  15  -1   52.49   14.40
  -7  15  -1   62.49   12.70
  -7 -15   1   77.39   17.70
  -7  15  -1   65.19   15.60
  -7  15  -1   76.49   14.70
  -7  15  -1   45.60   13.40
  -7 -15   1   55.59   15.30
   7  14  -1  341.17   24.50
   7 -14   1  324.77   25.20
   7 -14   1  331.17   29.20
   7 -14   1  295.47   28.20
   7  14  -1  344.57   28.50
   7  14  -1  294.57   26.60
  -7 -14   1  263.77   26.00
  -7  14  -1  354.66   27.50
  -7 -14   1  324.27   29.10
  -7  14  -1  270.27   26.40
  -7 -14   1  283.47   30.80
  -7 -14   1  304.07   28.00
  -7  14  -1  326.37   29.10
  -7 -14   1  335.97   28.10
  -7  14  -1  296.57   24.10
   7 -13   1  112.79   16.40
   7  13  -1   86.29   13.00
   7 -13   1   78.99   13.00
   7 -13   1   93.49   17.30
   7  13  -1   71.29   17.50
   7  13  -1   63.89   14.40
  -7 -13   1   79.59   16.60
  -7  13  -1   69.39   15.00
  -7  13  -1   87.39   17.40
  -7  13  -1   85.59   15.60
  -7 -13   1  101.79   16.70
  -7  13  -1   68.99   13.40
  -7  13  -1   69.69   14.70
  -7 -13   1   67.79   14.20
  -7 -13   1   86.39   18.60
  -7 -13   1   63.49   14.60
   7 -12   1  117.59   14.30
   7 -12   1   77.59   17.80
   7 -12   1   76.59   15.90
   7  12  -1   99.19   15.10
   7  12  -1   74.59   12.20
   7  12  -1   82.29   15.60
  -7 -12   1   78.49   15.90
  -7 -12   1  100.09   15.40
  -7  12  -1   98.19   14.50
  -7 -12   1   94.29   17.30
  -7 -12   1  113.39   17.00
  -7  12  -1  105.09   14.10
  -7 -12   1   92.99   15.20
  -7  12  -1   85.99   17.40
  -7  12  -1  112.19   16.60
  -7  12  -1  122.99   15.80
   7  11  -1  261.77   21.00
   7 -11   1  278.67   21.30
   7  11  -1  268.67   23.10
   7 -11   1  273.87   23.80
   7  11  -1  265.37   23.20
   7 -11   1  302.47   25.00
  -7  11  -1  310.27   24.00
  -7 -11   1  255.87   23.60
  -7  11  -1  295.57   24.30
  -7  11  -1  257.17   21.40
  -7 -11   1  253.07   24.30
  -7 -11   1  249.38   19.10
  -7 -11   1  305.67   25.80
  -7 -11   1  281.77   23.90
  -7  11  -1  296.97   24.50
  -7 -11   1  270.37   24.00
  -7  11  -1  228.78   22.70
   7 -10   1   77.39   11.80
   7  10  -1   68.09   12.20
   7  10  -1   76.89   12.30
   7 -10   1   64.69   13.20
   7  10  -1  100.69   13.80
   7 -10   1   54.39   13.00
  -7  10  -1   83.69   15.80
  -7 -10   1   91.39   14.50
  -7 -10   1   92.49   14.20
  -7 -10   1   82.09   10.90
  -7  10  -1   78.89   12.20
  -7 -10   1   81.79   14.90
  -7  10  -1   68.99   14.20
  -7 -10   1   66.19   13.10
  -7  10  -1   68.99   13.80
  -7 -10   1   77.29   15.80
  -7 -10   1   67.29    9.70
  -7  10  -1   86.29   13.00
   7   9  -1  130.59   14.30
   7   9  -1  115.59   14.60
   7   9  -1  137.79   15.40
   7  -9   1  131.09   13.70
   7  -9   1  114.69   15.00
   7  -9   1  131.69   15.70
  -7   9  -1   98.09   13.30
  -7  -9   1  141.79   16.50
  -7   9  -1  113.09   14.90
  -7  -9   1  100.59   11.50
  -7  -9   1  124.79   15.90
  -7   9  -1  106.49   14.10
  -7  -9   1  131.29   15.50
  -7  -9   1  135.59   13.50
  -7   9  -1  139.19   15.90
  -7  -9   1  142.79   16.40
  -7  -9   1  133.49   16.00
  -7   9  -1  131.49   14.80
   7   8  -1   33.30    9.10
   7  -8   1   31.20    9.10
   7   8  -1   32.10    9.10
   7  -8   1   57.69   12.40
   7   8  -1   53.29   11.90
   7  -8   1   56.89   10.30
  -7  -8   1   60.09    9.70
  -7  -8   1   74.09   13.60
  -7   8  -1   27.10    9.00
  -7  -8   1   45.70   11.30
  -7  -8   1   72.79   14.00
  -7   8  -1   43.10   10.70
  -7  -8   1   59.29   12.40
  -7   8  -1   44.70   10.30
  -7   8  -1   41.50    7.40
  -7   8  -1   31.60    9.20
  -7   8  -1   62.69   11.60
  -7  -8   1   50.49    9.40
   7   7  -1   34.40    9.80
   7  -7   1   46.50   10.90
   7   7  -1   33.20    7.20
   7   7  -1   29.90    7.70
   7  -7   1   52.09    9.80
   7   7  -1   56.29   11.40
   7  -7   1   29.60    9.30
  -7   7  -1   31.00    8.70
  -7  -7   1   42.80    8.80
  -7   7  -1   44.20    9.80
  -7   7  -1   50.19    7.60
  -7  -7   1   37.20    9.80
  -7  -7   1   30.90    9.50
  -7   7  -1   37.10   10.40
  -7  -7   1   43.60    9.20
  -7   7  -1   48.40   10.70
  -7  -7   1   38.70   10.50
  -7  -7   1   30.00    9.40
  -7   7  -1   44.00   10.10
  -7  -7   1   40.60   10.50
  -7  -7   1   42.00   10.00
   7   6  -1  660.33   36.60
   7   6  -1  609.24   30.00
   7  -6   1  630.94   37.10
   7   6  -1  617.54   35.40
   7  -6   1  692.83   36.70
   7   6  -1  607.24   36.10
  -7  -6   1  611.34   36.00
  -7   6  -1  694.03   37.30
  -7  -6   1  665.23   34.40
  -7  -6   1  653.93   37.20
  -7   6  -1  597.74   35.00
  -7   6  -1  689.33   38.00
  -7   6  -1  615.14   35.50
  -7   6  -1  640.04   32.40
  -7  -6   1  703.43   37.00
  -7  -6   1  705.23   36.30
  -7   6  -1  660.63   35.90
  -7  -6   1  718.33   38.20
  -7  -6   1  662.83   36.70
  -7  -6   1  656.03   34.90
   7   5  -1  405.86   21.20
   7  -5   1  380.76   23.40
   7   5  -1  401.86   26.20
   7  -5   1  387.16   25.30
   7  -5   1  438.06   26.40
   7   5  -1  419.86   26.50
   7  -5   1  440.26   27.80
   7  -5   1  442.76   25.10
   7   5  -1  458.55   27.80
  -7   5  -1  421.26   25.90
  -7  -5   1  414.56   27.00
  -7  -5   1  457.85   27.20
  -7   5  -1  405.86   23.80
  -7   5  -1  419.26   21.80
  -7   5  -1  440.06   26.30
  -7  -5   1  452.95   26.10
  -7  -5   1  427.76   25.70
  -7   5  -1  381.66   26.50
  -7  -5   1  391.36   26.10
  -7  -5   1  403.36   24.90
  -7  -5   1  439.46   27.90
  -7   5  -1  438.46   27.30
  -7   5  -1  365.56   26.10
   7  -4   1   31.90    7.50
   7  -4   1   21.80    7.70
   7  -4   1   16.10    7.10
   7   4  -1   26.50    8.50
   7  -4   1   34.90   10.00
   7   4  -1   27.10    8.30
   7   4  -1   20.50    4.80
   7  -4   1   11.20    5.30
  -7  -4   1   26.90    7.80
  -7  -4   1   27.20    8.50
  -7  -4   1   33.10    7.70
  -7   4  -1   27.80    6.90
  -7   4  -1   22.90    7.70
  -7   4  -1   36.30    9.50
  -7  -4   1   34.50    8.40
  -7  -4   1   30.50    4.70
  -7   4  -1   30.40    8.30
  -7   4  -1   25.30    7.70
  -7  -4   1   19.10    6.40
  -7   4  -1   30.70    6.50
  -7  -4   1   22.70    7.60
  -7  -4   1   38.10    9.30
  -7  -4   1   28.80    7.40
  -7   4  -1   30.60    7.70
   7  -3   1  261.27   18.40
   7   3  -1  273.67   16.10
   7  -3   1  292.17   19.40
   7  -3   1  292.67   21.20
   7  -3   1  315.47   21.10
   7   3  -1  260.37   20.00
   7   3  -1  263.47   20.20
   7   3  -1  271.67   20.00
  -7   3  -1  300.47   21.00
  -7  -3   1  288.37   20.00
  -7   3  -1  310.17   18.10
  -7   3  -1  322.87   21.70
  -7  -3   1  258.67   14.20
  -7   3  -1  286.27   20.90
  -7  -3   1  263.17   15.80
  -7   3  -1  269.77   18.30
  -7  -3   1  284.57   19.50
  -7   3  -1  305.07   19.10
  -7   3  -1  288.27   13.50
  -7   3  -1  260.87   18.50
  -7  -3   1  290.77   20.90
  -7  -3   1  256.17   19.00
  -7  -3   1  289.27   20.20
  -7  -3   1  305.57   21.30
  -7  -3   1  285.47   18.70
  -7   3  -1  270.47   18.70
  -7   3  -1  268.17   13.70
   7   2  -1  555.14   30.90
   7   2  -1  536.85   25.90
   7  -2   1  513.75   30.00
   7  -2   1  480.95   27.20
   7  -2   1  524.35   28.60
   7  -2   1  491.75   28.00
   7   2  -1  520.85   30.50
   7   2  -1  546.45   30.10
   7  -2   1  553.74   30.70
   7  -2   1  505.35   28.30
   7  -2   1  524.95   31.10
  -7   2  -1  512.25   27.40
  -7  -2   1  523.75   28.50
  -7   2  -1  536.05   24.40
  -7  -2   1  488.65   29.80
  -7   2  -1  539.45   30.80
  -7  -2   1  540.25   28.50
  -7   2  -1  529.15   23.90
  -7  -2   1  515.95   24.70
  -7   2  -1  494.75   27.50
  -7   2  -1  541.25   24.40
  -7   2  -1  544.65   28.00
  -7   2  -1  507.55   28.00
  -7  -2   1  553.44   27.80
  -7  -2   1  515.65   25.60
  -7  -2   1  541.25   27.90
  -7  -2   1  575.64   30.50
  -7  -2   1  531.45   29.90
  -7  -2   1  547.15   30.30
  -7   2  -1  549.05   31.10
  -7   2  -1  547.55   29.40
  -7  -2   1  493.15   29.60
  -7   2  -1  519.55   24.00
  -7   2  -1  479.75   29.80
   7   1  -1  127.49   10.40
   7  -1   1  137.49   12.40
   7   1  -1  123.89   12.70
   7  -1   1  136.29   12.30
   7  -1   1  133.49   14.10
   7   1  -1  158.28   14.70
   7  -1   1  100.39   12.90
   7   1  -1  128.19   13.70
   7  -1   1  107.09   12.90
  -7   1  -1  131.19   13.80
  -7   1  -1  129.39   13.60
  -7  -1   1  133.79   13.60
  -7   1  -1  131.59   10.00
  -7   1  -1  146.69   12.50
  -7  -1   1  140.19   13.00
  -7  -1   1  127.99   10.10
  -7  -1   1  126.89   10.90
  -7   1  -1  118.29   11.90
  -7   1  -1  130.99   13.20
  -7   1  -1  147.59   11.60
  -7  -1   1  114.29   12.50
  -7   1  -1  141.49    9.80
  -7  -1   1  129.69   12.80
  -7  -1   1  110.19   12.70
  -7  -1   1  136.99   13.50
  -7  -1   1  108.09   10.90
  -7   1  -1  119.79   14.90
  -7   1  -1  127.99    9.60
  -7   1  -1  124.69   11.20
  -7   1  -1  120.99    9.70
  -7  -1   1  148.69   12.20
   7   0  -1   46.00   10.50
   7   0   1   30.70    8.10
   7   0  -1   43.70    6.70
   7   0  -1   53.49    8.20
   7   0  -1   63.09   11.30
   7   0   1   50.39    7.90
   7   0  -1   48.00    9.80
   7   0  -1   58.99   10.70
   7   0   1   44.80    6.90
   7   0   1   60.29    9.80
   7   0   1   58.99    8.40
   7   0  -1   53.29    7.10
  -7   0  -1   58.79    8.60
  -7   0   1   52.99    6.30
  -7   0  -1   40.40    8.80
  -7   0  -1   62.39    9.40
  -7   0  -1   27.60    7.30
  -7   0   1   44.00    8.60
  -7   0  -1   58.99    8.20
  -7   0   1   53.79    7.00
  -7   0   1   50.59    7.10
  -7   0   1   42.10    6.90
  -7   0   1   46.70    9.80
  -7   0   1   41.10    8.50
  -7   0  -1   65.99   15.00
  -7   0  -1   58.39   10.90
  -7   0   1   50.29    9.40
  -7   0  -1   61.39    9.00
  -7   0  -1   55.89   10.50
  -7   0  -1   54.89    7.30
  -7   0  -1   51.89    6.80
  -7   0  -1   42.80    6.50
  -7   0   1   55.09    7.50
  -7   0   1   57.79    7.30
   7  -1  -1  113.59   10.80
   7   1   1  128.39   11.30
   7   1   1  117.19   13.50
   7   1   1  139.29   14.10
   7   1   1  125.19    9.70
   7  -1  -1  137.49   13.70
[truncated: 3,771,707 more chars]
