# Supplementary material for: Crystal structure, Hirshfeld surface analysis, calculations of crystal voids, inter­action energy and energy frameworks as well as density functional theory (DFT) calculations of 3-[2-(morpholin-4-yl)eth­yl]-5,5-di­phenyl­imidazolidine-2,4-dione
Source: Acta Crystallogr E Crystallogr Commun. 2024 Mar 26;80(Pt 4):423–9. doi: 10.1107/S2056989024002445 (PMC10993604; doi:10.1107/S2056989024002445)
Supplement: Supplementary file 2 [file e-80-00423-Isup2.hkl]

data_I                                                                          
_shelx_title ' jtm1790_a.res in P2(1)2(1)2(1)'                                  
_shelx_refln_list_code          4                                               
_shelx_F_calc_maximum       88.48                                               
_exptl_crystal_F_000       776.00                                               
_reflns_d_resolution_high  0.6488                                               
                                                                                
loop_                                                                           
 _space_group_symop_operation_xyz                                               
 'x, y, z'                                                                      
 '-x+1/2, -y, z+1/2'                                                            
 '-x, y+1/2, -z+1/2'                                                            
 'x+1/2, -y+1/2, -z'                                                            
                                                                                
_cell_length_a     8.4440                                                       
_cell_length_b    14.3013                                                       
_cell_length_c    15.4233                                                       
_cell_angle_alpha  90.000                                                       
_cell_angle_beta   90.000                                                       
_cell_angle_gamma  90.000                                                       
                                                                                
_shelx_F_squared_multiplier     1.000                                           
                                                                                
loop_                                                                           
 _refln_index_h                                                                 
 _refln_index_k                                                                 
 _refln_index_l                                                                 
 _refln_F_squared_calc                                                          
 _refln_F_squared_meas                                                          
 _refln_F_squared_sigma                                                         
 _refln_observed_status                                                         
   4   0   0       2271.39       2550.04        20.15 o                         
   6   0   0        561.85        543.52         5.66 o                         
   8   0   0         19.74         12.58         1.49 o                         
  10   0   0         57.09         71.17         5.01 o                         
  12   0   0        565.46        616.67        17.83 o                         
   1   1   0        449.71        443.20         3.40 o                         
   2   1   0       5842.00       5615.37       208.41 o                         
   3   1   0       1199.49       1234.81         7.15 o                         
   4   1   0        896.98        922.30         5.64 o                         
   5   1   0        670.19        701.05         4.67 o                         
   6   1   0        614.16        626.01         4.58 o                         
   7   1   0        479.44        477.90         4.15 o                         
   8   1   0          1.18          0.22         0.65 o                         
   9   1   0         16.70         10.01         1.37 o                         
  10   1   0         92.78        100.01         3.83 o                         
  11   1   0         66.17         78.20         5.32 o                         
  12   1   0          0.03          0.92         2.13 o                         
   0   2   0       1870.24       1908.41        37.90 o                         
   1   2   0        276.31        244.88         1.80 o                         
   3   2   0       1444.82       1534.87         8.59 o                         
   4   2   0       1037.14       1111.21         6.65 o                         
   5   2   0       2413.51       2583.40        14.95 o                         
   6   2   0         48.24         42.06         0.90 o                         
   7   2   0         15.13         24.52         0.96 o                         
   8   2   0          7.61          4.79         0.87 o                         
   9   2   0        129.11        135.16         3.03 o                         
  10   2   0          0.41         -0.96         1.43 o                         
  11   2   0          0.46          0.14         1.80 o                         
  12   2   0        410.26        459.05        13.15 o                         
   2   3   0          0.63          0.57         0.18 o                         
   3   3   0        120.85        114.83         1.06 o                         
   4   3   0       1246.45       1294.58         7.66 o                         
   5   3   0        191.80        207.45         1.83 o                         
   6   3   0          8.59          5.35         0.47 o                         
   7   3   0        677.65        690.29         5.89 o                         
   8   3   0         92.17         92.69         2.19 o                         
   9   3   0        103.98        103.38         2.75 o                         
  10   3   0         58.71         60.22         3.42 o                         
  11   3   0          8.83          5.39         2.08 o                         
  12   3   0          8.28          5.12         2.63 o                         
   0   4   0       1573.68       1657.76        12.97 o                         
   1   4   0       2439.24       2483.61        14.20 o                         
   2   4   0       2464.15       2540.76        14.29 o                         
   3   4   0       1141.24       1230.76         7.44 o                         
   4   4   0          7.10         13.17         0.54 o                         
   5   4   0        356.16        381.55         2.93 o                         
   6   4   0        375.77        350.34         3.02 o                         
   7   4   0         92.13        109.89         2.18 o                         
   8   4   0        223.29        187.43         3.39 o                         
   9   4   0          1.35         -0.05         1.01 o                         
  10   4   0         43.78         48.09         2.62 o                         
  11   4   0          0.85         -0.60         1.87 o                         
  12   4   0        164.43        171.92         7.11 o                         
   1   5   0        105.53         84.18         0.84 o                         
   2   5   0        238.64        223.79         1.66 o                         
   3   5   0        515.13        567.85         3.93 o                         
   4   5   0         34.11         28.66         0.76 o                         
   5   5   0        205.27        233.58         2.26 o                         
   6   5   0          7.59          8.47         0.76 o                         
   7   5   0         76.34         83.24         2.07 o                         
   8   5   0         23.51         19.77         1.54 o                         
   9   5   0         35.80         29.38         1.94 o                         
  10   5   0         12.22         13.23         1.72 o                         
  11   5   0        198.98        224.12         7.28 o                         
  12   5   0        101.08        117.92         9.81 o                         
   0   6   0        563.28        533.02         5.06 o                         
   1   6   0        174.84        163.56         1.43 o                         
   2   6   0        378.66        403.35         2.66 o                         
   3   6   0        622.49        634.83         4.30 o                         
   4   6   0        978.26       1018.69         7.11 o                         
   5   6   0         12.16         10.38         0.69 o                         
   6   6   0        506.64        491.36         5.15 o                         
   7   6   0          2.66          3.29         0.95 o                         
   8   6   0          0.08         -0.87         0.87 o                         
   9   6   0         14.73         15.51         1.65 o                         
  10   6   0          7.93          7.63         1.57 o                         
  11   6   0          3.07          0.12         1.77 o                         
  12   6   0         24.21         13.90         3.80 o                         
   1   7   0          1.19          0.33         0.25 o                         
   2   7   0        318.98        305.28         2.26 o                         
   3   7   0         99.12         88.54         1.05 o                         
   4   7   0        496.86        569.14         4.18 o                         
   5   7   0         28.56         31.02         1.14 o                         
   6   7   0         26.10         27.69         1.28 o                         
   7   7   0       1229.58       1170.19        11.85 o                         
   8   7   0         12.16          6.05         1.26 o                         
   9   7   0        218.69        234.45         4.69 o                         
  10   7   0          8.82          8.69         1.57 o                         
  11   7   0         62.87         56.65         3.60 o                         
  12   7   0         17.28         17.91         4.81 o                         
   0   8   0       4611.54       4823.24        41.03 o                         
   1   8   0       1090.65       1028.32         6.72 o                         
   2   8   0        371.26        414.89         3.11 o                         
   3   8   0        856.87        908.01         5.92 o                         
   4   8   0         72.71         74.39         1.12 o                         
   5   8   0         61.56         68.15         1.58 o                         
   6   8   0         33.64         40.54         1.71 o                         
   7   8   0          0.88          1.84         1.02 o                         
   8   8   0         21.63         28.15         1.99 o                         
   9   8   0         53.89         50.09         2.77 o                         
  10   8   0          1.60         -0.48         1.36 o                         
  11   8   0         26.40         29.66         3.78 o                         
  12   8   0          3.63          1.01         3.02 o                         
   1   9   0         37.05         30.49         0.74 o                         
   2   9   0        166.43        191.98         1.72 o                         
   3   9   0        200.47        171.27         1.87 o                         
   4   9   0         10.30          7.59         0.53 o                         
   5   9   0          6.99          6.91         0.96 o                         
   6   9   0         18.48         28.50         1.69 o                         
   7   9   0         25.30         21.53         1.69 o                         
   8   9   0         85.44         81.35         2.97 o                         
   9   9   0         57.49         56.45         3.03 o                         
  10   9   0         55.70         63.44         3.62 o                         
  11   9   0          2.72          0.30         2.04 o                         
   0  10   0        291.96        345.71         4.03 o                         
   1  10   0        160.76        156.29         1.80 o                         
   2  10   0        613.54        595.31         4.68 o                         
   3  10   0         20.07         23.75         0.79 o                         
   4  10   0        285.20        271.67         2.81 o                         
   5  10   0         21.42         24.59         1.50 o                         
   6  10   0         23.43         25.10         1.63 o                         
   7  10   0        179.88        172.78         4.42 o                         
   8  10   0        112.39        118.52         3.51 o                         
   9  10   0        146.60        156.20         4.88 o                         
  10  10   0         64.45         75.91         3.76 o                         
  11  10   0         80.78         87.01         4.87 o                         
   1  11   0       1150.98       1157.88         8.58 o                         
   2  11   0        576.33        569.25         4.92 o                         
   3  11   0        358.06        365.33         3.39 o                         
   4  11   0        245.87        239.93         3.18 o                         
   5  11   0         18.40         19.92         1.51 o                         
   6  11   0         20.52         21.70         1.67 o                         
   7  11   0         69.24         70.66         3.00 o                         
   8  11   0        114.34        111.56         3.77 o                         
   9  11   0         22.19         15.39         2.14 o                         
  10  11   0        100.62        120.38         4.46 o                         
  11  11   0         10.04          5.61         2.51 o                         
   0  12   0       1602.86       1572.94        16.41 o                         
   1  12   0         18.11         20.95         0.87 o                         
   2  12   0        823.27        807.11         6.82 o                         
   3  12   0         23.78         17.22         0.99 o                         
   4  12   0         36.58         30.64         1.56 o                         
   5  12   0        107.51         88.31         2.67 o                         
   6  12   0        433.69        458.66         7.09 o                         
   7  12   0          0.16          0.77         1.25 o                         
   8  12   0          3.62          1.81         1.43 o                         
   9  12   0        125.88        115.90         4.27 o                         
  10  12   0        210.30        235.32         6.37 o                         
   1  13   0        263.33        240.39         2.98 o                         
   2  13   0        159.99        151.51         2.37 o                         
   3  13   0         20.93         25.06         1.37 o                         
   4  13   0          3.46          1.34         1.04 o                         
   5  13   0          5.80          5.32         1.28 o                         
   6  13   0          2.54          1.50         1.25 o                         
   7  13   0        102.09        110.83         3.79 o                         
   8  13   0          8.98          9.45         1.86 o                         
   9  13   0          7.90          8.59         2.04 o                         
  10  13   0          0.75          1.03         2.10 o                         
   0  14   0        393.61        368.09         6.32 o                         
   1  14   0         35.72         42.42         1.46 o                         
   2  14   0        104.47         98.74         2.36 o                         
   3  14   0        348.75        339.36         4.77 o                         
   4  14   0        237.01        252.33         4.88 o                         
   5  14   0        150.13        144.85         3.79 o                         
   6  14   0         93.18         95.66         3.47 o                         
   7  14   0          0.27          1.76         1.48 o                         
   8  14   0          1.69          0.64         1.59 o                         
   9  14   0          7.33          3.59         1.99 o                         
  10  14   0         14.15          9.56         2.74 o                         
   1  15   0         47.31         50.06         2.00 o                         
   2  15   0          3.50          1.32         1.08 o                         
   3  15   0          1.00          0.05         0.97 o                         
   4  15   0        122.94        110.64         3.31 o                         
   5  15   0        160.94        169.65         4.99 o                         
   6  15   0         84.10         87.17         3.63 o                         
   7  15   0          0.41          1.10         1.53 o                         
   8  15   0          0.07          0.57         1.77 o                         
   9  15   0        105.18        107.09         5.48 o                         
   0  16   0         62.49         60.09         3.68 o                         
   1  16   0         26.83         32.27         1.85 o                         
   2  16   0        164.87        178.56         3.75 o                         
   3  16   0          0.01         -1.08         1.08 o                         
   4  16   0         97.34         89.07         3.38 o                         
   5  16   0        202.58        216.83         5.54 o                         
   6  16   0         27.70         25.26         2.48 o                         
   7  16   0          1.90          0.91         1.76 o                         
   8  16   0         20.68         23.21         2.84 o                         
   1  17   0         41.20         47.09         2.68 o                         
   2  17   0         10.17          6.34         1.47 o                         
   3  17   0         14.79         14.87         1.83 o                         
   4  17   0        159.49        164.96         4.74 o                         
   5  17   0          1.86          1.72         1.62 o                         
   6  17   0         41.47         39.51         3.11 o                         
   7  17   0          6.22          1.29         1.98 o                         
   8  17   0          0.57          0.88         2.03 o                         
   0  18   0         44.39         40.74         3.42 o                         
   1  18   0         60.28         71.58         3.05 o                         
   2  18   0        143.84        155.01         4.39 o                         
   3  18   0         19.69         20.10         2.25 o                         
   4  18   0         43.54         40.62         3.47 o                         
   5  18   0         23.17         21.76         2.63 o                         
   6  18   0          0.01         -1.40         1.69 o                         
   7  18   0         42.37         39.02         3.62 o                         
   1  19   0          6.35          7.18         1.79 o                         
   2  19   0         29.77         30.76         2.83 o                         
   3  19   0        192.97        205.10         5.31 o                         
   4  19   0          2.96          0.20         1.73 o                         
   5  19   0          0.00          0.20         1.71 o                         
   6  19   0         43.30         34.89         5.24 o                         
   0  20   0         42.00         35.76         4.01 o                         
   1  20   0         13.38         11.37         2.06 o                         
   2  20   0         54.79         52.13         3.35 o                         
   3  20   0         53.13         55.33         3.84 o                         
   4  20   0         21.41         19.87         2.67 o                         
   5  20   0          9.62          9.67         2.39 o                         
   1  21   0          4.19          1.93         1.69 o                         
   2  21   0          0.13         -1.24         1.73 o                         
   3  21   0         12.93          9.25         2.47 o                         
   0  22   0        106.29        121.21         9.89 o                         
   1   0   1          7.00         11.60         0.29 o                         
   2   0   1       5382.64       5300.22       197.18 o                         
   3   0   1        265.65        256.39         1.87 o                         
   4   0   1         22.06         29.06         0.61 o                         
   5   0   1       3834.16       3992.81        22.63 o                         
   6   0   1          0.10         -0.09         0.36 o                         
   7   0   1         34.40         43.91         1.19 o                         
   8   0   1        530.13        460.34         4.97 o                         
   9   0   1         40.10         48.78         2.24 o                         
  10   0   1          0.75          0.74         1.47 o                         
  11   0   1          0.45          0.33         1.68 o                         
  12   0   1         15.48         17.31         3.22 o                         
  13   0   1          0.41         -5.08         5.08 o                         
 -12   1   1         84.74         92.82         6.45 o                         
 -11   1   1         77.74         95.06         4.63 o                         
 -10   1   1          6.29          8.09         1.90 o                         
  -9   1   1          8.22          6.89         1.33 o                         
  -8   1   1         91.74         95.51         1.95 o                         
  -7   1   1        128.13        109.70         1.78 o                         
  -6   1   1        196.25        211.34         2.08 o                         
  -5   1   1       1194.61       1288.22         8.05 o                         
  -4   1   1        343.01        355.75         2.64 o                         
  -3   1   1       4323.62       4591.54        27.80 o                         
  -2   1   1       1333.12       1395.21         8.05 o                         
   2   1   1       1331.88       1390.00         7.76 o                         
   3   1   1       4323.36       4620.03        25.84 o                         
   4   1   1        342.97        357.77         2.51 o                         
   5   1   1       1193.34       1279.58         7.36 o                         
   6   1   1        195.96        208.02         2.00 o                         
   7   1   1        127.60        110.30         1.74 o                         
   8   1   1         91.67         95.37         2.05 o                         
   9   1   1          8.22         10.35         1.33 o                         
  10   1   1          6.28          9.15         1.95 o                         
  11   1   1         77.72         91.12         4.38 o                         
  12   1   1         84.61         92.09         5.05 o                         
 -12   2   1        156.24        184.59         6.93 o                         
 -11   2   1         36.06         44.79         3.57 o                         
 -10   2   1         47.13         50.36         3.87 o                         
  -9   2   1          3.15          4.39         1.11 o                         
  -8   2   1        109.45         83.48         2.03 o                         
  -7   2   1        448.21        445.91         4.10 o                         
  -6   2   1        304.55        288.75         2.60 o                         
  -5   2   1        346.84        364.79         2.82 o                         
  -4   2   1       3217.44       3399.72        19.29 o                         
  -3   2   1        270.34        300.12         2.13 o                         
  -2   2   1       1454.18       1462.86         8.63 o                         
  -1   2   1        936.10        968.45         5.40 o                         
   1   2   1        936.86        962.30         5.71 o                         
   2   2   1       1456.01       1455.23         8.62 o                         
   3   2   1        270.64        299.13         2.00 o                         
   4   2   1       3217.17       3424.55        19.02 o                         
   5   2   1        347.24        354.01         2.73 o                         
   6   2   1        304.89        287.86         2.56 o                         
   7   2   1        449.23        449.00         4.08 o                         
   8   2   1        109.58         88.00         2.05 o                         
   9   2   1          3.15          6.38         1.19 o                         
  10   2   1         47.07         49.73         3.28 o                         
  11   2   1         35.94         34.24         3.77 o                         
  12   2   1        156.09        176.94         7.86 o                         
 -12   3   1         39.93         40.49         4.06 o                         
 -11   3   1         11.62          8.33         2.31 o                         
 -10   3   1         64.43         71.73         3.29 o                         
  -9   3   1         66.12         65.14         2.36 o                         
  -8   3   1        172.96        177.03         3.03 o                         
  -7   3   1        258.82        237.93         3.02 o                         
  -6   3   1        404.27        423.33         3.52 o                         
  -5   3   1         55.90         55.69         0.90 o                         
  -4   3   1        765.60        827.16         5.34 o                         
  -3   3   1        342.46        340.90         2.53 o                         
  -2   3   1        473.35        434.93         2.88 o                         
  -1   3   1       3300.37       3333.07        36.72 o                         
   0   3   1        462.47        473.17         3.03 o                         
   1   3   1       3300.71       3359.64        32.76 o                         
   2   3   1        472.47        426.35         2.83 o                         
   3   3   1        342.83        343.74         2.50 o                         
   4   3   1        765.73        817.83         5.03 o                         
   5   3   1         55.87         56.10         0.80 o                         
   6   3   1        404.73        422.08         3.40 o                         
   7   3   1        258.45        238.12         2.90 o                         
   8   3   1        173.09        176.88         2.99 o                         
   9   3   1         66.03         64.39         2.50 o                         
  10   3   1         64.39         75.22         3.48 o                         
  11   3   1         11.60          7.62         2.22 o                         
  12   3   1         40.02         34.46         3.56 o                         
 -12   4   1         77.46         85.19         5.40 o                         
 -11   4   1         77.98         90.57         4.75 o                         
 -10   4   1         51.30         49.92         3.01 o                         
  -9   4   1         96.19         92.53         2.73 o                         
  -8   4   1         48.98         57.54         2.14 o                         
  -7   4   1         20.43         21.53         1.12 o                         
  -6   4   1        552.28        546.70         4.36 o                         
  -5   4   1        396.35        402.81         3.15 o                         
  -4   4   1        483.10        545.50         3.89 o                         
  -3   4   1        449.64        469.18         3.25 o                         
  -2   4   1        873.71        847.36         4.85 o                         
  -1   4   1       2131.80       2157.94        11.85 o                         
   0   4   1       2764.26       2747.40        15.66 o                         
   1   4   1       2132.04       2103.28        11.98 o                         
   2   4   1        872.66        844.62         5.14 o                         
   3   4   1        449.68        463.71         3.28 o                         
   4   4   1        483.06        542.07         3.87 o                         
   5   4   1        396.00        398.31         3.15 o                         
   6   4   1        551.48        546.45         4.40 o                         
   7   4   1         20.46         25.36         1.24 o                         
   8   4   1         48.61         57.19         2.03 o                         
   9   4   1         95.80         97.99         2.79 o                         
  10   4   1         51.22         55.09         2.87 o                         
  11   4   1         78.09         86.99         4.63 o                         
  12   4   1         77.39         79.43         5.06 o                         
 -12   5   1         77.11         79.47         5.26 o                         
 -11   5   1         38.86         38.69         3.31 o                         
 -10   5   1         24.29         26.62         2.14 o                         
  -9   5   1        100.44         99.44         2.95 o                         
  -8   5   1         58.99         63.22         2.29 o                         
  -7   5   1        368.16        352.45         4.41 o                         
  -6   5   1        109.02        108.43         1.70 o                         
  -5   5   1        480.98        476.30         3.66 o                         
  -4   5   1        474.74        498.59         3.69 o                         
  -3   5   1        700.64        674.85         4.62 o                         
  -2   5   1        301.78        310.52         2.10 o                         
  -1   5   1        586.47        570.42         3.47 o                         
   0   5   1       1708.01       1875.49        10.92 o                         
   1   5   1        586.53        565.19         3.64 o                         
   2   5   1        302.18        309.76         2.20 o                         
   3   5   1        701.10        679.49         4.69 o                         
   4   5   1        474.97        494.24         3.78 o                         
   5   5   1        481.09        477.23         3.62 o                         
   6   5   1        109.22        111.74         1.89 o                         
   7   5   1        367.91        349.66         4.62 o                         
   8   5   1         59.08         64.98         2.15 o                         
   9   5   1        100.25        102.88         2.97 o                         
  10   5   1         24.27         27.76         2.41 o                         
  11   5   1         38.87         38.63         3.47 o                         
  12   5   1         77.14         76.10         5.16 o                         
 -12   6   1         15.82         17.57         3.67 o                         
 -11   6   1         19.84         14.53         2.58 o                         
 -10   6   1        160.69        166.28         4.30 o                         
  -9   6   1          7.90          7.39         1.36 o                         
  -8   6   1        174.21        167.15         3.53 o                         
  -7   6   1        567.64        547.24         6.93 o                         
  -6   6   1        176.01        170.47         2.97 o                         
  -5   6   1         98.94         86.94         1.41 o                         
  -4   6   1         41.03         41.49         0.83 o                         
  -3   6   1        354.15        401.41         2.73 o                         
  -2   6   1       1697.58       1798.83        10.76 o                         
  -1   6   1        294.98        306.22         2.19 o                         
   0   6   1        294.27        313.90         2.32 o                         
   1   6   1        294.68        303.09         2.25 o                         
   2   6   1       1695.82       1806.66        10.70 o                         
   3   6   1        353.63        397.50         2.96 o                         
   4   6   1         41.02         41.45         0.83 o                         
   5   6   1         98.73         88.93         1.29 o                         
   6   6   1        175.43        177.46         2.67 o                         
   7   6   1        568.15        562.82         6.65 o                         
   8   6   1        174.28        169.37         3.95 o                         
   9   6   1          7.87          6.56         1.32 o                         
  10   6   1        160.71        162.01         4.19 o                         
  11   6   1         19.83         18.67         2.54 o                         
  12   6   1         15.91         12.90         3.13 o                         
 -12   7   1         36.06         34.22         5.13 o                         
 -11   7   1         17.03         17.02         2.75 o                         
 -10   7   1         55.21         52.11         2.84 o                         
  -9   7   1         54.14         58.88         2.63 o                         
  -8   7   1         54.41         49.93         2.36 o                         
  -7   7   1         34.66         33.35         1.69 o                         
  -6   7   1        716.90        674.89         6.73 o                         
  -5   7   1        134.67        142.53         2.27 o                         
  -4   7   1         43.50         43.85         0.87 o                         
  -3   7   1         35.96         29.34         0.59 o                         
  -2   7   1        720.87        762.77         4.76 o                         
  -1   7   1       1055.46       1128.98         6.88 o                         
   0   7   1        865.63        931.00         5.72 o                         
   1   7   1       1054.69       1127.34         7.27 o                         
   2   7   1        720.12        764.96         4.76 o                         
   3   7   1         35.84         29.32         0.63 o                         
   4   7   1         43.39         40.08         0.85 o                         
   5   7   1        134.50        145.15         2.16 o                         
   6   7   1        717.50        672.21         6.89 o                         
   7   7   1         34.83         34.78         1.75 o                         
   8   7   1         54.51         51.21         2.30 o                         
   9   7   1         54.03         61.04         2.69 o                         
  10   7   1         55.20         56.52         2.88 o                         
  11   7   1         16.95         14.15         2.25 o                         
  12   7   1         36.11         33.48         4.60 o                         
 -12   8   1          3.55         -0.81         3.09 o                         
 -11   8   1         47.38         52.79         4.68 o                         
 -10   8   1         45.12         41.53         2.72 o                         
  -9   8   1         97.53        100.04         3.28 o                         
  -8   8   1        176.99        172.70         3.83 o                         
  -7   8   1         48.11         40.81         2.10 o                         
  -6   8   1        233.90        206.05         3.30 o                         
  -5   8   1        288.44        264.83         3.34 o                         
  -4   8   1         38.97         30.94         0.92 o                         
  -3   8   1        437.82        459.51         3.25 o                         
  -2   8   1        823.97        876.97         5.60 o                         
  -1   8   1         43.14         44.61         0.76 o                         
   0   8   1         42.75         34.35         0.70 o                         
   1   8   1         43.27         43.67         0.77 o                         
   2   8   1        824.61        883.19         5.81 o                         
   3   8   1        438.10        454.10         3.29 o                         
   4   8   1         38.98         31.17         0.92 o                         
   5   8   1        288.04        267.40         3.32 o                         
   6   8   1        234.41        212.30         3.50 o                         
   7   8   1         48.10         43.58         2.02 o                         
   8   8   1        176.57        173.56         3.87 o                         
   9   8   1         97.94        103.70         3.33 o                         
  10   8   1         45.00         43.76         2.75 o                         
  11   8   1         47.28         50.17         3.61 o                         
  12   8   1          3.54          0.45         2.88 o                         
 -11   9   1         77.56         66.69         4.44 o                         
 -10   9   1         28.47         29.92         2.60 o                         
  -9   9   1         21.79         20.50         2.04 o                         
  -8   9   1         64.37         68.18         2.81 o                         
  -7   9   1        105.89        108.73         2.93 o                         
  -6   9   1       1288.79       1298.99        14.16 o                         
  -5   9   1       1383.59       1371.01        13.04 o                         
  -4   9   1        305.68        285.21         2.69 o                         
  -3   9   1        390.86        396.37         3.22 o                         
  -2   9   1        527.57        545.30         3.85 o                         
  -1   9   1        567.28        614.13         4.44 o                         
   0   9   1        294.81        319.24         2.52 o                         
   1   9   1        567.49        616.26         4.48 o                         
   2   9   1        528.58        549.74         3.88 o                         
   3   9   1        390.86        395.10         3.26 o                         
   4   9   1        306.11        289.32         2.97 o                         
   5   9   1       1382.33       1360.05        11.79 o                         
   6   9   1       1288.32       1272.55        12.99 o                         
   7   9   1        105.73        104.81         2.83 o                         
   8   9   1         64.42         64.60         2.65 o                         
   9   9   1         21.76         19.23         2.04 o                         
  10   9   1         28.55         27.01         2.44 o                         
  11   9   1         77.54         79.08         4.34 o                         
 -11  10   1          7.95          3.51         2.32 o                         
 -10  10   1         17.53         17.86         2.33 o                         
  -9  10   1         58.42         53.80         2.99 o                         
  -8  10   1         25.49         27.00         2.22 o                         
  -7  10   1         62.82         63.15         2.66 o                         
  -6  10   1        157.55        149.72         3.56 o                         
  -5  10   1        476.51        475.65         6.19 o                         
  -4  10   1         53.64         46.20         1.13 o                         
  -3  10   1         29.74         27.80         0.83 o                         
  -2  10   1        246.43        232.54         2.32 o                         
  -1  10   1        193.90        196.16         2.02 o                         
   0  10   1        205.76        194.57         1.99 o                         
   1  10   1        194.19        195.07         1.93 o                         
   2  10   1        246.54        233.30         2.36 o                         
   3  10   1         29.73         26.70         0.90 o                         
   4  10   1         53.59         46.42         1.24 o                         
   5  10   1        476.16        466.81         5.89 o                         
   6  10   1        157.52        149.43         3.50 o                         
   7  10   1         62.99         67.98         2.61 o                         
   8  10   1         25.48         24.36         2.01 o                         
   9  10   1         58.51         58.86         3.20 o                         
  10  10   1         17.50         19.22         2.25 o                         
  11  10   1          8.00          6.68         2.37 o                         
 -11  11   1         74.24         63.10         4.74 o                         
 -10  11   1         71.60         74.95         3.81 o                         
  -9  11   1         62.85         63.95         3.58 o                         
  -8  11   1          2.94          3.32         1.56 o                         
  -7  11   1        231.21        231.82         4.93 o                         
  -6  11   1        356.79        331.00         5.55 o                         
  -5  11   1        120.11        128.84         3.00 o                         
  -4  11   1        183.58        173.08         2.87 o                         
  -3  11   1        384.44        369.99         3.44 o                         
  -2  11   1         24.05         27.86         0.87 o                         
  -1  11   1         73.39         59.81         1.13 o                         
   0  11   1        467.59        468.48         4.10 o                         
   1  11   1         73.09         59.86         1.15 o                         
   2  11   1         24.04         27.10         0.89 o                         
   3  11   1        384.31        367.43         3.75 o                         
   4  11   1        183.61        172.20         2.48 o                         
   5  11   1        119.94        116.45         2.96 o                         
   6  11   1        356.75        340.63         5.48 o                         
   7  11   1        230.96        232.23         4.79 o                         
   8  11   1          2.96          3.04         1.53 o                         
   9  11   1         62.70         70.19         3.44 o                         
  10  11   1         71.70         66.02         3.70 o                         
  11  11   1         74.37         70.88         4.42 o                         
 -10  12   1         27.15         19.40         2.66 o                         
  -9  12   1         76.79         86.58         3.96 o                         
  -8  12   1         25.40         23.04         2.20 o                         
  -7  12   1         79.02         80.37         3.52 o                         
  -6  12   1         41.94         45.11         2.49 o                         
  -5  12   1         79.06         73.85         2.58 o                         
  -4  12   1        487.29        474.47         6.51 o                         
  -3  12   1         43.71         44.07         1.33 o                         
  -2  12   1         75.37         75.80         1.42 o                         
  -1  12   1        258.13        235.70         2.48 o                         
   0  12   1         86.81         73.04         1.36 o                         
   1  12   1        258.40        230.27         2.64 o                         
   2  12   1         75.56         74.40         1.42 o                         
   3  12   1         43.74         41.02         1.48 o                         
   4  12   1        487.01        463.89         5.78 o                         
   5  12   1         79.04         75.75         2.58 o                         
   6  12   1         41.82         38.48         2.25 o                         
   7  12   1         79.05         85.27         3.32 o                         
   8  12   1         25.57         26.35         2.29 o                         
   9  12   1         76.96         80.02         3.66 o                         
  10  12   1         27.04         23.69         2.76 o                         
 -10  13   1         18.73         14.88         2.77 o                         
  -9  13   1         47.51         47.22         3.29 o                         
  -8  13   1        128.59        136.73         4.26 o                         
  -7  13   1         73.16         75.07         3.82 o                         
  -6  13   1        166.23        155.43         4.62 o                         
  -5  13   1        315.73        310.97         5.39 o                         
  -4  13   1        163.74        177.46         3.78 o                         
  -3  13   1        199.36        191.41         3.42 o                         
  -2  13   1        233.30        232.57         3.07 o                         
  -1  13   1         85.12         80.06         1.60 o                         
   0  13   1        208.32        194.11         2.81 o                         
   1  13   1         85.00         80.70         1.67 o                         
   2  13   1        233.62        228.85         3.19 o                         
   3  13   1        199.43        194.98         3.38 o                         
   4  13   1        164.10        166.54         3.70 o                         
   5  13   1        316.35        308.88         5.58 o                         
   6  13   1        166.32        165.70         4.13 o                         
   7  13   1         73.06         68.42         3.33 o                         
   8  13   1        128.73        142.81         4.59 o                         
   9  13   1         47.60         50.53         3.30 o                         
  10  13   1         18.61         12.12         2.58 o                         
 -10  14   1         26.59         21.17         3.99 o                         
  -9  14   1        122.45        133.10         4.83 o                         
  -8  14   1         41.00         34.54         2.75 o                         
  -7  14   1        236.30        260.56         5.69 o                         
  -6  14   1         16.16         13.05         1.93 o                         
  -5  14   1        104.71         93.76         3.50 o                         
  -4  14   1         19.51         18.82         1.72 o                         
  -3  14   1          6.45          3.76         0.98 o                         
  -2  14   1        129.96        128.08         2.64 o                         
  -1  14   1        112.96        108.15         2.24 o                         
   0  14   1         49.69         47.98         1.57 o                         
   1  14   1        112.72        113.02         2.22 o                         
   2  14   1        129.69        128.83         2.97 o                         
   3  14   1          6.46          6.74         1.16 o                         
   4  14   1         19.45         20.50         1.80 o                         
   5  14   1        105.09         96.73         3.28 o                         
   6  14   1         16.22         14.65         1.90 o                         
   7  14   1        236.41        263.19         6.66 o                         
   8  14   1         41.00         39.54         2.79 o                         
   9  14   1        122.61        133.29         4.92 o                         
  10  14   1         26.67         24.32         3.47 o                         
  -9  15   1         17.11         12.64         2.76 o                         
  -8  15   1         81.45         77.99         4.16 o                         
  -7  15   1         62.96         63.67         3.30 o                         
  -6  15   1          6.48          5.08         1.55 o                         
  -5  15   1         32.98         36.30         2.39 o                         
  -4  15   1         14.12         14.54         1.70 o                         
  -3  15   1         43.00         44.31         2.32 o                         
  -2  15   1        120.87        122.39         2.89 o                         
  -1  15   1        158.94        161.72         3.24 o                         
   0  15   1        154.45        143.62         2.84 o                         
   1  15   1        158.42        157.70         3.19 o                         
   2  15   1        120.72        115.28         3.04 o                         
   3  15   1         43.05         45.75         2.21 o                         
   4  15   1         13.98         12.01         1.61 o                         
   5  15   1         32.95         31.01         2.31 o                         
   6  15   1          6.44          4.38         1.74 o                         
   7  15   1         63.09         60.12         3.27 o                         
   8  15   1         81.32         81.86         4.53 o                         
   9  15   1         17.13         16.05         3.01 o                         
  -8  16   1         40.41         41.54         3.39 o                         
  -7  16   1         26.16         22.22         2.70 o                         
  -6  16   1         43.06         44.43         3.17 o                         
  -5  16   1         55.61         56.99         3.09 o                         
  -4  16   1        133.58        131.89         4.19 o                         
  -3  16   1         52.24         48.83         2.66 o                         
  -2  16   1         54.06         52.13         2.32 o                         
  -1  16   1          5.74          3.74         1.03 o                         
   0  16   1         13.19         14.61         1.77 o                         
   1  16   1          5.70          5.01         1.12 o                         
   2  16   1         54.26         58.31         2.50 o                         
   3  16   1         52.29         50.46         2.47 o                         
   4  16   1        133.65        130.98         4.20 o                         
   5  16   1         55.57         54.95         3.33 o                         
   6  16   1         43.10         44.12         3.00 o                         
   7  16   1         26.13         22.69         2.84 o                         
   8  16   1         40.52         35.79         3.12 o                         
  -8  17   1          0.95          4.13         2.36 o                         
  -7  17   1         39.04         35.88         3.28 o                         
  -6  17   1        152.29        165.10         5.00 o                         
  -5  17   1          1.28          1.79         1.53 o                         
  -4  17   1         59.33         66.33         3.34 o                         
  -3  17   1         62.06         62.32         3.14 o                         
  -2  17   1         53.94         60.56         3.03 o                         
  -1  17   1         28.46         28.60         2.10 o                         
   0  17   1         18.08         20.83         1.83 o                         
   1  17   1         28.56         28.19         2.13 o                         
   2  17   1         54.16         55.44         2.74 o                         
   3  17   1         61.97         63.38         3.73 o                         
   4  17   1         59.38         74.47         3.31 o                         
   5  17   1          1.28          0.03         1.55 o                         
   6  17   1        152.37        166.30         5.20 o                         
   7  17   1         38.94         39.67         3.26 o                         
   8  17   1          0.96          0.48         2.03 o                         
  -7  18   1         99.35        111.00         6.50 o                         
  -6  18   1          5.95          1.85         1.96 o                         
  -5  18   1          1.79          1.80         1.82 o                         
  -4  18   1          0.79         -1.20         1.48 o                         
  -3  18   1         21.75         20.60         2.23 o                         
  -2  18   1        125.88        136.46         4.21 o                         
  -1  18   1          8.50          6.73         1.61 o                         
   0  18   1         24.25         26.95         2.08 o                         
   1  18   1          8.51          6.40         1.46 o                         
   2  18   1        125.92        128.15         3.93 o                         
   3  18   1         21.76         19.42         2.24 o                         
   4  18   1          0.79         -0.09         1.53 o                         
   5  18   1          1.76          3.15         1.78 o                         
   6  18   1          5.93          1.83         1.82 o                         
   7  18   1         99.29         96.23         4.79 o                         
  -6  19   1         74.15         76.25         5.10 o                         
  -5  19   1          3.04          2.80         1.90 o                         
  -4  19   1          5.11          5.29         1.93 o                         
  -3  19   1         28.43         29.57         2.62 o                         
  -2  19   1         93.47        103.61         4.26 o                         
  -1  19   1        128.42        139.63         4.56 o                         
   0  19   1         51.00         47.42         3.10 o                         
   1  19   1        128.50        143.27         4.54 o                         
   2  19   1         93.46        100.23         3.73 o                         
   3  19   1         28.43         25.15         2.48 o                         
   4  19   1          5.10          1.92         1.93 o                         
   5  19   1          3.03          1.66         1.90 o                         
   6  19   1         74.01         81.79         5.97 o                         
  -5  20   1          8.86          5.24         2.44 o                         
  -4  20   1          6.03          4.80         2.00 o                         
  -3  20   1         23.55         24.10         2.75 o                         
  -2  20   1         62.79         61.97         3.56 o                         
  -1  20   1         22.76         19.81         2.42 o                         
   0  20   1         11.23         11.64         2.14 o                         
   1  20   1         22.70         21.07         2.45 o                         
   2  20   1         62.90         65.70         3.71 o                         
   3  20   1         23.48         28.77         2.81 o                         
   4  20   1          5.99          7.82         2.12 o                         
   5  20   1          8.87          8.10         2.39 o                         
  -3  21   1         13.03          9.93         2.83 o                         
  -2  21   1         11.45          8.22         2.63 o                         
  -1  21   1         18.60         22.25         2.70 o                         
   0  21   1          2.24          4.76         1.98 o                         
   1  21   1         18.58         16.97         2.43 o                         
   2  21   1         11.47          7.49         2.30 o                         
   3  21   1         13.12          8.15         2.28 o                         
   0  22   1         13.16         14.59         3.30 o                         
   1   0   2          6.50          3.30         0.19 o                         
   3   0   2          3.16          4.14         0.31 o                         
   4   0   2        174.62        196.71         1.65 o                         
   5   0   2          3.73          3.62         0.40 o                         
   6   0   2         12.34         12.85         0.61 o                         
   7   0   2         11.18         10.34         0.71 o                         
   8   0   2          3.32         -0.48         0.66 o                         
   9   0   2          0.07          0.02         0.98 o                         
  10   0   2         37.47         42.23         2.99 o                         
  11   0   2        151.99        167.60         5.26 o                         
  12   0   2        224.50        248.18         8.20 o                         
 -12   1   2          9.08         10.53         2.93 o                         
 -11   1   2        130.11        140.01         7.81 o                         
 -10   1   2          7.73          4.72         1.61 o                         
  -9   1   2         35.55         38.67         2.27 o                         
  -8   1   2          8.19          3.80         0.79 o                         
  -7   1   2         63.59         68.57         1.40 o                         
  -6   1   2        133.08        126.28         1.55 o                         
  -5   1   2        549.56        531.91         3.80 o                         
  -4   1   2          3.95          7.11         0.42 o                         
  -3   1   2       1656.41       1759.57        10.24 o                         
  -2   1   2       7358.33       6574.78       243.62 o                         
  -1   1   2       2439.99       2453.76        20.57 o                         
   1   1   2       2441.69       2406.16        19.52 o                         
   3   1   2       1655.46       1756.81         9.90 o                         
   4   1   2          3.90          6.96         0.38 o                         
   5   1   2        549.74        530.84         3.57 o                         
   6   1   2        132.85        126.87         1.46 o                         
   7   1   2         63.57         66.64         1.42 o                         
   8   1   2          8.18          5.79         0.94 o                         
   9   1   2         35.66         33.80         1.87 o                         
  10   1   2          7.62          8.13         1.91 o                         
  11   1   2        130.35        137.55         4.76 o                         
  12   1   2          9.10          7.70         2.66 o                         
 -12   2   2        302.43        351.51         9.56 o                         
 -11   2   2          0.67          2.15         1.93 o                         
 -10   2   2         39.43         43.33         2.72 o                         
  -9   2   2         98.53         95.61         2.85 o                         
  -8   2   2         79.62         69.48         1.99 o                         
  -7   2   2         73.26         76.17         1.52 o                         
  -6   2   2        125.50        122.60         1.63 o                         
  -5   2   2        167.31        170.94         1.68 o                         
  -4   2   2       1156.28       1207.23         7.51 o                         
  -3   2   2        570.21        571.45         3.68 o                         
  -2   2   2       5095.45       5255.28        80.25 o                         
   2   2   2       5098.50       5224.65        87.11 o                         
   3   2   2        569.88        572.78         3.56 o                         
   4   2   2       1157.80       1222.07         7.01 o                         
   5   2   2        167.17        172.56         1.55 o                         
   6   2   2        126.06        123.90         1.54 o                         
   7   2   2         73.25         74.76         1.45 o                         
   8   2   2         79.74         73.45         2.04 o                         
   9   2   2         98.55         94.59         2.73 o                         
  10   2   2         39.27         38.00         2.82 o                         
  11   2   2          0.66         -1.32         1.75 o                         
  12   2   2        301.97        326.63         8.90 o                         
 -12   3   2          2.40         -1.24         2.28 o                         
 -11   3   2         74.16         80.49         4.76 o                         
 -10   3   2        144.81        153.08         4.45 o                         
  -9   3   2         11.08         11.58         1.41 o                         
  -8   3   2        141.71        130.28         2.74 o                         
  -7   3   2         42.45         46.49         1.43 o                         
  -6   3   2        626.30        614.98         4.91 o                         
  -5   3   2         54.67         52.18         0.96 o                         
  -4   3   2       1248.65       1314.25         8.49 o                         
  -3   3   2        512.74        553.32         3.69 o                         
  -2   3   2       3294.11       3335.67        18.15 o                         
  -1   3   2       2044.87       2055.52        11.78 o                         
   0   3   2       2573.10       2644.10        15.61 o                         
   1   3   2       2044.60       2043.82        12.37 o                         
   2   3   2       3296.71       3312.11        19.40 o                         
   3   3   2        513.52        554.59         3.63 o                         
   4   3   2       1249.14       1298.02         8.13 o                         
   5   3   2         54.39         52.13         0.75 o                         
   6   3   2        626.61        619.95         4.53 o                         
   7   3   2         42.42         45.81         1.31 o                         
   8   3   2        141.95        133.91         2.69 o                         
   9   3   2         11.14          9.93         1.25 o                         
  10   3   2        145.19        157.74         4.75 o                         
  11   3   2         74.21         79.51         4.80 o                         
  12   3   2          2.39          0.17         2.31 o                         
 -12   4   2         52.31         52.82         4.36 o                         
 -11   4   2         41.32         42.27         3.91 o                         
 -10   4   2        133.45        148.17         4.63 o                         
  -9   4   2         26.90         28.73         1.91 o                         
  -8   4   2        133.57        131.85         3.02 o                         
  -7   4   2         22.72         27.56         1.22 o                         
  -6   4   2          5.15          3.21         0.53 o                         
  -5   4   2        316.01        319.99         2.74 o                         
  -4   4   2        329.52        333.52         2.61 o                         
  -3   4   2       1859.84       1975.02        11.53 o                         
  -2   4   2       1104.64       1118.24         6.45 o                         
  -1   4   2       7291.37       6735.72       249.83 o                         
   2   4   2       1105.62       1115.50         6.53 o                         
   3   4   2       1857.63       1989.05        11.95 o                         
   4   4   2        329.46        334.73         2.57 o                         
   5   4   2        315.90        319.23         2.57 o                         
   6   4   2          5.19          2.61         0.46 o                         
   7   4   2         22.74         28.68         1.22 o                         
   8   4   2        133.57        135.51         2.92 o                         
   9   4   2         26.87         25.29         1.94 o                         
  10   4   2        133.21        136.47         3.94 o                         
  11   4   2         41.39         37.03         3.53 o                         
  12   4   2         52.32         55.47         4.69 o                         
 -12   5   2         15.53         15.40         3.12 o                         
 -11   5   2        110.38        120.39         5.48 o                         
 -10   5   2         97.20         93.49         3.35 o                         
  -9   5   2         32.77         31.48         2.05 o                         
  -8   5   2        256.60        254.95         4.49 o                         
  -7   5   2        330.41        311.04         4.14 o                         
  -6   5   2        333.90        314.12         3.74 o                         
  -5   5   2        134.68        136.05         1.63 o                         
  -4   5   2        296.78        319.00         2.72 o                         
  -3   5   2        116.16        132.32         1.30 o                         
  -2   5   2       2340.16       2507.52        14.19 o                         
  -1   5   2       1886.83       2009.28        11.84 o                         
   0   5   2        959.34       1002.31         6.17 o                         
   1   5   2       1885.33       1996.17        12.30 o                         
   2   5   2       2338.29       2499.81        14.72 o                         
   3   5   2        116.09        132.94         1.34 o                         
   4   5   2        296.97        325.42         2.68 o                         
   5   5   2        135.01        137.75         1.57 o                         
   6   5   2        333.05        321.29         3.37 o                         
   7   5   2        330.45        307.79         4.24 o                         
   8   5   2        256.88        255.67         4.26 o                         
   9   5   2         32.75         33.96         2.04 o                         
  10   5   2         97.57        100.82         4.20 o                         
  11   5   2        110.06        128.10         6.76 o                         
  12   5   2         15.52         15.79         2.96 o                         
 -12   6   2         91.24         97.99         7.99 o                         
 -11   6   2         23.41         19.94         2.72 o                         
 -10   6   2          8.04          6.07         1.53 o                         
  -9   6   2        152.39        156.64         3.70 o                         
  -8   6   2        116.46        104.52         2.78 o                         
  -7   6   2        355.12        341.96         5.02 o                         
  -6   6   2        562.86        572.89         5.83 o                         
  -5   6   2        309.43        278.26         2.90 o                         
  -4   6   2        677.18        701.98         4.98 o                         
  -3   6   2         20.27         21.95         0.47 o                         
  -2   6   2       1118.07       1171.93         7.03 o                         
  -1   6   2        328.18        339.97         2.34 o                         
   0   6   2        778.82        854.24         5.55 o                         
   1   6   2        328.73        341.66         2.47 o                         
   2   6   2       1118.75       1190.88         7.62 o                         
   3   6   2         20.29         22.98         0.57 o                         
   4   6   2        675.66        694.33         5.12 o                         
   5   6   2        309.49        276.81         2.84 o                         
   6   6   2        561.93        572.95         5.23 o                         
   7   6   2        355.36        342.20         4.93 o                         
   8   6   2        116.35        106.85         2.95 o                         
   9   6   2        152.87        148.58         3.57 o                         
  10   6   2          8.08          9.60         1.68 o                         
  11   6   2         23.34         22.06         2.60 o                         
  12   6   2         91.33         96.31         7.62 o                         
 -12   7   2         21.68         16.25         3.75 o                         
 -11   7   2          4.82          1.64         2.20 o                         
 -10   7   2         21.33         23.86         2.35 o                         
  -9   7   2         59.53         62.67         2.73 o                         
  -8   7   2          2.99          2.22         1.11 o                         
  -7   7   2         11.63         11.24         1.24 o                         
  -6   7   2        198.29        189.26         3.22 o                         
  -5   7   2         18.31         15.59         0.81 o                         
  -4   7   2        146.12        147.62         1.65 o                         
  -3   7   2        358.94        356.17         2.65 o                         
  -2   7   2         67.89         75.63         0.88 o                         
  -1   7   2        890.53        918.80         5.57 o                         
   0   7   2       3478.64       3749.69        21.31 o                         
   1   7   2        889.11        933.02         5.89 o                         
   2   7   2         67.74         76.31         1.04 o                         
   3   7   2        358.70        358.76         2.77 o                         
   4   7   2        146.01        149.80         1.63 o                         
   5   7   2         18.20         16.26         0.83 o                         
   6   7   2        198.27        189.04         2.72 o                         
   7   7   2         11.55         13.06         1.30 o                         
   8   7   2          2.97          1.54         1.05 o                         
   9   7   2         59.74         62.55         2.80 o                         
  10   7   2         21.24         24.81         2.38 o                         
  11   7   2          4.82          3.75         1.89 o                         
  12   7   2         21.69         20.63         3.53 o                         
 -12   8   2         85.19         86.59         6.71 o                         
 -11   8   2         20.78         19.81         2.88 o                         
 -10   8   2         27.78         26.32         2.52 o                         
  -9   8   2         24.83         20.67         2.03 o                         
  -8   8   2         48.07         45.24         2.29 o                         
  -7   8   2          3.18          1.08         1.08 o                         
  -6   8   2        117.12        118.35         2.58 o                         
  -5   8   2         89.35         85.22         1.90 o                         
  -4   8   2        208.95        207.69         2.51 o                         
  -3   8   2         91.53         72.39         1.01 o                         
  -2   8   2        468.33        480.26         3.34 o                         
  -1   8   2         76.45         70.47         0.94 o                         
   0   8   2        575.86        643.93         4.44 o                         
   1   8   2         75.98         70.39         0.97 o                         
   2   8   2        468.74        486.44         3.59 o                         
   3   8   2         91.07         71.92         1.07 o                         
   4   8   2        209.06        210.34         2.26 o                         
   5   8   2         89.26         87.68         1.66 o                         
   6   8   2        116.61        119.98         2.47 o                         
   7   8   2          3.20          0.67         0.90 o                         
   8   8   2         48.03         43.10         2.29 o                         
   9   8   2         24.89         25.68         2.03 o                         
  10   8   2         27.86         25.42         2.33 o                         
  11   8   2         20.81         22.53         2.43 o                         
  12   8   2         85.35         78.58         7.05 o                         
 -11   9   2         72.53         71.66         4.51 o                         
 -10   9   2         32.62         34.62         2.79 o                         
  -9   9   2         21.08         22.05         2.19 o                         
  -8   9   2        386.45        394.22         6.47 o                         
  -7   9   2        109.91        117.73         3.15 o                         
  -6   9   2        412.59        377.40         5.39 o                         
  -5   9   2        147.91        146.24         2.70 o                         
  -4   9   2         50.35         41.04         1.21 o                         
  -3   9   2        271.15        265.55         2.45 o                         
  -2   9   2        607.46        628.60         4.19 o                         
  -1   9   2         32.99         35.79         0.72 o                         
   0   9   2          7.94          3.55         0.37 o                         
   1   9   2         32.90         35.23         0.74 o                         
   2   9   2        607.63        628.81         4.60 o                         
   3   9   2        271.43        272.41         2.61 o                         
   4   9   2         50.51         44.52         1.05 o                         
   5   9   2        147.85        145.15         2.30 o                         
   6   9   2        412.63        393.46         5.66 o                         
   7   9   2        109.95        112.68         2.96 o                         
   8   9   2        387.09        397.65         6.35 o                         
   9   9   2         21.02         16.53         1.99 o                         
  10   9   2         32.68         32.17         2.63 o                         
  11   9   2         72.73         63.87         3.75 o                         
 -11  10   2         30.44         25.86         3.23 o                         
 -10  10   2         43.97         44.37         3.09 o                         
  -9  10   2         21.33         23.04         2.38 o                         
  -8  10   2         13.89          9.35         1.70 o                         
  -7  10   2         29.10         33.19         2.13 o                         
  -6  10   2        596.84        574.42         7.81 o                         
  -5  10   2         34.24         28.57         1.54 o                         
  -4  10   2        610.21        566.62         5.06 o                         
  -3  10   2        836.39        839.07         6.45 o                         
  -2  10   2        189.43        183.36         1.96 o                         
  -1  10   2        370.75        337.01         2.85 o                         
   0  10   2        572.44        548.16         4.08 o                         
   1  10   2        370.09        337.43         2.89 o                         
   2  10   2        189.29        189.45         2.23 o                         
   3  10   2        836.34        838.99         6.93 o                         
   4  10   2        609.77        574.39         4.93 o                         
   5  10   2         34.12         30.64         1.39 o                         
   6  10   2        597.91        575.13         7.59 o                         
   7  10   2         29.04         29.97         1.89 o                         
   8  10   2         13.88         13.82         1.78 o                         
   9  10   2         21.24         19.69         2.06 o                         
  10  10   2         44.05         49.51         3.29 o                         
  11  10   2         30.33         30.95         3.30 o                         
 -11  11   2         21.50         13.10         2.70 o                         
 -10  11   2          3.55          2.13         1.81 o                         
  -9  11   2         84.82         91.32         4.10 o                         
  -8  11   2         27.14         25.02         2.28 o                         
  -7  11   2          3.36          1.27         1.22 o                         
  -6  11   2         50.80         49.61         2.51 o                         
  -5  11   2         58.57         62.95         2.19 o                         
  -4  11   2         63.48         59.94         1.79 o                         
  -3  11   2         95.66         91.89         1.53 o                         
  -2  11   2        142.35        138.19         1.76 o                         
  -1  11   2        190.50        188.07         2.04 o                         
   0  11   2        207.79        183.01         2.03 o                         
   1  11   2        190.58        187.45         2.22 o                         
   2  11   2        142.02        140.17         1.99 o                         
   3  11   2         95.70         92.14         1.56 o                         
   4  11   2         63.26         65.56         1.67 o                         
   5  11   2         58.56         59.78         2.38 o                         
   6  11   2         50.83         53.23         2.41 o                         
   7  11   2          3.31          1.88         1.15 o                         
   8  11   2         27.15         20.12         2.15 o                         
   9  11   2         84.66         94.48         3.75 o                         
  10  11   2          3.57          3.68         1.84 o                         
  11  11   2         21.55         19.30         2.78 o                         
 -10  12   2         14.32          8.66         2.19 o                         
  -9  12   2         14.93         10.36         2.05 o                         
  -8  12   2         56.51         65.68         3.23 o                         
  -7  12   2          8.63          7.06         1.73 o                         
  -6  12   2          6.43          5.39         1.37 o                         
  -5  12   2         36.19         33.72         1.90 o                         
  -4  12   2        134.62        126.00         3.49 o                         
  -3  12   2         80.12         90.61         1.96 o                         
  -2  12   2        359.27        347.35         3.48 o                         
  -1  12   2        625.57        586.24         4.73 o                         
   0  12   2        137.35        135.92         1.88 o                         
   1  12   2        626.70        577.71         4.91 o                         
   2  12   2        358.84        344.72         3.73 o                         
   3  12   2         80.02         88.03         1.84 o                         
   4  12   2        134.53        128.64         2.70 o                         
   5  12   2         36.06         32.93         2.12 o                         
   6  12   2          6.46          6.14         1.35 o                         
   7  12   2          8.73          8.29         1.75 o                         
   8  12   2         56.50         61.93         3.28 o                         
   9  12   2         14.94         12.83         2.05 o                         
  10  12   2         14.29          9.11         2.08 o                         
 -10  13   2         99.10        109.38         5.65 o                         
  -9  13   2         15.37         17.92         2.39 o                         
  -8  13   2         92.14        102.35         3.99 o                         
  -7  13   2         54.93         54.05         3.11 o                         
  -6  13   2         75.05         75.79         3.04 o                         
  -5  13   2         61.99         57.23         2.56 o                         
  -4  13   2         97.61        107.47         2.90 o                         
  -3  13   2         89.32         85.93         2.36 o                         
  -2  13   2         17.44         17.38         1.21 o                         
  -1  13   2        261.96        247.59         3.12 o                         
   0  13   2        727.01        713.02         7.29 o                         
   1  13   2        261.95        239.92         3.00 o                         
   2  13   2         17.46         20.71         1.17 o                         
   3  13   2         89.01         85.54         2.10 o                         
   4  13   2         97.39        104.12         3.19 o                         
   5  13   2         62.27         65.87         2.66 o                         
   6  13   2         74.94         76.30         3.03 o                         
   7  13   2         55.12         56.48         3.03 o                         
   8  13   2         92.12        114.37         4.28 o                         
   9  13   2         15.31         13.22         2.20 o                         
  10  13   2         99.34        102.24         5.12 o                         
  -9  14   2         51.14         58.49         3.70 o                         
  -8  14   2         63.88         67.40         3.61 o                         
  -7  14   2         20.15         23.10         2.19 o                         
  -6  14   2        200.09        207.61         5.31 o                         
  -5  14   2         44.21         51.96         2.58 o                         
  -4  14   2         77.68         72.41         2.57 o                         
  -3  14   2          0.73          0.04         0.93 o                         
  -2  14   2        122.36        117.82         2.51 o                         
  -1  14   2         24.80         23.54         1.25 o                         
   0  14   2          0.43         -0.47         0.63 o                         
   1  14   2         24.72         21.73         1.20 o                         
   2  14   2        122.58        125.86         2.99 o                         
   3  14   2          0.76          0.59         0.83 o                         
   4  14   2         77.97         74.06         2.85 o                         
   5  14   2         44.26         44.12         2.60 o                         
   6  14   2        199.87        198.57         4.90 o                         
   7  14   2         20.21         21.40         2.19 o                         
   8  14   2         63.89         68.84         3.53 o                         
   9  14   2         51.22         57.22         3.59 o                         
  -9  15   2         43.27         34.21         3.68 o                         
  -8  15   2         49.98         44.22         3.31 o                         
  -7  15   2         33.31         31.07         2.81 o                         
  -6  15   2         64.84         69.10         3.37 o                         
  -5  15   2         12.73         12.36         1.75 o                         
  -4  15   2         17.89          9.84         1.48 o                         
  -3  15   2        197.93        206.31         4.50 o                         
  -2  15   2         69.70         67.16         2.30 o                         
  -1  15   2          2.39          0.83         0.82 o                         
   0  15   2        476.18        481.97         5.75 o                         
   1  15   2          2.43          1.31         0.82 o                         
   2  15   2         69.70         65.80         2.19 o                         
   3  15   2        197.83        205.85         4.04 o                         
   4  15   2         17.94         14.41         1.72 o                         
   5  15   2         12.79          9.35         1.65 o                         
   6  15   2         64.86         67.98         3.70 o                         
   7  15   2         33.37         27.34         2.52 o                         
   8  15   2         50.01         47.37         3.23 o                         
   9  15   2         43.32         40.02         4.05 o                         
  -8  16   2         10.43          6.99         2.15 o                         
  -7  16   2         47.54         51.66         3.66 o                         
  -6  16   2         47.60         53.33         3.10 o                         
  -5  16   2         88.17         92.52         3.44 o                         
  -4  16   2         15.82         15.70         1.98 o                         
  -3  16   2        302.24        310.30         6.22 o                         
  -2  16   2          1.61          2.35         1.14 o                         
  -1  16   2        137.36        125.79         3.67 o                         
   0  16   2         56.16         61.34         2.41 o                         
   1  16   2        137.68        127.52         3.05 o                         
   2  16   2          1.66          1.47         0.97 o                         
   3  16   2        302.52        311.94         5.82 o                         
   4  16   2         15.80         13.11         1.81 o                         
   5  16   2         88.13         92.77         3.60 o                         
   6  16   2         47.56         49.92         3.32 o                         
   7  16   2         47.69         47.69         3.33 o                         
   8  16   2         10.44         12.27         2.34 o                         
  -8  17   2         61.60         61.98         4.14 o                         
  -7  17   2         29.83         25.43         2.89 o                         
  -6  17   2        101.57        109.13         4.43 o                         
  -5  17   2        121.06        120.40         4.39 o                         
  -4  17   2        148.08        159.43         4.88 o                         
  -3  17   2         20.82         20.13         2.07 o                         
  -2  17   2        117.74        122.64         4.01 o                         
  -1  17   2         59.41         62.66         2.79 o                         
   0  17   2         57.72         64.26         2.70 o                         
   1  17   2         59.43         55.81         2.53 o                         
   2  17   2        117.77        118.15         3.58 o                         
   3  17   2         20.93         19.23         2.03 o                         
   4  17   2        148.16        160.11         4.43 o                         
   5  17   2        120.81        123.04         5.10 o                         
   6  17   2        101.64        102.44         4.57 o                         
   7  17   2         29.73         26.23         2.86 o                         
   8  17   2         61.78         59.56         4.12 o                         
  -7  18   2         19.34         15.64         2.74 o                         
  -6  18   2         28.72         22.70         2.92 o                         
  -5  18   2          4.00          3.38         1.90 o                         
  -4  18   2        113.18        121.02         4.17 o                         
  -3  18   2         89.69         88.32         3.82 o                         
  -2  18   2         97.53         97.71         3.77 o                         
  -1  18   2         30.83         35.73         2.41 o                         
   0  18   2          0.27         -0.06         1.19 o                         
   1  18   2         30.99         27.41         2.07 o                         
   2  18   2         97.54        101.05         3.59 o                         
   3  18   2         89.70         86.86         3.85 o                         
   4  18   2        113.11        118.07         4.44 o                         
   5  18   2          4.00          4.21         1.84 o                         
   6  18   2         28.79         25.90         2.85 o                         
   7  18   2         19.28         15.71         2.62 o                         
  -6  19   2          5.99          2.11         1.99 o                         
  -5  19   2         67.72         68.99         4.17 o                         
  -4  19   2         31.99         35.09         2.83 o                         
  -3  19   2          0.30          0.54         1.49 o                         
  -2  19   2         32.86         30.48         2.66 o                         
  -1  19   2          2.28          1.82         1.49 o                         
   0  19   2         72.53         72.92         3.61 o                         
   1  19   2          2.28          1.33         1.35 o                         
   2  19   2         32.89         37.27         3.46 o                         
   3  19   2          0.29         -1.45         1.45 o                         
   4  19   2         32.01         31.75         2.99 o                         
   5  19   2         67.73         70.42         4.32 o                         
   6  19   2          5.99          5.92         2.24 o                         
  -5  20   2         21.44         22.10         3.10 o                         
  -4  20   2         21.96         21.43         2.80 o                         
  -3  20   2          1.90         -0.61         1.75 o                         
  -2  20   2         86.44         84.70         4.35 o                         
  -1  20   2         94.64         94.15         4.18 o                         
   0  20   2          0.20          2.53         1.78 o                         
   1  20   2         94.72        101.40         4.18 o                         
   2  20   2         86.19         88.92         4.54 o                         
   3  20   2          1.91          1.53         1.70 o                         
   4  20   2         21.88         15.97         2.66 o                         
   5  20   2         21.39         18.39         2.82 o                         
  -3  21   2          3.49          3.17         2.41 o                         
  -2  21   2         54.05         43.43         4.35 o                         
  -1  21   2         43.04         42.69         3.22 o                         
   0  21   2          6.94          6.35         2.50 o                         
   1  21   2         43.01         38.94         3.25 o                         
   2  21   2         54.08         57.49         7.36 o                         
   3  21   2          3.49          7.42         2.29 o                         
   2   0   3         44.83         40.25         0.56 o                         
   3   0   3       5556.34       5927.39        39.97 o                         
   4   0   3         32.60         36.50         0.70 o                         
   5   0   3        143.12        133.37         1.40 o                         
   6   0   3         16.42         14.60         0.66 o                         
   7   0   3         39.68         43.68         1.21 o                         
   8   0   3          2.48         -0.68         0.68 o                         
   9   0   3        119.20        111.63         2.98 o                         
  10   0   3        149.31        159.86         7.44 o                         
  11   0   3          2.96          0.87         2.09 o                         
  12   0   3        180.40        202.64         7.32 o                         
 -12   1   3         23.58         22.67         3.44 o                         
 -11   1   3         11.67         11.86         2.73 o                         
 -10   1   3        204.66        209.59         5.11 o                         
  -9   1   3          5.85          2.65         1.19 o                         
  -8   1   3         55.01         58.99         1.74 o                         
  -7   1   3         17.28         19.54         0.93 o                         
  -6   1   3         14.93         16.09         0.71 o                         
  -5   1   3        376.15        378.88         2.92 o                         
  -4   1   3        104.91        117.24         1.24 o                         
  -3   1   3        772.60        846.34         5.01 o                         
  -2   1   3       2319.82       2333.97        13.38 o                         
  -1   1   3        638.85        685.04         4.69 o                         
   0   1   3       1203.66       1178.09         6.79 o                         
   1   1   3        640.13        690.88         4.39 o                         
   2   1   3       2316.67       2337.51        12.62 o                         
   3   1   3        772.99        842.63         5.02 o                         
   4   1   3        104.84        117.90         1.17 o                         
   5   1   3        377.16        376.89         2.77 o                         
   6   1   3         14.98         17.45         0.67 o                         
   7   1   3         17.22         20.62         0.93 o                         
   8   1   3         54.81         57.63         1.83 o                         
   9   1   3          5.85          1.38         1.04 o                         
  10   1   3        204.28        221.62         5.85 o                         
  11   1   3         11.68          8.77         2.14 o                         
  12   1   3         23.52         17.69         3.25 o                         
 -12   2   3        349.46        391.28        11.59 o                         
 -11   2   3         32.45         37.89         3.70 o                         
 -10   2   3        157.65        149.05         4.29 o                         
  -9   2   3         52.29         61.18         2.52 o                         
  -8   2   3        311.47        309.71         4.42 o                         
  -7   2   3         76.34         73.69         1.59 o                         
  -6   2   3        821.93        813.96         6.35 o                         
  -5   2   3        874.75        846.63         5.82 o                         
  -4   2   3       1229.23       1315.40         7.85 o                         
  -3   2   3       2523.67       2647.18        14.96 o                         
  -2   2   3        217.47        220.78         1.71 o                         
  -1   2   3       1568.89       1541.67         9.53 o                         
   1   2   3       1568.75       1556.32         8.52 o                         
   2   2   3        217.33        220.63         1.63 o                         
   3   2   3       2524.09       2626.52        14.48 o                         
   4   2   3       1229.54       1325.95         7.83 o                         
   5   2   3        873.66        855.68         5.37 o                         
   6   2   3        822.04        819.90         5.56 o                         
   7   2   3         76.40         76.08         1.43 o                         
   8   2   3        311.45        308.39         4.42 o                         
   9   2   3         52.48         61.19         2.43 o                         
  10   2   3        157.52        154.32         4.78 o                         
  11   2   3         32.53         30.59         3.06 o                         
  12   2   3        349.37        383.40         9.51 o                         
 -12   3   3         27.68         24.41         3.50 o                         
 -11   3   3         36.22         41.43         5.25 o                         
 -10   3   3          8.90          9.06         1.76 o                         
  -9   3   3         36.43         36.43         1.98 o                         
  -8   3   3        114.02        115.76         2.57 o                         
  -7   3   3         28.69         35.46         1.35 o                         
  -6   3   3        187.52        208.35         2.30 o                         
  -5   3   3        339.05        339.79         2.84 o                         
  -4   3   3       1623.46       1691.27        10.17 o                         
  -3   3   3        300.46        295.11         2.27 o                         
  -2   3   3        679.03        767.16         4.55 o                         
  -1   3   3        240.27        218.05         1.51 o                         
   0   3   3          7.59          5.19         0.27 o                         
   1   3   3        240.94        218.42         1.66 o                         
   2   3   3        678.59        760.77         4.42 o                         
   3   3   3        300.98        291.43         2.08 o                         
   4   3   3       1622.95       1698.80         9.67 o                         
   5   3   3        338.25        337.01         2.60 o                         
   6   3   3        187.34        206.07         1.98 o                         
   7   3   3         28.78         35.80         1.32 o                         
   8   3   3        114.12        125.19         2.59 o                         
   9   3   3         36.35         35.67         2.02 o                         
  10   3   3          8.92          5.41         1.59 o                         
  11   3   3         36.12         38.64         3.31 o                         
  12   3   3         27.72         30.80         3.71 o                         
 -12   4   3        131.27        153.70         7.09 o                         
 -11   4   3        107.24        121.17         5.54 o                         
 -10   4   3         86.44         89.35         3.90 o                         
  -9   4   3         21.14         22.22         1.74 o                         
  -8   4   3        102.44         92.46         2.43 o                         
  -7   4   3         10.37          9.88         1.01 o                         
  -6   4   3        259.73        265.97         2.85 o                         
  -5   4   3        703.64        743.67         5.19 o                         
  -4   4   3        274.02        283.23         2.41 o                         
  -3   4   3       2415.04       2538.06        14.65 o                         
  -2   4   3        567.28        596.76         3.70 o                         
  -1   4   3        950.55       1007.12         5.88 o                         
   0   4   3       5111.00       5113.30       101.85 o                         
   1   4   3        949.47        993.50         6.15 o                         
   2   4   3        567.09        598.03         3.67 o                         
   3   4   3       2415.14       2535.45        15.57 o                         
   4   4   3        273.90        283.67         2.35 o                         
   5   4   3        703.49        749.24         5.10 o                         
   6   4   3        258.92        268.07         2.75 o                         
   7   4   3         10.35          7.00         0.84 o                         
   8   4   3        101.99         86.02         2.39 o                         
   9   4   3         21.12         22.74         1.84 o                         
  10   4   3         86.52         91.62         3.47 o                         
  11   4   3        107.12        124.14         5.30 o                         
  12   4   3        131.56        144.26         6.33 o                         
 -12   5   3         17.55         14.26         3.48 o                         
 -11   5   3          0.60         -0.22         1.88 o                         
 -10   5   3         71.57         84.15         3.66 o                         
  -9   5   3         30.12         31.47         2.12 o                         
  -8   5   3         20.14         18.87         1.61 o                         
  -7   5   3         40.93         41.14         1.74 o                         
  -6   5   3        559.58        511.62         5.23 o                         
  -5   5   3        182.87        179.46         1.94 o                         
  -4   5   3        264.16        276.08         2.31 o                         
  -3   5   3        562.12        577.90         3.63 o                         
  -2   5   3         34.10         33.20         0.60 o                         
  -1   5   3       1778.12       1916.70        11.14 o                         
   0   5   3         90.79         93.89         0.99 o                         
   1   5   3       1777.41       1911.47        11.24 o                         
   2   5   3         33.76         32.63         0.59 o                         
   3   5   3        561.76        582.24         3.98 o                         
   4   5   3        263.50        271.55         2.27 o                         
   5   5   3        183.04        183.22         2.02 o                         
   6   5   3        559.84        509.41         4.81 o                         
   7   5   3         40.86         41.11         1.58 o                         
   8   5   3         20.03         19.96         1.53 o                         
   9   5   3         30.08         34.40         2.03 o                         
  10   5   3         71.77         81.55         3.17 o                         
  11   5   3          0.59         -1.57         1.87 o                         
  12   5   3         17.55         16.15         3.17 o                         
 -12   6   3         23.95         21.69         4.88 o                         
 -11   6   3          6.72          3.21         1.99 o                         
 -10   6   3         84.24         91.54         3.47 o                         
  -9   6   3        127.15        132.89         3.46 o                         
  -8   6   3        308.44        294.68         4.88 o                         
  -7   6   3         38.63         47.66         1.97 o                         
  -6   6   3        290.04        289.71         3.53 o                         
  -5   6   3        156.54        158.50         2.12 o                         
  -4   6   3        364.13        365.54         2.97 o                         
  -3   6   3        937.55       1008.13         6.29 o                         
  -2   6   3        127.80        140.78         1.36 o                         
  -1   6   3        297.04        276.63         2.18 o                         
   0   6   3         97.12        125.49         1.24 o                         
   1   6   3        297.08        279.60         2.25 o                         
   2   6   3        128.20        140.14         1.42 o                         
   3   6   3        937.23       1021.95         6.77 o                         
   4   6   3        364.08        365.54         3.05 o                         
   5   6   3        156.97        158.21         1.89 o                         
   6   6   3        289.92        287.42         3.18 o                         
   7   6   3         38.62         42.99         1.79 o                         
   8   6   3        308.64        301.36         4.94 o                         
   9   6   3        126.93        137.25         3.53 o                         
  10   6   3         84.10        101.59         3.68 o                         
  11   6   3          6.77          9.37         2.27 o                         
  12   6   3         23.83         23.36         3.87 o                         
 -12   7   3         43.04         39.02         5.44 o                         
 -11   7   3         69.63         67.85         4.51 o                         
 -10   7   3         30.77         37.21         2.78 o                         
  -9   7   3         10.85         10.70         1.60 o                         
  -8   7   3        136.69        129.08         3.28 o                         
  -7   7   3         14.60          9.29         1.25 o                         
  -6   7   3        416.32        406.83         4.93 o                         
  -5   7   3          5.42          6.86         0.63 o                         
  -4   7   3        649.79        630.46         5.03 o                         
  -3   7   3        485.69        502.06         3.40 o                         
  -2   7   3        358.35        382.22         2.95 o                         
  -1   7   3        881.20        936.00         5.94 o                         
   0   7   3       1427.45       1553.27         9.97 o                         
   1   7   3        881.85        926.54         6.11 o                         
   2   7   3        358.22        387.80         3.03 o                         
   3   7   3        485.80        499.54         3.58 o                         
   4   7   3        649.11        628.46         4.85 o                         
   5   7   3          5.47          5.06         0.71 o                         
   6   7   3        415.91        415.71         4.99 o                         
   7   7   3         14.56          9.72         1.28 o                         
   8   7   3        136.49        134.41         3.34 o                         
   9   7   3         10.88         10.05         1.68 o                         
  10   7   3         30.88         29.09         2.65 o                         
  11   7   3         69.73         69.10         3.58 o                         
  12   7   3         43.03         34.94         4.57 o                         
 -12   8   3         52.75         48.98         7.62 o                         
 -11   8   3          8.14          5.30         2.24 o                         
 -10   8   3         13.40          9.84         1.93 o                         
  -9   8   3         87.39         89.54         3.39 o                         
  -8   8   3         89.16         96.42         3.03 o                         
  -7   8   3        146.41        138.28         3.30 o                         
  -6   8   3        340.45        339.16         4.93 o                         
  -5   8   3        425.62        378.39         4.08 o                         
  -4   8   3        114.84        114.14         1.78 o                         
  -3   8   3        851.76        914.51         5.85 o                         
  -2   8   3        169.35        189.95         1.81 o                         
  -1   8   3        168.67        189.15         1.75 o                         
   0   8   3         33.33         34.45         0.75 o                         
   1   8   3        169.06        192.08         1.76 o                         
   2   8   3        169.26        193.82         1.90 o                         
   3   8   3        850.61        916.67         7.01 o                         
   4   8   3        114.79        111.64         1.60 o                         
   5   8   3        425.90        383.18         4.12 o                         
   6   8   3        339.49        334.46         4.78 o                         
   7   8   3        146.84        139.68         3.77 o                         
   8   8   3         88.86         92.28         2.90 o                         
   9   8   3         87.59         98.08         3.25 o                         
  10   8   3         13.47         12.05         1.89 o                         
  11   8   3          8.22          6.29         1.99 o                         
  12   8   3         52.86         47.87         7.03 o                         
 -11   9   3          4.34          0.41         2.16 o                         
 -10   9   3         21.58         15.65         2.19 o                         
  -9   9   3         53.00         49.40         3.14 o                         
  -8   9   3         35.52         34.71         2.35 o                         
  -7   9   3        123.54        127.05         3.30 o                         
  -6   9   3        288.15        274.38         4.73 o                         
  -5   9   3        597.37        585.56         6.73 o                         
  -4   9   3         46.35         54.56         1.45 o                         
  -3   9   3        109.13        106.25         1.34 o                         
  -2   9   3        102.52         98.62         1.31 o                         
  -1   9   3        116.91        120.12         1.40 o                         
   0   9   3         81.15         82.30         1.16 o                         
   1   9   3        117.37        121.83         1.39 o                         
   2   9   3        102.29         98.33         1.33 o                         
   3   9   3        108.98        109.76         1.64 o                         
   4   9   3         46.57         53.63         1.32 o                         
   5   9   3        596.49        595.34         6.21 o                         
   6   9   3        288.20        276.15         4.71 o                         
   7   9   3        123.60        124.19         3.21 o                         
   8   9   3         35.53         32.05         2.16 o                         
   9   9   3         52.98         59.99         2.89 o                         
  10   9   3         21.56         17.72         2.12 o                         
  11   9   3          4.34          0.60         1.89 o                         
 -11  10   3          6.44          3.05         2.38 o                         
 -10  10   3        171.38        179.75         5.14 o                         
  -9  10   3         33.07         35.37         2.78 o                         
  -8  10   3        100.31        100.07         3.94 o                         
  -7  10   3         23.65         25.41         1.99 o                         
  -6  10   3        211.27        206.40         4.23 o                         
  -5  10   3         37.09         32.60         1.67 o                         
  -4  10   3         58.87         55.72         1.30 o                         
  -3  10   3          9.85          6.71         0.66 o                         
  -2  10   3        720.33        704.09         5.57 o                         
  -1  10   3        197.37        202.92         2.20 o                         
   0  10   3         73.23         82.38         1.16 o                         
   1  10   3        197.21        198.82         2.03 o                         
   2  10   3        720.54        700.09         5.81 o                         
   3  10   3          9.89          7.73         0.63 o                         
   4  10   3         59.05         57.85         1.45 o                         
   5  10   3         36.92         36.34         1.50 o                         
   6  10   3        210.50        200.64         4.10 o                         
   7  10   3         23.53         23.83         1.77 o                         
   8  10   3        100.17        103.16         3.41 o                         
   9  10   3         33.09         34.21         2.74 o                         
  10  10   3        171.62        183.69         5.22 o                         
  11  10   3          6.47          3.76         2.25 o                         
 -11  11   3         27.98         26.46         3.42 o                         
 -10  11   3         16.74          9.70         2.26 o                         
  -9  11   3         25.29         26.86         2.56 o                         
  -8  11   3         54.75         55.04         3.03 o                         
  -7  11   3         51.14         52.40         2.73 o                         
  -6  11   3        140.84        140.01         3.64 o                         
  -5  11   3        160.80        153.15         3.37 o                         
  -4  11   3        659.91        605.40         7.07 o                         
  -3  11   3         64.76         62.36         1.69 o                         
  -2  11   3        140.90        144.96         1.98 o                         
  -1  11   3         21.24         22.88         0.90 o                         
   0  11   3         60.72         70.70         1.23 o                         
   1  11   3         21.18         21.06         0.80 o                         
   2  11   3        140.65        150.43         2.07 o                         
   3  11   3         64.68         61.04         1.42 o                         
   4  11   3        659.08        617.96         6.43 o                         
   5  11   3        160.39        155.40         3.45 o                         
   6  11   3        140.96        137.31         3.34 o                         
   7  11   3         51.27         54.65         2.45 o                         
   8  11   3         54.61         54.54         2.88 o                         
   9  11   3         25.25         21.88         2.28 o                         
  10  11   3         16.78         10.51         2.48 o                         
  11  11   3         28.01         25.38         3.90 o                         
 -10  12   3          9.00          5.25         2.12 o                         
  -9  12   3         15.79         14.95         2.28 o                         
  -8  12   3         17.02         15.82         2.07 o                         
  -7  12   3        131.89        145.59         4.87 o                         
  -6  12   3         40.96         37.57         2.33 o                         
  -5  12   3        129.46        125.82         3.24 o                         
  -4  12   3         26.59         24.63         1.71 o                         
  -3  12   3         75.80         71.48         1.74 o                         
  -2  12   3         51.49         41.56         1.55 o                         
  -1  12   3        363.44        343.95         3.34 o                         
   0  12   3        869.52        848.35         7.08 o                         
   1  12   3        363.16        348.99         3.50 o                         
   2  12   3         51.35         39.49         1.39 o                         
   3  12   3         75.39         68.94         1.68 o                         
   4  12   3         26.56         24.15         1.45 o                         
   5  12   3        129.63        124.22         3.17 o                         
   6  12   3         40.95         36.37         2.12 o                         
   7  12   3        131.78        144.82         4.21 o                         
   8  12   3         16.94         16.66         2.12 o                         
   9  12   3         15.87         12.95         2.04 o                         
  10  12   3          9.02          6.32         2.16 o                         
 -10  13   3         11.73          9.18         2.54 o                         
  -9  13   3         14.74         15.17         2.39 o                         
  -8  13   3          3.72          6.52         1.90 o                         
  -7  13   3         22.48         14.42         1.98 o                         
  -6  13   3        104.14        107.40         3.41 o                         
  -5  13   3         78.31         88.78         2.87 o                         
  -4  13   3         62.55         66.51         2.37 o                         
  -3  13   3        183.54        170.23         2.91 o                         
  -2  13   3         11.32         12.47         0.94 o                         
  -1  13   3         84.09         75.43         1.73 o                         
   0  13   3          4.48          3.16         0.71 o                         
   1  13   3         83.96         78.80         1.83 o                         
   2  13   3         11.23         11.22         1.01 o                         
   3  13   3        183.50        173.92         3.07 o                         
   4  13   3         62.42         65.26         2.18 o                         
   5  13   3         78.44         83.56         3.02 o                         
   6  13   3        104.01        103.45         3.61 o                         
   7  13   3         22.47         15.07         1.98 o                         
   8  13   3          3.70          3.31         1.62 o                         
   9  13   3         14.72         13.19         2.23 o                         
  10  13   3         11.76          7.98         2.66 o                         
  -9  14   3          8.05         12.47         2.33 o                         
  -8  14   3        123.54        122.98         4.29 o                         
  -7  14   3         91.85         98.39         3.77 o                         
  -6  14   3         85.51         94.97         3.42 o                         
  -5  14   3         18.90         15.65         1.67 o                         
  -4  14   3        239.24        246.43         4.42 o                         
  -3  14   3        133.65        131.25         3.50 o                         
  -2  14   3        226.75        223.41         3.59 o                         
  -1  14   3         37.98         39.56         1.49 o                         
   0  14   3         62.59         62.19         1.79 o                         
   1  14   3         38.05         39.84         1.58 o                         
   2  14   3        227.09        224.13         3.53 o                         
   3  14   3        133.87        125.33         2.83 o                         
   4  14   3        239.25        242.85         4.65 o                         
   5  14   3         18.96         17.91         1.89 o                         
   6  14   3         85.22         89.66         3.46 o                         
   7  14   3         91.91         97.16         4.17 o                         
   8  14   3        123.47        130.37         4.33 o                         
   9  14   3          8.08          6.00         2.05 o                         
  -9  15   3          2.37          1.77         2.18 o                         
  -8  15   3          2.73          0.86         1.92 o                         
  -7  15   3         16.92         15.54         2.24 o                         
  -6  15   3         23.39         24.08         2.27 o                         
  -5  15   3         71.46         69.64         3.02 o                         
  -4  15   3         24.23         18.89         1.79 o                         
  -3  15   3         32.72         31.35         2.10 o                         
  -2  15   3         32.55         33.64         1.77 o                         
  -1  15   3        202.18        209.10         3.47 o                         
   0  15   3        202.40        201.05         3.33 o                         
   1  15   3        202.10        209.98         3.72 o                         
   2  15   3         32.61         35.96         1.78 o                         
   3  15   3         32.71         33.16         1.95 o                         
   4  15   3         24.36         19.83         1.96 o                         
   5  15   3         71.26         70.34         3.21 o                         
   6  15   3         23.39         21.40         2.28 o                         
   7  15   3         16.97         17.04         2.29 o                         
   8  15   3          2.78          0.89         1.83 o                         
   9  15   3          2.42          1.76         2.14 o                         
  -8  16   3         69.82         73.95         4.43 o                         
  -7  16   3         14.74         10.53         2.25 o                         
  -6  16   3         22.99         14.74         2.07 o                         
  -5  16   3        192.15        193.50         4.88 o                         
  -4  16   3         40.97         43.47         2.62 o                         
  -3  16   3          1.30          0.24         1.31 o                         
  -2  16   3         79.18         83.89         2.88 o                         
  -1  16   3         20.07         18.84         1.51 o                         
   0  16   3        177.79        181.88         3.75 o                         
   1  16   3         20.07         18.32         1.50 o                         
   2  16   3         79.10         84.84         2.61 o                         
   3  16   3          1.30          0.41         1.32 o                         
   4  16   3         41.00         45.21         2.76 o                         
   5  16   3        191.98        187.12         5.17 o                         
   6  16   3         23.07         21.94         2.67 o                         
   7  16   3         14.87         12.52         2.24 o                         
   8  16   3         69.92         68.76         4.06 o                         
  -8  17   3         12.73          7.84         2.39 o                         
  -7  17   3         16.08         14.66         2.41 o                         
  -6  17   3         17.17         12.30         2.36 o                         
  -5  17   3         17.70         22.76         2.30 o                         
  -4  17   3         47.69         46.06         3.07 o                         
  -3  17   3          0.83          1.11         1.37 o                         
  -2  17   3         16.14         16.20         2.03 o                         
  -1  17   3         23.51         17.66         1.72 o                         
   0  17   3        207.77        222.92         4.54 o                         
   1  17   3         23.57         16.89         1.57 o                         
   2  17   3         16.25         15.60         1.71 o                         
   3  17   3          0.82         -0.59         1.17 o                         
   4  17   3         47.70         45.49         3.13 o                         
   5  17   3         17.70         26.50         2.47 o                         
   6  17   3         17.19         16.10         2.45 o                         
   7  17   3         16.08         11.48         2.38 o                         
   8  17   3         12.69         10.29         2.68 o                         
  -7  18   3          6.14          1.55         2.09 o                         
  -6  18   3         71.63         74.08         5.71 o                         
  -5  18   3         31.18         34.85         3.06 o                         
  -4  18   3         45.22         41.37         2.81 o                         
  -3  18   3         57.03         65.44         3.52 o                         
  -2  18   3         16.29         18.07         2.11 o                         
  -1  18   3         28.41         25.48         2.34 o                         
   0  18   3         30.55         31.92         2.24 o                         
   1  18   3         28.42         26.59         2.04 o                         
   2  18   3         16.24         16.01         1.92 o                         
   3  18   3         57.05         61.98         3.47 o                         
   4  18   3         45.22         45.55         3.16 o                         
   5  18   3         31.21         29.87         2.87 o                         
   6  18   3         71.66         79.57         5.18 o                         
   7  18   3          6.09          0.54         1.87 o                         
  -6  19   3         17.95         11.87         2.51 o                         
  -5  19   3          7.22          8.50         2.19 o                         
  -4  19   3          4.50          2.97         1.87 o                         
  -3  19   3         39.63         45.75         3.21 o                         
  -2  19   3         26.66         25.62         2.44 o                         
  -1  19   3         36.07         34.36         2.52 o                         
   0  19   3         14.92         14.09         2.38 o                         
   1  19   3         36.10         38.40         2.63 o                         
   2  19   3         26.55         33.26         2.61 o                         
   3  19   3         39.54         34.69         2.76 o                         
   4  19   3          4.52          5.19         1.95 o                         
   5  19   3          7.17          4.95         2.15 o                         
   6  19   3         17.98         12.81         2.39 o                         
  -5  20   3          0.35         -0.92         2.07 o                         
  -4  20   3         25.38         30.65         3.40 o                         
  -3  20   3         34.65         30.03         2.93 o                         
  -2  20   3          0.20          1.44         1.66 o                         
  -1  20   3         26.99         24.18         2.47 o                         
   0  20   3         24.93         18.32         2.83 o                         
   1  20   3         26.96         24.54         2.50 o                         
   2  20   3          0.19          1.11         1.56 o                         
   3  20   3         34.72         36.96         3.03 o                         
   4  20   3         25.49         16.67         3.01 o                         
   5  20   3          0.36          1.44         2.15 o                         
  -3  21   3         30.53         31.28         3.22 o                         
  -2  21   3         19.53         16.30         2.36 o                         
  -1  21   3         16.21         12.40         3.36 o                         
   0  21   3          2.31          0.82         2.29 o                         
   1  21   3         16.27         16.41         2.46 o                         
   2  21   3         19.60         15.15         2.71 o                         
   3  21   3         30.48         28.64         3.29 o                         
   0   0   4         21.43         29.82         0.67 o                         
   1   0   4        114.70        131.04         1.12 o                         
   2   0   4        108.43         99.69         0.95 o                         
   3   0   4        223.06        235.70         1.77 o                         
   4   0   4        295.41        301.06         2.34 o                         
   5   0   4        295.63        328.63         2.61 o                         
   6   0   4        136.09        134.48         1.66 o                         
   7   0   4        155.89        163.02         2.44 o                         
   8   0   4        120.64        110.49         2.62 o                         
   9   0   4          7.88          8.22         1.36 o                         
  10   0   4         12.74         11.82         1.93 o                         
  11   0   4        532.31        554.69        11.37 o                         
  12   0   4         97.44        103.01         5.57 o                         
 -12   1   4         23.63         20.22         3.33 o                         
 -11   1   4          1.38          1.12         2.01 o                         
 -10   1   4         74.59         78.29         3.56 o                         
  -9   1   4        161.38        160.90         3.66 o                         
  -8   1   4         34.99         40.30         1.70 o                         
  -7   1   4         82.89         77.95         1.63 o                         
  -6   1   4        519.90        494.04         4.17 o                         
  -5   1   4         16.18         23.77         0.73 o                         
  -4   1   4       1054.22       1095.46         6.71 o                         
  -3   1   4        892.01        954.73         5.93 o                         
  -2   1   4       1509.87       1563.93        10.25 o                         
  -1   1   4         86.44         82.17         0.82 o                         
   0   1   4         51.34         47.23         0.57 o                         
   1   1   4         86.20         78.88         0.81 o                         
   2   1   4       1511.60       1597.64         9.13 o                         
   3   1   4        891.81        955.60         5.77 o                         
   4   1   4       1054.12       1089.93         6.65 o                         
   5   1   4         16.11         23.49         0.68 o                         
   6   1   4        519.88        494.58         3.94 o                         
   7   1   4         82.53         73.81         1.60 o                         
   8   1   4         35.13         41.44         1.70 o                         
   9   1   4        161.35        156.78         3.51 o                         
  10   1   4         74.81         80.65         4.19 o                         
  11   1   4          1.37          1.83         1.96 o                         
  12   1   4         23.56         16.87         3.16 o                         
 -12   2   4         84.97         96.54         5.60 o                         
 -11   2   4          4.93          0.25         2.00 o                         
 -10   2   4         90.97         93.75         3.96 o                         
  -9   2   4         16.98         18.80         1.70 o                         
  -8   2   4         16.73         15.21         1.20 o                         
  -7   2   4        691.37        656.56         6.25 o                         
  -6   2   4        152.81        159.89         1.97 o                         
  -5   2   4       1165.10       1232.54         7.95 o                         
  -4   2   4        204.24        196.07         1.77 o                         
  -3   2   4       1664.65       1765.94        10.30 o                         
  -2   2   4        301.07        317.19         2.28 o                         
  -1   2   4        729.80        724.10         4.28 o                         
   0   2   4       3369.65       3486.16        21.34 o                         
   1   2   4        729.88        715.22         4.47 o                         
   2   2   4        301.00        321.91         2.29 o                         
   3   2   4       1662.39       1765.99         9.84 o                         
   4   2   4        204.07        194.80         1.71 o                         
   5   2   4       1164.48       1208.12         7.31 o                         
   6   2   4        153.13        154.65         1.78 o                         
   7   2   4        690.74        665.84         5.97 o                         
   8   2   4         16.78         16.48         1.23 o                         
   9   2   4         16.94         18.57         1.65 o                         
  10   2   4         91.17         92.47         3.75 o                         
  11   2   4          4.94          1.63         2.27 o                         
  12   2   4         85.17        100.96         5.43 o                         
 -12   3   4         33.13         36.46         3.91 o                         
 -11   3   4         75.47         73.36         4.76 o                         
 -10   3   4         42.55         51.93         3.23 o                         
  -9   3   4         93.49         95.42         2.89 o                         
  -8   3   4         43.43         48.71         1.95 o                         
  -7   3   4        175.68        180.53         2.83 o                         
  -6   3   4        337.83        330.15         3.14 o                         
  -5   3   4        146.16        138.09         1.66 o                         
  -4   3   4       2543.25       2677.27        15.46 o                         
  -3   3   4        440.31        450.30         3.15 o                         
  -2   3   4       3348.29       3581.24        20.14 o                         
  -1   3   4         47.28         50.54         0.65 o                         
   0   3   4        475.19        418.43         2.67 o                         
   1   3   4         46.77         49.01         0.64 o                         
   2   3   4       3346.78       3604.68        20.59 o                         
   3   3   4        440.16        453.15         3.06 o                         
   4   3   4       2543.66       2689.45        15.43 o                         
   5   3   4        145.96        137.43         1.42 o                         
   6   3   4        338.04        332.72         2.86 o                         
   7   3   4        175.42        184.43         2.65 o                         
   8   3   4         43.33         46.63         1.78 o                         
   9   3   4         93.52         93.07         2.87 o                         
  10   3   4         42.59         48.46         2.95 o                         
  11   3   4         75.59         74.25         4.90 o                         
  12   3   4         33.06         23.37         3.48 o                         
 -12   4   4         66.35         73.41         5.15 o                         
 -11   4   4          4.60          0.20         1.96 o                         
 -10   4   4         11.50         13.02         2.03 o                         
  -9   4   4         49.73         60.94         2.47 o                         
  -8   4   4        157.54        145.50         3.11 o                         
  -7   4   4         26.15         24.62         1.48 o                         
  -6   4   4        185.66        177.09         2.44 o                         
  -5   4   4       1024.34        989.15         6.97 o                         
  -4   4   4        504.25        539.03         3.79 o                         
  -3   4   4         60.85         74.86         0.93 o                         
  -2   4   4        215.85        221.77         1.73 o                         
  -1   4   4        155.42        161.12         1.36 o                         
   0   4   4       6080.64       6277.67       166.61 o                         
   1   4   4        155.28        161.89         1.35 o                         
   2   4   4        215.95        225.24         1.74 o                         
   3   4   4         61.40         75.62         0.89 o                         
   4   4   4        504.79        536.29         3.86 o                         
   5   4   4       1023.33        980.25         6.84 o                         
   6   4   4        185.14        172.70         2.23 o                         
   7   4   4         26.24         20.83         1.19 o                         
   8   4   4        157.53        144.76         2.85 o                         
   9   4   4         49.80         57.90         2.92 o                         
  10   4   4         11.49         10.72         1.91 o                         
  11   4   4          4.64          5.19         2.20 o                         
  12   4   4         66.34         69.27         5.12 o                         
 -12   5   4         17.84         14.31         4.17 o                         
 -11   5   4         14.58         13.17         2.27 o                         
 -10   5   4         71.07         76.18         3.78 o                         
  -9   5   4         88.95         96.47         2.99 o                         
  -8   5   4         19.89         18.33         1.49 o                         
  -7   5   4          3.95          3.96         0.93 o                         
  -6   5   4       1747.70       1730.88        14.59 o                         
  -5   5   4         18.12         16.50         0.75 o                         
  -4   5   4       1127.69       1086.21         6.82 o                         
  -3   5   4        432.74        442.40         3.00 o                         
  -2   5   4       1977.17       2157.37        12.69 o                         
  -1   5   4        821.28        824.65         5.06 o                         
   0   5   4        111.21        109.86         1.08 o                         
   1   5   4        821.78        826.00         5.24 o                         
   2   5   4       1975.73       2150.91        12.83 o                         
   3   5   4        432.87        440.70         3.02 o                         
   4   5   4       1126.98       1083.11         7.22 o                         
   5   5   4         18.11         16.25         0.71 o                         
   6   5   4       1747.05       1722.84        13.37 o                         
   7   5   4          3.91          2.51         0.76 o                         
   8   5   4         19.95         20.01         1.50 o                         
   9   5   4         89.03         93.31         2.97 o                         
  10   5   4         70.95         73.37         3.43 o                         
  11   5   4         14.62         10.60         2.52 o                         
  12   5   4         17.78         20.59         3.84 o                         
 -12   6   4         39.29         40.17         5.30 o                         
 -11   6   4         90.24         92.12         4.94 o                         
 -10   6   4        131.61        127.58         4.37 o                         
  -9   6   4         19.82         16.46         1.86 o                         
  -8   6   4         72.25         74.12         2.50 o                         
  -7   6   4        403.18        392.15         5.46 o                         
  -6   6   4        131.96        135.99         2.49 o                         
  -5   6   4         20.18         23.39         0.88 o                         
  -4   6   4         15.13         12.31         0.56 o                         
  -3   6   4        445.77        443.32         3.20 o                         
  -2   6   4        569.33        632.41         4.18 o                         
  -1   6   4         52.24         56.61         0.81 o                         
   0   6   4       3413.07       3881.55        23.11 o                         
   1   6   4         52.21         57.47         0.85 o                         
   2   6   4        569.48        621.82         4.39 o                         
   3   6   4        445.45        441.94         3.25 o                         
   4   6   4         15.12         13.26         0.59 o                         
   5   6   4         20.26         22.05         0.80 o                         
   6   6   4        132.41        133.46         2.27 o                         
   7   6   4        403.89        385.27         4.84 o                         
   8   6   4         72.68         69.26         2.79 o                         
   9   6   4         19.82         18.27         1.82 o                         
  10   6   4        131.79        128.32         3.99 o                         
  11   6   4         90.07         99.58         4.77 o                         
  12   6   4         39.19         38.34         5.12 o                         
 -12   7   4         28.25         24.33         4.24 o                         
 -11   7   4         97.54        102.00         7.07 o                         
 -10   7   4        154.31        170.82         5.26 o                         
  -9   7   4          9.47          6.43         1.64 o                         
  -8   7   4        335.92        347.78         5.78 o                         
  -7   7   4         77.31         79.62         2.39 o                         
  -6   7   4       1344.67       1258.26        12.68 o                         
  -5   7   4         82.89         94.93         1.87 o                         
  -4   7   4        283.77        272.48         2.76 o                         
  -3   7   4        442.59        465.20         3.31 o                         
  -2   7   4        142.57        157.39         1.60 o                         
  -1   7   4        714.32        668.08         4.44 o                         
   0   7   4        893.51        944.80         6.48 o                         
   1   7   4        715.57        668.83         4.77 o                         
   2   7   4        142.08        154.10         1.70 o                         
   3   7   4        442.62        465.72         3.46 o                         
   4   7   4        283.17        272.62         2.47 o                         
   5   7   4         82.73         96.39         1.71 o                         
   6   7   4       1344.84       1279.70        11.21 o                         
   7   7   4         77.41         77.35         2.47 o                         
   8   7   4        336.21        342.74         5.46 o                         
   9   7   4          9.50          6.49         1.48 o                         
  10   7   4        154.22        169.84         4.80 o                         
  11   7   4         97.50        104.24         4.47 o                         
  12   7   4         28.22         24.99         3.74 o                         
 -11   8   4          4.97          2.91         2.39 o                         
 -10   8   4         13.74         10.81         2.14 o                         
  -9   8   4         16.86         12.30         1.83 o                         
  -8   8   4         29.61         30.47         2.05 o                         
  -7   8   4          9.85          8.22         1.30 o                         
  -6   8   4        281.64        280.39         4.56 o                         
  -5   8   4        126.66        120.19         2.21 o                         
  -4   8   4        122.33        129.79         1.83 o                         
  -3   8   4        263.75        265.42         2.34 o                         
  -2   8   4          9.72          7.13         0.47 o                         
  -1   8   4        309.86        302.60         2.54 o                         
   0   8   4        147.60        121.57         1.40 o                         
   1   8   4        309.98        300.32         2.62 o                         
   2   8   4          9.71          7.24         0.49 o                         
   3   8   4        263.26        269.13         2.59 o                         
   4   8   4        121.90        133.84         1.78 o                         
   5   8   4        126.19        123.32         1.92 o                         
   6   8   4        281.99        277.98         3.90 o                         
   7   8   4          9.85          6.20         1.19 o                         
   8   8   4         29.54         31.03         1.97 o                         
   9   8   4         16.82         12.86         1.75 o                         
  10   8   4         13.83         10.30         1.85 o                         
  11   8   4          4.99          4.88         2.08 o                         
 -11   9   4         26.40         28.31         3.28 o                         
 -10   9   4          9.01          9.32         2.10 o                         
  -9   9   4          9.79          5.43         1.80 o                         
  -8   9   4         71.11         71.81         3.23 o                         
  -7   9   4        146.30        146.64         3.58 o                         
  -6   9   4        223.98        210.31         4.22 o                         
  -5   9   4         37.06         35.04         1.54 o                         
  -4   9   4         20.49         17.75         0.91 o                         
  -3   9   4         58.21         59.60         1.15 o                         
  -2   9   4         83.94         89.33         1.33 o                         
  -1   9   4         27.35         40.93         0.86 o                         
   0   9   4         62.34         75.91         1.13 o                         
   1   9   4         27.20         41.39         0.83 o                         
   2   9   4         83.91         87.44         1.34 o                         
   3   9   4         58.27         57.07         1.24 o                         
   4   9   4         20.65         17.88         0.94 o                         
   5   9   4         37.14         34.54         1.34 o                         
   6   9   4        224.39        214.04         4.02 o                         
   7   9   4        145.88        152.64         3.58 o                         
   8   9   4         71.27         76.01         2.86 o                         
   9   9   4          9.76          7.45         1.59 o                         
  10   9   4          8.97          9.13         1.83 o                         
  11   9   4         26.42         18.70         2.70 o                         
 -11  10   4         27.85         25.14         3.34 o                         
 -10  10   4         25.29         24.98         2.58 o                         
  -9  10   4        105.84        113.54         4.46 o                         
  -8  10   4         10.80         10.28         1.95 o                         
  -7  10   4         51.96         55.10         2.66 o                         
  -6  10   4         52.36         54.61         2.62 o                         
  -5  10   4        498.69        453.85         6.10 o                         
  -4  10   4        310.99        280.11         3.21 o                         
  -3  10   4        489.38        461.74         4.14 o                         
  -2  10   4         22.85         28.22         0.95 o                         
  -1  10   4        143.05        139.43         1.71 o                         
   0  10   4         11.52         17.45         0.77 o                         
   1  10   4        142.79        137.37         1.71 o                         
   2  10   4         22.98         27.39         0.98 o                         
   3  10   4        488.50        461.11         4.40 o                         
   4  10   4        310.67        276.54         3.48 o                         
   5  10   4        498.89        457.52         5.76 o                         
   6  10   4         52.52         56.94         2.33 o                         
   7  10   4         51.96         51.88         2.55 o                         
   8  10   4         10.76         10.46         1.71 o                         
   9  10   4        105.85        110.86         3.66 o                         
  10  10   4         25.36         22.36         2.38 o                         
  11  10   4         27.84         26.41         3.19 o                         
 -11  11   4          2.22         -2.02         2.02 o                         
 -10  11   4         24.35         17.71         2.49 o                         
  -9  11   4         55.17         59.64         3.38 o                         
  -8  11   4         17.86         16.97         2.07 o                         
  -7  11   4          6.02          2.87         1.27 o                         
  -6  11   4        324.78        327.55         5.90 o                         
  -5  11   4          5.02          3.26         1.11 o                         
  -4  11   4         32.82         30.15         1.65 o                         
  -3  11   4         62.76         61.79         1.41 o                         
  -2  11   4         21.64         20.44         0.87 o                         
  -1  11   4        600.00        581.61         5.22 o                         
   0  11   4        163.85        189.76         2.26 o                         
   1  11   4        599.86        580.96         4.91 o                         
   2  11   4         21.82         18.77         0.94 o                         
   3  11   4         62.79         62.15         1.48 o                         
   4  11   4         32.56         32.80         1.48 o                         
   5  11   4          5.00          3.81         0.94 o                         
   6  11   4        324.91        312.76         5.69 o                         
   7  11   4          6.02          3.22         1.31 o                         
   8  11   4         17.93         18.27         2.01 o                         
   9  11   4         55.23         61.00         3.37 o                         
  10  11   4         24.41         20.33         2.71 o                         
  11  11   4          2.24          1.37         2.35 o                         
 -10  12   4          6.18          6.02         2.11 o                         
  -9  12   4         68.94         70.89         3.71 o                         
  -8  12   4        168.38        164.20         5.01 o                         
  -7  12   4         68.53         64.86         3.28 o                         
  -6  12   4        102.24        109.15         3.39 o                         
  -5  12   4         68.57         64.53         2.48 o                         
  -4  12   4         65.55         65.93         2.41 o                         
  -3  12   4        288.11        263.36         3.53 o                         
  -2  12   4        165.30        156.54         2.40 o                         
  -1  12   4        152.21        149.05         2.25 o                         
   0  12   4          7.35         11.68         0.83 o                         
   1  12   4        152.35        147.25         2.21 o                         
   2  12   4        165.62        156.03         2.47 o                         
   3  12   4        288.03        269.30         3.70 o                         
   4  12   4         65.47         69.41         2.05 o                         
   5  12   4         68.47         61.25         2.75 o                         
   6  12   4        101.96        115.05         4.14 o                         
   7  12   4         68.59         64.70         2.98 o                         
   8  12   4        168.39        172.43         5.76 o                         
   9  12   4         68.93         75.95         3.96 o                         
  10  12   4          6.19          3.12         2.05 o                         
 -10  13   4         25.40         24.29         3.05 o                         
  -9  13   4         95.60        104.65         4.56 o                         
  -8  13   4          0.06         -0.82         1.57 o                         
  -7  13   4         25.96         23.32         2.27 o                         
  -6  13   4         71.50         83.69         3.30 o                         
  -5  13   4        108.13        108.95         3.18 o                         
  -4  13   4         83.72         89.53         2.58 o                         
  -3  13   4        426.33        401.35         5.20 o                         
  -2  13   4        154.00        162.78         2.89 o                         
  -1  13   4        213.12        194.50         2.89 o                         
   0  13   4          2.37          1.02         0.66 o                         
   1  13   4        213.08        196.35         3.26 o                         
   2  13   4        153.87        170.76         2.93 o                         
   3  13   4        426.37        406.45         5.29 o                         
   4  13   4         83.65         91.12         2.64 o                         
   5  13   4        108.20        105.16         3.09 o                         
   6  13   4         71.33         71.51         3.46 o                         
   7  13   4         25.98         19.86         2.21 o                         
   8  13   4          0.06          1.63         1.52 o                         
   9  13   4         95.73        104.42         4.38 o                         
  10  13   4         25.41         20.29         3.06 o                         
  -9  14   4         40.06         35.11         3.17 o                         
  -8  14   4         32.45         28.96         2.68 o                         
  -7  14   4          7.05          8.48         1.89 o                         
  -6  14   4         41.31         41.94         2.60 o                         
  -5  14   4         18.57         16.78         1.75 o                         
  -4  14   4          3.23          4.03         1.20 o                         
  -3  14   4        303.40        302.03         5.14 o                         
  -2  14   4         98.79         95.50         2.57 o                         
  -1  14   4         36.03         39.93         1.49 o                         
   0  14   4        190.28        179.81         2.83 o                         
   1  14   4         35.98         43.73         1.68 o                         
   2  14   4         98.94         94.81         2.33 o                         
   3  14   4        303.84        299.84         4.77 o                         
   4  14   4          3.20          4.04         1.20 o                         
   5  14   4         18.47         21.02         1.98 o                         
   6  14   4         41.38         38.73         2.73 o                         
   7  14   4          7.06          3.74         1.77 o                         
   8  14   4         32.57         30.93         2.85 o                         
   9  14   4         40.04         34.55         3.01 o                         
  -9  15   4         42.76         41.48         3.58 o                         
  -8  15   4        252.26        275.24         7.71 o                         
  -7  15   4         29.77         31.98         2.77 o                         
  -6  15   4         97.92        103.33         4.35 o                         
  -5  15   4         10.52          8.98         1.54 o                         
  -4  15   4        193.33        195.03         4.47 o                         
  -3  15   4         84.34         93.86         3.41 o                         
  -2  15   4         24.05         23.03         1.47 o                         
  -1  15   4        233.81        224.19         3.65 o                         
   0  15   4         13.64         14.97         1.13 o                         
   1  15   4        233.51        226.48         3.65 o                         
   2  15   4         24.08         24.44         1.60 o                         
   3  15   4         84.19         93.94         2.75 o                         
   4  15   4        193.04        195.91         4.52 o                         
   5  15   4         10.53          7.54         1.65 o                         
   6  15   4         97.76        108.30         4.84 o                         
   7  15   4         29.81         25.57         2.60 o                         
   8  15   4        252.35        267.12         6.87 o                         
   9  15   4         42.83         41.80         3.55 o                         
  -8  16   4          2.90          7.34         2.79 o                         
  -7  16   4          2.49          0.75         1.71 o                         
  -6  16   4        136.14        148.64         4.75 o                         
  -5  16   4         60.11         61.68         3.51 o                         
  -4  16   4        248.93        270.51         6.34 o                         
  -3  16   4         95.13        101.62         3.59 o                         
  -2  16   4        162.26        164.11         4.00 o                         
  -1  16   4          9.09          7.22         1.06 o                         
   0  16   4          0.42         -0.87         0.87 o                         
   1  16   4          9.12          4.58         1.00 o                         
   2  16   4        162.02        159.48         3.42 o                         
   3  16   4         95.08        108.23         3.44 o                         
   4  16   4        248.85        271.70         5.64 o                         
   5  16   4         60.11         61.15         3.32 o                         
   6  16   4        136.37        154.39         4.84 o                         
   7  16   4          2.48          2.10         1.89 o                         
   8  16   4          2.88          1.28         2.34 o                         
  -7  17   4         12.89         13.85         2.43 o                         
  -6  17   4        116.48        124.51         5.12 o                         
  -5  17   4          8.92          8.20         1.93 o                         
  -4  17   4         72.41         71.15         3.45 o                         
  -3  17   4         13.36         12.25         1.75 o                         
  -2  17   4         54.73         55.72         3.40 o                         
  -1  17   4         28.34         30.40         2.32 o                         
   0  17   4         37.76         31.70         1.65 o                         
   1  17   4         28.29         27.92         1.87 o                         
   2  17   4         54.86         55.84         2.70 o                         
   3  17   4         13.35          9.84         1.55 o                         
   4  17   4         72.61         73.31         3.76 o                         
   5  17   4          8.97          7.25         1.98 o                         
   6  17   4        116.70        125.30         4.83 o                         
   7  17   4         12.91         10.59         2.36 o                         
  -7  18   4         15.58          9.07         2.56 o                         
  -6  18   4          6.00          3.91         2.07 o                         
  -5  18   4          8.73          5.29         1.97 o                         
  -4  18   4         19.85         22.48         2.44 o                         
  -3  18   4         15.00         11.82         2.21 o                         
  -2  18   4         64.52         68.07         3.98 o                         
  -1  18   4         58.22         58.98         3.67 o                         
   0  18   4         20.03         21.22         2.41 o                         
   1  18   4         58.32         61.72         3.31 o                         
   2  18   4         64.24         74.45         3.25 o                         
   3  18   4         15.02         15.65         2.06 o                         
   4  18   4         19.79         12.91         1.99 o                         
   5  18   4          8.73          6.70         2.15 o                         
   6  18   4          5.98          4.74         2.03 o                         
   7  18   4         15.62         11.63         2.53 o                         
  -6  19   4          4.80          4.86         2.26 o                         
  -5  19   4         40.56         37.66         3.14 o                         
  -4  19   4         67.37         71.36         3.97 o                         
  -3  19   4        120.89        118.94         4.35 o                         
  -2  19   4         25.44         30.27         3.00 o                         
  -1  19   4         71.62         86.36         5.34 o                         
   0  19   4        131.52        130.43         5.13 o                         
   1  19   4         71.67         82.48         4.16 o                         
   2  19   4         25.49         29.64         2.39 o                         
   3  19   4        120.70        125.09         4.36 o                         
   4  19   4         67.43         68.12         4.01 o                         
   5  19   4         40.60         34.43         3.90 o                         
   6  19   4          4.77          6.93         2.33 o                         
  -5  20   4         11.37         22.54        10.97 o                         
  -4  20   4         16.51         15.08         2.57 o                         
  -3  20   4         15.56         10.58         2.17 o                         
  -2  20   4          0.87          1.08         2.27 o                         
  -1  20   4         16.33         13.95         2.97 o                         
   0  20   4          8.76          8.47         2.40 o                         
   1  20   4         16.34         14.11         2.77 o                         
   2  20   4          0.86          2.77         1.64 o                         
   3  20   4         15.55          8.57         2.16 o                         
   4  20   4         16.55         17.00         2.71 o                         
   5  20   4         11.43          5.59         4.12 o                         
  -3  21   4          2.37          2.96         2.82 o                         
  -2  21   4          3.14         -1.84         2.47 o                         
  -1  21   4         41.75         38.08         4.70 o                         
   0  21   4          0.54         -2.68         2.68 o                         
   1  21   4         41.71         43.33         4.92 o                         
   2  21   4          3.12          1.37         2.33 o                         
   3  21   4          2.38          1.77         2.35 o                         
   1   0   5       1311.54       1414.91         7.97 o                         
   2   0   5        123.15        136.86         1.23 o                         
   3   0   5         90.72        106.14         1.10 o                         
   4   0   5        113.89        115.93         1.27 o                         
   5   0   5        272.82        265.54         2.29 o                         
   6   0   5        418.52        414.10         3.74 o                         
   7   0   5         16.43         20.01         1.03 o                         
   8   0   5          0.51         -0.13         0.88 o                         
   9   0   5        126.87        139.73         3.70 o                         
  10   0   5          7.59          5.96         1.99 o                         
  11   0   5         25.78         21.95         2.93 o                         
  12   0   5        239.48        250.35         8.60 o                         
 -12   1   5         44.02         54.25         4.55 o                         
 -11   1   5         23.70         22.13         3.02 o                         
 -10   1   5        446.87        458.89         8.51 o                         
  -9   1   5         30.63         27.76         2.01 o                         
  -8   1   5        157.15        158.19         2.97 o                         
  -7   1   5        349.32        339.76         4.05 o                         
  -6   1   5         14.89         12.14         0.71 o                         
  -5   1   5         65.04         80.39         1.11 o                         
  -4   1   5         67.13         80.36         1.09 o                         
  -3   1   5         28.50         27.94         0.59 o                         
  -2   1   5       1285.11       1422.40         8.02 o                         
  -1   1   5        196.37        208.09         1.62 o                         
   0   1   5        725.50        707.35         4.47 o                         
   1   1   5        196.12        207.20         1.56 o                         
   2   1   5       1283.09       1430.13         8.47 o                         
   3   1   5         28.51         27.83         0.62 o                         
   4   1   5         66.78         77.20         1.06 o                         
   5   1   5         65.00         78.91         1.14 o                         
   6   1   5         14.78         11.53         0.79 o                         
   7   1   5        349.12        337.59         3.76 o                         
   8   1   5        157.29        159.26         3.13 o                         
   9   1   5         30.54         26.46         1.87 o                         
  10   1   5        447.24        460.01         9.21 o                         
  11   1   5         23.64         19.90         3.20 o                         
  12   1   5         43.93         53.76         4.64 o                         
 -12   2   5         32.23         29.20         3.99 o                         
 -11   2   5         75.71         76.74         4.41 o                         
 -10   2   5         50.35         53.84         3.03 o                         
  -9   2   5        138.99        154.64         3.78 o                         
  -8   2   5          4.49          2.77         0.86 o                         
  -7   2   5         10.05          5.92         0.85 o                         
  -6   2   5         36.89         34.66         1.13 o                         
  -5   2   5        576.92        581.67         4.28 o                         
  -4   2   5        717.75        737.86         4.86 o                         
  -3   2   5        569.65        604.54         3.97 o                         
  -2   2   5          0.28          0.46         0.27 o                         
  -1   2   5       3523.24       3656.71        20.66 o                         
   1   2   5       3522.04       3649.36        20.64 o                         
   2   2   5          0.28          0.14         0.26 o                         
   3   2   5        568.86        610.42         4.03 o                         
   4   2   5        716.59        741.59         4.81 o                         
   5   2   5        576.39        572.20         4.02 o                         
   6   2   5         36.86         34.48         0.95 o                         
   7   2   5          9.97          5.65         0.81 o                         
   8   2   5          4.51          3.67         0.95 o                         
   9   2   5        138.77        145.43         3.86 o                         
  10   2   5         50.34         53.92         3.24 o                         
  11   2   5         75.66         74.27         4.50 o                         
  12   2   5         32.19         23.56         3.47 o                         
 -12   3   5         65.60         78.70         7.41 o                         
 -11   3   5         35.13         34.77         3.58 o                         
 -10   3   5        115.46        120.46         4.11 o                         
  -9   3   5          3.14          5.03         1.28 o                         
  -8   3   5        381.84        365.72         5.08 o                         
  -7   3   5         77.01         85.29         2.00 o                         
  -6   3   5       1117.93       1121.88         9.09 o                         
  -5   3   5         89.39         87.10         1.25 o                         
  -4   3   5        561.36        641.74         4.35 o                         
  -3   3   5         28.74         31.64         0.66 o                         
  -2   3   5       3827.29       4167.72        22.85 o                         
  -1   3   5        678.53        690.68         4.28 o                         
   0   3   5         43.43         49.11         0.75 o                         
   1   3   5        678.48        686.95         4.22 o                         
   2   3   5       3826.71       4162.98        23.56 o                         
   3   3   5         28.86         31.17         0.65 o                         
   4   3   5        561.98        643.02         4.32 o                         
   5   3   5         89.23         85.37         1.20 o                         
   6   3   5       1119.55       1126.12         8.31 o                         
   7   3   5         76.77         81.47         1.86 o                         
   8   3   5        381.73        367.56         4.83 o                         
   9   3   5          3.16          3.94         1.27 o                         
  10   3   5        115.62        120.43         4.07 o                         
  11   3   5         35.26         34.25         3.34 o                         
  12   3   5         65.72         65.23         4.96 o                         
 -12   4   5         42.23         32.02         4.43 o                         
 -11   4   5        212.33        226.21         6.63 o                         
 -10   4   5         28.52         29.80         2.81 o                         
  -9   4   5         73.17         67.62         2.89 o                         
  -8   4   5        185.70        179.31         3.54 o                         
  -7   4   5         23.47         22.33         1.35 o                         
  -6   4   5        537.45        506.89         4.89 o                         
  -5   4   5       1318.93       1314.41         8.85 o                         
  -4   4   5       1862.71       1844.64        11.16 o                         
  -3   4   5        515.57        565.80         3.73 o                         
  -2   4   5        217.91        232.17         1.82 o                         
  -1   4   5         68.75         68.31         0.87 o                         
   0   4   5        107.96        121.33         1.24 o                         
   1   4   5         68.89         68.44         0.83 o                         
   2   4   5        218.58        233.34         1.88 o                         
   3   4   5        515.92        566.20         3.91 o                         
   4   4   5       1862.39       1875.34        10.95 o                         
   5   4   5       1318.79       1316.71         8.85 o                         
   6   4   5        536.62        511.91         5.01 o                         
   7   4   5         23.39         22.85         1.21 o                         
   8   4   5        185.92        172.79         3.62 o                         
   9   4   5         73.34         72.51         2.76 o                         
  10   4   5         28.42         24.20         2.34 o                         
  11   4   5        212.51        230.29         7.11 o                         
  12   4   5         42.15         40.51         4.49 o                         
 -12   5   5         11.43          6.13         3.52 o                         
 -11   5   5         20.95         21.29         2.99 o                         
 -10   5   5          5.46          4.79         1.93 o                         
  -9   5   5         22.37         23.23         1.95 o                         
  -8   5   5         58.51         61.89         2.33 o                         
  -7   5   5         63.30         68.18         1.99 o                         
  -6   5   5        239.77        230.33         3.23 o                         
  -5   5   5        183.92        190.82         2.40 o                         
  -4   5   5        222.83        245.58         2.15 o                         
  -3   5   5        226.23        240.21         1.99 o                         
  -2   5   5        355.92        390.66         2.78 o                         
  -1   5   5       2889.32       3059.46        17.66 o                         
   0   5   5         30.76         34.64         0.67 o                         
   1   5   5       2889.64       3024.69        17.38 o                         
   2   5   5        355.80        386.81         2.74 o                         
   3   5   5        225.88        240.64         1.99 o                         
   4   5   5        222.21        247.32         2.16 o                         
   5   5   5        184.03        196.91         2.33 o                         
   6   5   5        239.71        227.85         3.08 o                         
   7   5   5         63.13         65.70         1.72 o                         
   8   5   5         58.52         64.61         2.40 o                         
   9   5   5         22.42         21.56         1.94 o                         
  10   5   5          5.51          3.58         1.61 o                         
  11   5   5         20.99         21.35         3.03 o                         
  12   5   5         11.47         13.49         4.75 o                         
 -12   6   5         26.33         25.24         4.31 o                         
 -11   6   5         58.06         63.76         4.27 o                         
 -10   6   5         22.43         20.83         2.65 o                         
  -9   6   5         39.04         41.39         2.55 o                         
  -8   6   5         19.64         18.20         1.59 o                         
  -7   6   5          9.59          7.67         1.17 o                         
  -6   6   5        261.36        256.65         3.79 o                         
  -5   6   5        333.38        315.38         3.34 o                         
  -4   6   5        215.25        237.54         2.21 o                         
  -3   6   5         89.43         80.57         1.00 o                         
  -2   6   5        131.86        163.42         1.61 o                         
  -1   6   5       4481.31       4807.69        27.30 o                         
   0   6   5        919.48        860.49         5.41 o                         
   1   6   5       4478.27       4834.14        28.28 o                         
   2   6   5        131.76        162.22         1.65 o                         
   3   6   5         89.81         82.08         1.06 o                         
   4   6   5        214.83        235.63         2.31 o                         
   5   6   5        333.80        315.41         3.38 o                         
   6   6   5        261.09        253.31         3.48 o                         
   7   6   5          9.66          9.42         1.04 o                         
   8   6   5         19.62         17.12         1.68 o                         
   9   6   5         39.05         43.44         2.56 o                         
  10   6   5         22.47         18.09         2.38 o                         
  11   6   5         58.18         61.47         4.02 o                         
  12   6   5         26.35         18.43         3.61 o                         
 -12   7   5         41.94         30.33         4.88 o                         
 -11   7   5        109.37        111.79         5.41 o                         
 -10   7   5        113.61        112.29         4.42 o                         
  -9   7   5         18.31         16.80         1.93 o                         
  -8   7   5        128.24        137.75         3.57 o                         
  -7   7   5         20.74         19.94         1.53 o                         
  -6   7   5        651.14        650.16         7.71 o                         
  -5   7   5        322.59        315.32         3.56 o                         
  -4   7   5        100.77        111.21         1.57 o                         
  -3   7   5        507.64        508.04         3.88 o                         
  -2   7   5        422.81        390.97         3.20 o                         
  -1   7   5        107.39        100.91         1.16 o                         
   0   7   5         12.40         23.33         0.58 o                         
   1   7   5        107.36        100.91         1.34 o                         
   2   7   5        422.95        396.65         3.13 o                         
   3   7   5        507.91        514.20         3.63 o                         
   4   7   5        100.82        112.60         1.59 o                         
   5   7   5        322.41        310.99         3.45 o                         
   6   7   5        651.64        634.66         6.98 o                         
   7   7   5         20.57         19.48         1.60 o                         
   8   7   5        128.38        135.05         3.35 o                         
   9   7   5         18.33         15.88         1.72 o                         
  10   7   5        113.58        116.17         4.80 o                         
  11   7   5        109.34        118.66         4.73 o                         
  12   7   5         41.90         34.65         4.75 o                         
 -11   8   5         10.35          6.21         2.51 o                         
 -10   8   5          1.78          0.22         1.73 o                         
  -9   8   5         32.91         35.62         3.02 o                         
  -8   8   5         48.72         53.66         2.77 o                         
  -7   8   5         83.05         86.98         2.67 o                         
  -6   8   5         72.45         75.76         2.33 o                         
  -5   8   5         42.48         35.07         1.54 o                         
  -4   8   5        398.55        394.09         3.51 o                         
  -3   8   5        364.57        372.92         3.22 o                         
  -2   8   5        372.05        372.58         2.94 o                         
  -1   8   5        934.36        953.52         6.37 o                         
   0   8   5       2410.62       2451.12        15.71 o                         
   1   8   5        933.88        951.24         6.44 o                         
   2   8   5        371.49        371.29         3.11 o                         
   3   8   5        363.92        374.73         3.47 o                         
   4   8   5        397.49        392.65         3.75 o                         
   5   8   5         42.46         37.86         1.36 o                         
   6   8   5         72.37         76.95         2.20 o                         
   7   8   5         83.10         90.93         2.96 o                         
   8   8   5         48.70         51.13         2.43 o                         
   9   8   5         32.84         32.52         2.52 o                         
  10   8   5          1.77          0.24         1.52 o                         
  11   8   5         10.22          7.30         2.17 o                         
 -11   9   5         23.98         19.33         3.03 o                         
 -10   9   5          9.61         11.69         2.20 o                         
  -9   9   5         26.05         27.72         2.48 o                         
  -8   9   5         91.10         96.55         3.58 o                         
  -7   9   5         92.28         95.43         2.99 o                         
  -6   9   5        435.75        423.72         6.95 o                         
  -5   9   5         32.40         25.97         1.46 o                         
  -4   9   5        338.44        347.06         3.33 o                         
  -3   9   5        130.36        121.72         1.71 o                         
  -2   9   5        210.40        199.52         2.13 o                         
  -1   9   5        124.54        114.92         1.51 o                         
   0   9   5        402.08        376.20         3.58 o                         
   1   9   5        124.19        115.02         1.55 o                         
   2   9   5        209.87        196.99         2.30 o                         
   3   9   5        130.12        124.19         1.90 o                         
   4   9   5        338.78        340.78         3.66 o                         
   5   9   5         32.46         26.54         1.35 o                         
   6   9   5        435.70        425.78         6.02 o                         
   7   9   5         92.33         87.83         2.84 o                         
   8   9   5         90.95         95.93         3.30 o                         
   9   9   5         26.04         28.65         2.48 o                         
  10   9   5          9.67         10.11         1.93 o                         
  11   9   5         23.98         21.25         2.87 o                         
 -11  10   5         13.85         14.48         3.03 o                         
 -10  10   5         35.07         32.35         2.85 o                         
  -9  10   5         66.68         71.99         3.60 o                         
  -8  10   5         42.29         49.84         2.92 o                         
  -7  10   5         36.36         35.26         2.39 o                         
  -6  10   5         21.49         15.75         1.55 o                         
  -5  10   5         13.50         13.44         1.36 o                         
  -4  10   5        227.14        208.61         2.83 o                         
  -3  10   5         26.81         30.48         1.02 o                         
  -2  10   5        155.08        156.10         2.02 o                         
  -1  10   5        481.92        455.46         4.30 o                         
   0  10   5         35.54         40.90         1.26 o                         
   1  10   5        481.87        459.99         3.87 o                         
   2  10   5        155.48        155.13         2.06 o                         
   3  10   5         26.80         29.41         1.10 o                         
   4  10   5        227.10        210.04         3.09 o                         
   5  10   5         13.58         12.13         1.20 o                         
   6  10   5         21.48         15.90         1.55 o                         
   7  10   5         36.43         38.08         2.27 o                         
   8  10   5         42.20         44.15         2.67 o                         
   9  10   5         66.62         71.18         3.39 o                         
  10  10   5         35.09         34.64         2.73 o                         
  11  10   5         13.84         12.29         2.75 o                         
 -10  11   5          7.39          6.54         2.15 o                         
  -9  11   5          1.55          0.81         1.53 o                         
  -8  11   5          3.31          2.00         1.48 o                         
  -7  11   5         43.98         46.14         2.75 o                         
  -6  11   5         28.66         26.69         1.92 o                         
  -5  11   5        136.54        132.68         3.23 o                         
  -4  11   5        455.06        428.07         5.64 o                         
  -3  11   5         27.82         30.60         1.16 o                         
  -2  11   5        274.98        266.43         2.94 o                         
  -1  11   5        594.62        591.68         5.62 o                         
   0  11   5         10.69         15.91         1.06 o                         
   1  11   5        594.63        588.92         5.41 o                         
   2  11   5        274.73        263.04         3.26 o                         
   3  11   5         27.68         30.33         1.28 o                         
   4  11   5        454.95        425.52         5.41 o                         
   5  11   5        136.90        139.79         2.91 o                         
   6  11   5         28.72         26.67         1.99 o                         
   7  11   5         44.00         44.87         2.51 o                         
   8  11   5          3.25          1.82         1.39 o                         
   9  11   5          1.53          3.30         1.62 o                         
  10  11   5          7.41          5.63         2.02 o                         
 -10  12   5         19.32         17.78         2.81 o                         
  -9  12   5         12.18         11.35         2.05 o                         
  -8  12   5         42.33         37.82         2.81 o                         
  -7  12   5         17.37         21.30         2.10 o                         
  -6  12   5         30.12         29.38         2.11 o                         
  -5  12   5         11.79          7.25         1.29 o                         
  -4  12   5         19.09         13.09         1.36 o                         
  -3  12   5        295.36        293.72         3.86 o                         
  -2  12   5         98.48         87.36         1.71 o                         
  -1  12   5        211.95        219.20         3.30 o                         
   0  12   5       1197.24       1148.62        11.34 o                         
   1  12   5        211.51        224.23         3.18 o                         
   2  12   5         98.48         87.08         1.93 o                         
   3  12   5        295.27        305.52         4.27 o                         
   4  12   5         19.09         15.19         1.29 o                         
   5  12   5         11.78         10.65         1.52 o                         
   6  12   5         29.98         33.52         2.27 o                         
   7  12   5         17.38         16.38         2.02 o                         
   8  12   5         42.33         40.51         2.69 o                         
   9  12   5         12.14         12.74         2.16 o                         
  10  12   5         19.27         12.85         2.60 o                         
 -10  13   5        121.83        135.84         5.50 o                         
  -9  13   5         11.02          6.79         2.13 o                         
  -8  13   5          5.42          1.71         1.56 o                         
  -7  13   5          9.15          6.59         1.74 o                         
  -6  13   5         33.92         29.95         2.32 o                         
  -5  13   5         71.09         68.59         2.59 o                         
  -4  13   5         83.84         84.96         2.71 o                         
  -3  13   5        224.92        203.23         3.50 o                         
  -2  13   5         36.41         37.49         1.53 o                         
  -1  13   5          8.15         10.15         1.11 o                         
   0  13   5        486.75        463.93         5.90 o                         
   1  13   5          8.18         12.30         1.13 o                         
   2  13   5         36.49         37.40         1.94 o                         
   3  13   5        224.62        212.80         3.57 o                         
   4  13   5         83.88         82.81         2.45 o                         
   5  13   5         71.22         75.07         2.85 o                         
   6  13   5         33.80         30.60         2.23 o                         
   7  13   5          9.20          6.39         1.77 o                         
   8  13   5          5.40          6.80         1.86 o                         
   9  13   5         11.01          7.61         2.14 o                         
  10  13   5        121.98        141.67         5.52 o                         
  -9  14   5         11.25         10.15         2.46 o                         
  -8  14   5         45.78         48.82         3.47 o                         
  -7  14   5         10.14          9.23         1.97 o                         
  -6  14   5         21.37         17.03         1.98 o                         
  -5  14   5        147.39        149.91         4.32 o                         
  -4  14   5         54.64         49.21         2.36 o                         
  -3  14   5         45.41         53.31         2.30 o                         
  -2  14   5        103.43         95.77         2.21 o                         
  -1  14   5         73.74         72.92         2.39 o                         
   0  14   5         99.04         98.13         2.45 o                         
   1  14   5         73.36         70.99         1.91 o                         
   2  14   5        103.41         98.82         2.58 o                         
   3  14   5         45.42         52.08         2.18 o                         
   4  14   5         54.66         46.91         2.44 o                         
   5  14   5        146.99        158.82         4.78 o                         
   6  14   5         21.41         20.63         2.22 o                         
   7  14   5         10.15          9.13         2.01 o                         
   8  14   5         45.71         51.00         3.38 o                         
   9  14   5         11.25         13.25         2.51 o                         
  -9  15   5          0.09         -1.91         1.91 o                         
  -8  15   5         31.08         27.40         2.75 o                         
  -7  15   5          4.29          1.65         1.60 o                         
  -6  15   5        256.23        259.93         5.88 o                         
  -5  15   5         84.30         89.85         3.45 o                         
  -4  15   5         36.73         39.09         2.74 o                         
  -3  15   5         27.23         23.41         1.89 o                         
  -2  15   5         95.38        104.52         2.60 o                         
  -1  15   5         61.11         59.71         2.31 o                         
   0  15   5          2.53          1.78         1.08 o                         
   1  15   5         61.09         60.23         2.16 o                         
   2  15   5         95.48         99.28         2.61 o                         
   3  15   5         27.19         26.86         1.77 o                         
   4  15   5         36.62         34.38         2.66 o                         
   5  15   5         84.10         93.36         3.63 o                         
   6  15   5        255.85        258.98         6.19 o                         
   7  15   5          4.23          2.43         1.78 o                         
   8  15   5         30.96         29.11         3.03 o                         
   9  15   5          0.09         -2.03         2.03 o                         
  -8  16   5         21.80         17.49         2.75 o                         
  -7  16   5         31.98         30.97         2.92 o                         
  -6  16   5          3.46          0.37         1.53 o                         
  -5  16   5         64.10         67.62         3.29 o                         
  -4  16   5         18.28         16.56         2.12 o                         
  -3  16   5        103.81        118.08         3.69 o                         
  -2  16   5        115.76        117.32         3.41 o                         
  -1  16   5         63.95         66.85         2.90 o                         
   0  16   5          0.14          1.00         1.13 o                         
   1  16   5         63.94         65.95         2.54 o                         
   2  16   5        115.72        114.87         3.41 o                         
   3  16   5        103.76        116.72         3.61 o                         
   4  16   5         18.45         19.14         2.10 o                         
   5  16   5         63.97         66.51         3.42 o                         
   6  16   5          3.42          1.89         1.54 o                         
   7  16   5         31.97         32.64         3.64 o                         
   8  16   5         21.85         18.41         2.79 o                         
  -7  17   5         45.77         47.12         4.24 o                         
  -6  17   5          7.95          7.98         2.08 o                         
  -5  17   5         11.65          9.80         1.99 o                         
  -4  17   5         16.60         15.52         2.15 o                         
  -3  17   5         76.13         94.65         3.60 o                         
  -2  17   5         13.30          7.38         1.97 o                         
  -1  17   5         20.01         17.93         2.23 o                         
   0  17   5         25.68         22.00         2.12 o                         
   1  17   5         19.99         18.20         1.73 o                         
   2  17   5         13.38          9.31         1.43 o                         
   3  17   5         75.85         88.20         3.30 o                         
   4  17   5         16.68         10.68         1.83 o                         
   5  17   5         11.67          7.38         1.83 o                         
   6  17   5          7.97          5.47         1.98 o                         
   7  17   5         45.82         47.47         4.30 o                         
  -6  18   5         11.80          9.60         2.82 o                         
  -5  18   5          9.53          7.19         2.12 o                         
  -4  18   5         85.68         95.42         3.93 o                         
  -3  18   5         13.13         11.05         1.80 o                         
  -2  18   5          7.31          6.02         2.17 o                         
  -1  18   5         35.72         29.49         2.73 o                         
   0  18   5         12.40         13.11         2.12 o                         
   1  18   5         35.94         35.05         2.60 o                         
   2  18   5          7.30          6.39         1.53 o                         
   3  18   5         13.18         15.69         1.96 o                         
   4  18   5         85.55         98.87         3.86 o                         
   5  18   5          9.55          3.70         1.92 o                         
   6  18   5         11.78          8.56         2.29 o                         
  -6  19   5         16.41          7.66         9.19 o                         
  -5  19   5          0.74          1.25         1.95 o                         
  -4  19   5         57.25         60.52         3.65 o                         
  -3  19   5         24.95         25.93         3.36 o                         
  -2  19   5         19.39         13.84         2.52 o                         
  -1  19   5         34.29         35.11         3.31 o                         
   0  19   5         66.84         69.14         3.95 o                         
   1  19   5         34.23         29.70         3.17 o                         
   2  19   5         19.47         18.60         2.08 o                         
   3  19   5         25.04         24.50         2.57 o                         
   4  19   5         57.14         54.37         3.61 o                         
   5  19   5          0.75         -1.14         1.84 o                         
   6  19   5         16.44         13.75         8.80 o                         
  -4  20   5         68.95         61.05         3.86 o                         
  -3  20   5         11.27         13.90         3.07 o                         
  -2  20   5         22.00         19.65         3.42 o                         
  -1  20   5          2.83          3.41         2.28 o                         
   0  20   5        156.78        178.15         5.98 o                         
   1  20   5          2.84          4.12         2.30 o                         
   2  20   5         21.97         13.10         2.64 o                         
   3  20   5         11.30          8.59         2.02 o                         
   4  20   5         68.87         71.46         5.24 o                         
  -2  21   5          6.82         10.21         3.29 o                         
  -1  21   5          7.98          3.91         2.43 o                         
   0  21   5         51.09         44.33         4.37 o                         
   1  21   5          7.93          4.28         3.50 o                         
   2  21   5          6.81          8.08         2.89 o                         
   0   0   6        461.38        486.11         4.35 o                         
   1   0   6        808.69        828.47         4.96 o                         
   2   0   6          7.79         14.96         0.47 o                         
   3   0   6        723.08        840.24         5.28 o                         
   4   0   6        230.26        241.88         2.04 o                         
   5   0   6        378.15        369.39         3.00 o                         
   6   0   6        315.62        310.60         3.02 o                         
   7   0   6        661.68        636.01         6.13 o                         
   8   0   6        482.26        455.57         6.04 o                         
   9   0   6        157.82        155.81         3.57 o                         
  10   0   6          3.24          2.84         1.67 o                         
  11   0   6          1.80          0.57         1.94 o                         
  12   0   6         41.00         40.30         4.11 o                         
 -12   1   6         68.39         88.63         5.48 o                         
 -11   1   6         15.90         11.32         2.54 o                         
 -10   1   6        179.00        188.41         5.12 o                         
  -9   1   6         93.29         93.74         2.96 o                         
  -8   1   6        148.37        145.95         2.83 o                         
  -7   1   6        276.59        288.12         3.63 o                         
  -6   1   6        888.93        815.25         6.26 o                         
  -5   1   6        651.38        689.74         4.96 o                         
  -4   1   6        224.64        228.41         2.00 o                         
  -3   1   6        361.67        413.86         2.95 o                         
  -2   1   6       1332.63       1368.74         8.16 o                         
  -1   1   6        188.84        201.83         1.63 o                         
   0   1   6         66.57         50.70         0.70 o                         
   1   1   6        188.94        197.72         1.61 o                         
   2   1   6       1331.22       1381.22         8.28 o                         
   3   1   6        361.59        415.07         3.01 o                         
   4   1   6        224.53        227.18         2.02 o                         
   5   1   6        651.03        691.13         4.79 o                         
   6   1   6        888.31        815.73         6.22 o                         
   7   1   6        276.37        280.94         3.54 o                         
   8   1   6        148.42        144.50         2.91 o                         
   9   1   6         93.16         93.81         2.80 o                         
  10   1   6        179.03        192.32         6.25 o                         
  11   1   6         15.86         10.95         2.55 o                         
  12   1   6         68.39         80.70         5.87 o                         
 -12   2   6          0.39         -0.63         2.51 o                         
 -11   2   6         13.16          7.86         2.43 o                         
 -10   2   6         11.43          9.71         1.84 o                         
  -9   2   6        502.37        495.50         7.79 o                         
  -8   2   6         41.97         37.93         1.76 o                         
  -7   2   6        145.61        135.69         2.42 o                         
  -6   2   6       1026.47        989.77         7.81 o                         
  -5   2   6        660.58        605.60         4.44 o                         
  -4   2   6        102.06         89.26         1.14 o                         
  -3   2   6        151.85        186.84         1.69 o                         
  -2   2   6        307.73        318.91         2.34 o                         
  -1   2   6       1157.26       1216.51         7.31 o                         
   0   2   6        326.06        358.46         2.50 o                         
   1   2   6       1157.72       1232.44         7.31 o                         
   2   2   6        307.18        314.62         2.45 o                         
   3   2   6        151.93        184.50         1.76 o                         
   4   2   6        101.94         91.24         1.17 o                         
   5   2   6        661.27        612.04         4.44 o                         
   6   2   6       1026.29       1016.78         7.77 o                         
   7   2   6        145.80        135.37         2.60 o                         
   8   2   6         42.10         40.90         1.82 o                         
   9   2   6        501.93        491.44         7.49 o                         
  10   2   6         11.45         10.31         2.16 o                         
  11   2   6         13.18          8.53         2.35 o                         
  12   2   6          0.39         -1.19         2.40 o                         
 -12   3   6          2.08         -0.62         2.76 o                         
 -11   3   6         21.57         22.69         2.99 o                         
 -10   3   6         78.67         96.24         3.72 o                         
  -9   3   6          9.26          7.36         1.49 o                         
  -8   3   6        235.48        226.13         3.68 o                         
  -7   3   6        314.52        308.89         4.17 o                         
  -6   3   6       1775.02       1711.49        13.17 o                         
  -5   3   6        330.94        326.18         2.88 o                         
  -4   3   6        169.05        161.74         1.63 o                         
  -3   3   6        133.94        152.92         1.53 o                         
  -2   3   6       1592.46       1754.18        10.21 o                         
  -1   3   6        135.63        135.07         1.26 o                         
   0   3   6       2129.62       2280.26        12.53 o                         
   1   3   6        135.46        134.46         1.25 o                         
   2   3   6       1589.95       1760.54        10.29 o                         
   3   3   6        134.04        156.13         1.60 o                         
   4   3   6        168.95        161.08         1.59 o                         
   5   3   6        330.09        326.73         2.88 o                         
   6   3   6       1775.24       1707.51        12.46 o                         
   7   3   6        314.19        308.46         4.16 o                         
   8   3   6        235.32        228.72         3.68 o                         
   9   3   6          9.30          6.54         1.56 o                         
  10   3   6         78.65         90.43         3.90 o                         
  11   3   6         21.55         19.54         2.97 o                         
  12   3   6          2.09         -1.22         2.30 o                         
 -12   4   6        144.32        167.05        12.43 o                         
 -11   4   6        115.72        127.05         5.14 o                         
 -10   4   6         79.20         85.09         3.58 o                         
  -9   4   6        161.83        164.08         4.07 o                         
  -8   4   6        117.60        120.68         3.12 o                         
  -7   4   6         15.89         19.31         1.33 o                         
  -6   4   6       1448.83       1450.45        11.66 o                         
  -5   4   6        349.03        331.88         2.98 o                         
  -4   4   6         18.59         16.34         0.62 o                         
  -3   4   6         89.81        104.85         1.30 o                         
  -2   4   6         19.11         26.71         0.66 o                         
  -1   4   6        654.22        671.21         4.50 o                         
   0   4   6       1462.89       1503.00         8.77 o                         
   1   4   6        654.73        667.15         4.34 o                         
   2   4   6         19.36         27.14         0.63 o                         
   3   4   6         89.92        103.38         1.47 o                         
   4   4   6         18.61         15.62         0.58 o                         
   5   4   6        349.11        326.50         3.01 o                         
   6   4   6       1448.73       1458.54        11.79 o                         
   7   4   6         15.94         17.15         1.19 o                         
   8   4   6        117.59        126.80         3.07 o                         
   9   4   6        161.91        169.31         4.24 o                         
  10   4   6         79.23         78.34         3.82 o                         
  11   4   6        115.73        127.96         6.52 o                         
  12   4   6        144.27        168.10         7.48 o                         
 -12   5   6         12.20         10.81         3.64 o                         
 -11   5   6         45.71         45.79         4.04 o                         
 -10   5   6          9.59          9.60         2.08 o                         
  -9   5   6        107.72        111.01         3.48 o                         
  -8   5   6         16.37         17.97         1.65 o                         
  -7   5   6         51.46         52.48         1.92 o                         
  -6   5   6        965.00        920.97         8.65 o                         
  -5   5   6        851.64        845.74         6.30 o                         
  -4   5   6         69.96         74.09         1.15 o                         
  -3   5   6        115.41        131.60         1.41 o                         
  -2   5   6       1225.40       1324.04         8.17 o                         
  -1   5   6        102.75        121.57         1.30 o                         
   0   5   6        320.88        291.16         2.25 o                         
   1   5   6        102.63        118.56         1.25 o                         
   2   5   6       1224.97       1313.30         7.98 o                         
   3   5   6        115.20        133.16         1.37 o                         
   4   5   6         69.99         74.19         1.16 o                         
   5   5   6        851.53        847.43         6.50 o                         
   6   5   6        965.01        925.78         8.63 o                         
   7   5   6         51.28         53.11         2.11 o                         
   8   5   6         16.47         18.19         1.67 o                         
   9   5   6        107.66        108.89         3.63 o                         
  10   5   6          9.56          5.87         1.86 o                         
  11   5   6         45.70         49.05         4.17 o                         
  12   5   6         12.15          8.00         3.26 o                         
 -12   6   6          1.16         -2.85         2.85 o                         
 -11   6   6         35.76         29.30         3.57 o                         
 -10   6   6        165.76        169.23         6.50 o                         
  -9   6   6         24.17         23.54         2.19 o                         
  -8   6   6        162.90        156.50         3.73 o                         
  -7   6   6        149.72        145.71         3.13 o                         
  -6   6   6        451.95        447.43         5.17 o                         
  -5   6   6        612.71        575.79         5.45 o                         
  -4   6   6        978.25        983.82         6.92 o                         
  -3   6   6        177.44        193.27         1.76 o                         
  -2   6   6         44.96         46.67         0.82 o                         
  -1   6   6        509.76        491.33         3.55 o                         
   0   6   6       2821.52       3014.35        17.46 o                         
   1   6   6        509.76        492.34         3.44 o                         
   2   6   6         44.79         46.21         0.71 o                         
   3   6   6        177.41        190.35         1.76 o                         
   4   6   6        977.75        994.12         7.19 o                         
   5   6   6        612.27        580.67         5.55 o                         
   6   6   6        451.93        443.95         5.16 o                         
   7   6   6        149.78        144.80         2.84 o                         
   8   6   6        162.46        155.57         3.65 o                         
   9   6   6         23.82         24.15         2.10 o                         
  10   6   6        165.69        173.76         6.34 o                         
  11   6   6         35.69         31.51         3.51 o                         
  12   6   6          1.17          0.52         3.98 o                         
 -11   7   6        264.92        270.98         7.95 o                         
 -10   7   6         95.90        110.99         4.77 o                         
  -9   7   6         50.62         48.65         2.84 o                         
  -8   7   6        132.72        141.12         3.65 o                         
  -7   7   6        109.30        114.46         3.31 o                         
  -6   7   6        217.94        205.89         3.53 o                         
  -5   7   6        507.21        498.99         5.41 o                         
  -4   7   6        155.05        145.81         1.79 o                         
  -3   7   6        415.09        405.36         3.35 o                         
  -2   7   6        413.86        436.62         3.39 o                         
  -1   7   6        167.19        167.12         1.73 o                         
   0   7   6        121.26        139.46         1.49 o                         
   1   7   6        167.24        163.95         1.76 o                         
   2   7   6        413.63        436.88         3.41 o                         
   3   7   6        414.89        406.82         3.18 o                         
   4   7   6        155.00        145.83         1.71 o                         
   5   7   6        507.19        498.49         5.12 o                         
   6   7   6        217.76        206.73         3.15 o                         
   7   7   6        109.16        117.41         2.86 o                         
   8   7   6        132.59        140.97         3.54 o                         
   9   7   6         50.62         51.75         2.77 o                         
  10   7   6         95.98        108.96         4.17 o                         
  11   7   6        264.97        281.17         7.71 o                         
 -11   8   6          3.29          1.00         2.41 o                         
 -10   8   6         92.05         91.70         4.18 o                         
  -9   8   6        263.69        266.02         5.70 o                         
  -8   8   6        190.55        195.36         4.57 o                         
  -7   8   6         65.53         66.48         2.70 o                         
  -6   8   6        181.12        170.52         3.41 o                         
  -5   8   6        529.36        487.48         5.74 o                         
  -4   8   6        512.22        488.76         4.55 o                         
  -3   8   6         48.00         48.94         1.19 o                         
  -2   8   6        385.10        365.81         3.23 o                         
  -1   8   6         12.79         19.15         0.65 o                         
   0   8   6        204.26        233.18         2.07 o                         
   1   8   6         12.83         18.91         0.67 o                         
   2   8   6        385.42        367.14         3.11 o                         
   3   8   6         47.81         50.08         1.08 o                         
   4   8   6        512.26        487.96         4.57 o                         
   5   8   6        529.12        478.26         5.42 o                         
   6   8   6        181.43        173.01         3.15 o                         
   7   8   6         65.51         65.57         2.65 o                         
   8   8   6        190.73        192.07         4.47 o                         
   9   8   6        263.75        274.87         5.83 o                         
  10   8   6         92.05         95.65         4.12 o                         
  11   8   6          3.27          3.32         2.24 o                         
 -11   9   6         27.38         24.39         4.12 o                         
 -10   9   6         30.74         31.21         2.90 o                         
  -9   9   6        128.80        135.29         5.48 o                         
  -8   9   6        271.65        267.34         5.92 o                         
  -7   9   6        198.38        197.61         4.47 o                         
  -6   9   6        384.62        379.35         5.75 o                         
  -5   9   6         39.07         40.32         1.87 o                         
  -4   9   6        260.92        250.12         2.85 o                         
  -3   9   6         87.76         91.57         1.61 o                         
  -2   9   6        494.14        463.46         4.20 o                         
  -1   9   6       1467.73       1467.98        10.18 o                         
   0   9   6        607.53        607.06         4.96 o                         
   1   9   6       1467.44       1466.10        10.20 o                         
   2   9   6        493.84        451.65         4.14 o                         
   3   9   6         87.75         89.52         1.63 o                         
   4   9   6        260.81        248.52         3.16 o                         
   5   9   6         38.83         45.04         1.73 o                         
   6   9   6        384.32        378.03         5.30 o                         
   7   9   6        198.27        195.54         4.27 o                         
   8   9   6        271.59        264.17         5.19 o                         
   9   9   6        128.82        135.25         4.41 o                         
  10   9   6         30.82         26.35         2.53 o                         
  11   9   6         27.36         21.34         3.13 o                         
 -11  10   6         17.20         13.09         3.81 o                         
 -10  10   6          3.36          2.14         2.02 o                         
  -9  10   6          4.59          1.85         1.64 o                         
  -8  10   6         28.59         20.33         2.23 o                         
  -7  10   6        294.52        304.68         5.79 o                         
  -6  10   6        171.87        166.53         3.84 o                         
  -5  10   6         56.30         54.96         2.18 o                         
  -4  10   6        740.47        675.77         7.23 o                         
  -3  10   6        407.59        359.49         3.72 o                         
  -2  10   6         71.37         65.84         1.36 o                         
  -1  10   6         74.46         60.03         1.27 o                         
   0  10   6        261.39        244.46         2.89 o                         
   1  10   6         74.52         57.60         1.35 o                         
   2  10   6         71.20         66.46         1.39 o                         
   3  10   6        407.74        359.44         3.89 o                         
   4  10   6        740.78        671.36         7.02 o                         
   5  10   6         56.44         58.55         2.57 o                         
   6  10   6        171.84        170.75         4.08 o                         
   7  10   6        294.31        302.00         5.60 o                         
   8  10   6         28.76         28.79         2.15 o                         
   9  10   6          4.70          3.33         1.64 o                         
  10  10   6          3.34          1.13         1.69 o                         
  11  10   6         17.22         11.46         2.90 o                         
 -10  11   6          0.24         -1.20         1.91 o                         
  -9  11   6         74.12         82.69         5.02 o                         
  -8  11   6         26.14         27.87         2.54 o                         
  -7  11   6         48.44         51.64         3.10 o                         
  -6  11   6        207.49        210.45         4.47 o                         
  -5  11   6         36.80         36.53         1.94 o                         
  -4  11   6        156.48        137.00         3.07 o                         
  -3  11   6        131.94        120.68         2.11 o                         
  -2  11   6        313.84        312.85         3.44 o                         
  -1  11   6        208.20        192.08         2.86 o                         
   0  11   6        959.78        983.75         9.71 o                         
   1  11   6        208.27        200.36         2.78 o                         
   2  11   6        313.04        316.43         3.91 o                         
   3  11   6        132.24        124.30         2.33 o                         
   4  11   6        156.53        142.05         2.90 o                         
   5  11   6         36.55         41.93         2.01 o                         
   6  11   6        207.51        211.48         4.76 o                         
   7  11   6         48.52         48.91         3.16 o                         
   8  11   6         26.10         23.96         2.28 o                         
   9  11   6         74.10         74.45         3.60 o                         
  10  11   6          0.25          0.02         1.77 o                         
 -10  12   6          6.77          2.08         2.76 o                         
  -9  12   6         47.51         51.01         3.37 o                         
  -8  12   6         73.13         81.75         3.70 o                         
  -7  12   6         52.26         59.84         3.23 o                         
  -6  12   6         33.04         32.55         2.18 o                         
  -5  12   6         51.67         49.83         2.26 o                         
  -4  12   6         47.78         44.15         2.04 o                         
  -3  12   6         91.30         93.34         2.14 o                         
  -2  12   6       1298.53       1250.62        11.19 o                         
  -1  12   6        262.14        246.85         3.71 o                         
   0  12   6        124.19        100.03         2.32 o                         
   1  12   6        262.38        241.01         3.32 o                         
   2  12   6       1298.19       1268.45        11.74 o                         
   3  12   6         91.41         99.08         2.28 o                         
   4  12   6         47.83         44.19         2.07 o                         
   5  12   6         51.83         51.78         2.49 o                         
   6  12   6         33.33         27.47         2.13 o                         
   7  12   6         52.35         53.14         2.90 o                         
   8  12   6         73.20         81.60         3.59 o                         
   9  12   6         47.67         50.03         3.65 o                         
  10  12   6          6.80          5.03         2.40 o                         
  -9  13   6          5.42          3.39         2.02 o                         
  -8  13   6        109.79        124.99         4.45 o                         
  -7  13   6        125.15        127.08         3.95 o                         
  -6  13   6         63.49         62.48         2.90 o                         
  -5  13   6         18.70         15.08         1.75 o                         
  -4  13   6        364.23        374.11         5.96 o                         
  -3  13   6        118.91        118.83         2.79 o                         
  -2  13   6          3.99          3.47         0.78 o                         
  -1  13   6        403.98        393.61         5.40 o                         
   0  13   6         59.42         77.00         2.30 o                         
   1  13   6        403.58        402.94         5.36 o                         
   2  13   6          3.99          2.81         0.81 o                         
   3  13   6        118.94        113.87         2.72 o                         
   4  13   6        364.26        373.10         6.78 o                         
   5  13   6         18.54         16.44         1.79 o                         
   6  13   6         63.63         55.74         3.00 o                         
   7  13   6        125.14        115.87         4.02 o                         
   8  13   6        109.96        119.83         4.52 o                         
   9  13   6          5.40          0.90         1.83 o                         
  -9  14   6         37.02         32.69         3.72 o                         
  -8  14   6         22.69         21.91         2.78 o                         
  -7  14   6         22.06         24.49         2.47 o                         
  -6  14   6          0.14          0.02         1.33 o                         
  -5  14   6         39.17         42.43         2.60 o                         
  -4  14   6         21.11         23.20         1.96 o                         
  -3  14   6        127.18        123.32         3.18 o                         
  -2  14   6        210.96        206.48         3.45 o                         
  -1  14   6         42.98         48.16         2.04 o                         
   0  14   6        130.55        140.77         3.07 o                         
   1  14   6         43.26         51.02         2.19 o                         
   2  14   6        210.76        208.01         3.61 o                         
   3  14   6        127.11        124.82         3.03 o                         
   4  14   6         21.06         18.40         1.71 o                         
   5  14   6         39.08         48.18         2.93 o                         
   6  14   6          0.15         -1.33         1.33 o                         
   7  14   6         22.02         21.73         2.30 o                         
   8  14   6         22.65         15.41         2.36 o                         
   9  14   6         36.88         27.84         3.66 o                         
  -8  15   6        131.57        145.67         5.21 o                         
  -7  15   6         58.23         63.96         3.66 o                         
  -6  15   6         84.31         78.14         3.52 o                         
  -5  15   6        130.01        143.71         4.22 o                         
  -4  15   6        103.42        111.65         4.30 o                         
  -3  15   6         86.87         87.84         3.05 o                         
  -2  15   6         57.18         55.26         2.76 o                         
  -1  15   6         48.75         45.69         2.24 o                         
   0  15   6         11.62          8.59         1.30 o                         
   1  15   6         48.82         53.96         2.35 o                         
   2  15   6         56.98         58.22         2.07 o                         
   3  15   6         86.84         87.39         2.74 o                         
   4  15   6        103.51        102.48         3.46 o                         
   5  15   6        130.40        140.41         5.13 o                         
   6  15   6         84.28         93.74         4.50 o                         
   7  15   6         58.05         56.29         3.59 o                         
   8  15   6        131.60        140.89         5.03 o                         
  -8  16   6         30.18         34.02         3.35 o                         
  -7  16   6         18.87         14.94         2.55 o                         
  -6  16   6         38.02         42.96         3.06 o                         
  -5  16   6         38.80         45.91         2.94 o                         
  -4  16   6        132.92        129.13         4.16 o                         
  -3  16   6         25.92         24.98         2.12 o                         
  -2  16   6         59.83         54.57         3.34 o                         
  -1  16   6         56.42         55.57         2.76 o                         
   0  16   6         61.23         67.05         2.73 o                         
   1  16   6         56.39         58.32         2.71 o                         
   2  16   6         59.87         58.92         2.37 o                         
   3  16   6         25.91         27.95         2.24 o                         
   4  16   6        132.92        136.23         4.05 o                         
   5  16   6         38.98         47.52         3.03 o                         
   6  16   6         38.19         41.34         2.99 o                         
   7  16   6         18.87         11.97         2.52 o                         
   8  16   6         30.20         36.11         3.57 o                         
  -7  17   6          4.00          0.04         2.19 o                         
  -6  17   6         50.64         43.34         3.40 o                         
  -5  17   6          2.54          1.28         1.65 o                         
  -4  17   6         56.16         48.67         3.04 o                         
  -3  17   6         50.83         52.10         2.99 o                         
  -2  17   6         26.17         25.55         2.65 o                         
  -1  17   6          7.32          5.19         1.83 o                         
   0  17   6          4.22          7.15         1.52 o                         
   1  17   6          7.34          5.89         1.45 o                         
   2  17   6         26.09         27.44         2.21 o                         
   3  17   6         50.80         49.99         2.58 o                         
   4  17   6         56.16         50.61         2.98 o                         
   5  17   6          2.56          0.95         1.54 o                         
   6  17   6         50.59         49.18         3.52 o                         
   7  17   6          4.02          2.43         2.20 o                         
  -6  18   6         39.62         33.84         4.38 o                         
  -5  18   6         33.31         32.85         3.16 o                         
  -4  18   6         29.57         24.89         2.49 o                         
  -3  18   6         85.68         87.65         4.62 o                         
  -2  18   6         63.21         69.78         4.63 o                         
  -1  18   6         40.58         42.21         3.38 o                         
   0  18   6         66.86         73.32         3.84 o                         
   1  18   6         40.47         41.47         2.91 o                         
   2  18   6         63.28         72.02         3.48 o                         
   3  18   6         85.71         86.87         3.35 o                         
   4  18   6         29.68         29.18         2.65 o                         
   5  18   6         33.40         34.99         2.97 o                         
   6  18   6         39.59         32.08         4.53 o                         
  -5  19   6         11.54         10.80         2.80 o                         
  -4  19   6         68.63         69.78         3.68 o                         
  -3  19   6         97.51        113.23         6.37 o                         
  -2  19   6         58.03         67.95         4.47 o                         
  -1  19   6         21.53         20.10         2.94 o                         
   0  19   6         37.15         37.26         3.21 o                         
   1  19   6         21.50         22.66         2.60 o                         
   2  19   6         58.05         64.87         4.97 o                         
   3  19   6         97.73        114.64         4.61 o                         
   4  19   6         68.70         63.28         3.66 o                         
   5  19   6         11.59         12.04         3.12 o                         
  -4  20   6          4.60          4.15         2.96 o                         
  -3  20   6         57.41         53.20         5.75 o                         
  -2  20   6          3.98          3.89         2.63 o                         
  -1  20   6         45.12         49.31         6.46 o                         
   0  20   6         49.48         42.50         3.51 o                         
   1  20   6         45.15         46.97         4.13 o                         
   2  20   6          3.97          0.16         1.89 o                         
   3  20   6         57.39         57.43         5.66 o                         
   4  20   6          4.63          2.67         2.50 o                         
  -2  21   6          0.80          2.37         3.60 o                         
  -1  21   6          7.07          7.53         2.80 o                         
   0  21   6          9.43         10.84         3.50 o                         
   1  21   6          7.11          0.94         2.50 o                         
   2  21   6          0.81          0.66         3.09 o                         
   1   0   7        216.83        231.97         1.94 o                         
   2   0   7       2048.72       2141.82        12.29 o                         
   3   0   7       1101.40       1152.13         6.97 o                         
   4   0   7         30.75         35.58         0.79 o                         
   5   0   7          1.59          0.23         0.39 o                         
   6   0   7        240.99        233.13         2.68 o                         
   7   0   7        281.19        273.51         3.64 o                         
   8   0   7         31.56         30.11         1.69 o                         
   9   0   7         41.08         46.99         2.41 o                         
  10   0   7          1.06         -0.51         1.56 o                         
  11   0   7          1.81         -1.94         2.12 o                         
  12   0   7         49.32         46.10         5.23 o                         
 -12   1   7         64.87         63.28         6.68 o                         
 -11   1   7         68.39         71.30         4.65 o                         
 -10   1   7         42.68         42.46         3.14 o                         
  -9   1   7         53.49         56.42         2.61 o                         
  -8   1   7         86.22         89.89         2.38 o                         
  -7   1   7        281.47        264.58         3.53 o                         
  -6   1   7        128.28        120.19         1.89 o                         
  -5   1   7         40.86         43.09         1.07 o                         
  -4   1   7          3.11          4.03         0.42 o                         
  -3   1   7        186.58        198.23         1.83 o                         
  -2   1   7       1610.51       1715.67        10.06 o                         
  -1   1   7        277.96        302.49         2.31 o                         
   0   1   7          0.33          1.83         0.46 o                         
   1   1   7        277.32        303.48         2.27 o                         
   2   1   7       1611.26       1730.91        10.19 o                         
   3   1   7        186.27        196.96         1.92 o                         
   4   1   7          3.04          2.96         0.40 o                         
   5   1   7         41.06         42.47         0.98 o                         
   6   1   7        128.37        119.55         1.85 o                         
   7   1   7        281.93        264.01         3.61 o                         
   8   1   7         86.05         86.73         2.42 o                         
   9   1   7         53.53         57.77         2.58 o                         
  10   1   7         42.91         40.09         3.04 o                         
  11   1   7         68.49         72.52         4.51 o                         
  12   1   7         64.99         73.15         6.84 o                         
 -12   2   7         59.05         55.30         5.85 o                         
 -11   2   7         78.58         85.07         4.91 o                         
 -10   2   7          8.36          6.37         1.80 o                         
  -9   2   7         51.53         56.13         2.68 o                         
  -8   2   7          0.34          0.27         0.90 o                         
  -7   2   7         19.77         21.06         1.21 o                         
  -6   2   7        854.80        809.95         6.68 o                         
  -5   2   7         65.21         69.48         1.21 o                         
  -4   2   7        121.95        138.29         1.54 o                         
  -3   2   7        207.65        233.36         1.96 o                         
  -2   2   7        205.91        237.34         1.94 o                         
  -1   2   7        480.85        512.16         3.58 o                         
   0   2   7       2885.67       3078.09        18.08 o                         
   1   2   7        481.68        508.46         3.52 o                         
   2   2   7        205.45        233.93         1.97 o                         
   3   2   7        207.70        228.25         2.12 o                         
   4   2   7        122.27        137.20         1.55 o                         
   5   2   7         65.23         66.93         1.17 o                         
   6   2   7        855.12        814.39         6.79 o                         
   7   2   7         19.71         20.69         1.32 o                         
   8   2   7          0.35         -0.28         0.88 o                         
   9   2   7         51.40         58.13         2.98 o                         
  10   2   7          8.35          6.80         2.06 o                         
  11   2   7         78.54         84.72         5.04 o                         
  12   2   7         59.10         59.30         5.62 o                         
 -12   3   7         28.82         31.65         5.05 o                         
 -11   3   7          0.32          3.45         2.07 o                         
 -10   3   7         95.21         96.40         3.84 o                         
  -9   3   7        384.94        408.67         6.80 o                         
  -8   3   7        279.58        265.86         4.27 o                         
  -7   3   7        659.03        661.56         6.85 o                         
  -6   3   7         89.75         81.72         1.70 o                         
  -5   3   7        361.19        346.19         3.13 o                         
  -4   3   7         46.07         50.37         0.95 o                         
  -3   3   7       1042.09       1107.23         6.92 o                         
  -2   3   7         34.80         44.61         0.79 o                         
  -1   3   7        596.74        616.77         4.21 o                         
   0   3   7        147.28        168.67         1.53 o                         
   1   3   7        596.70        618.33         3.93 o                         
   2   3   7         34.84         46.10         0.81 o                         
   3   3   7       1041.26       1096.13         7.32 o                         
   4   3   7         46.16         51.77         0.96 o                         
   5   3   7        360.97        352.41         3.15 o                         
   6   3   7         89.52         83.29         1.65 o                         
   7   3   7        659.81        664.46         7.00 o                         
   8   3   7        279.79        269.17         4.45 o                         
   9   3   7        385.27        391.43         7.28 o                         
  10   3   7         95.33        101.73         4.49 o                         
  11   3   7          0.30          4.95         2.29 o                         
  12   3   7         28.75         28.58         4.17 o                         
 -12   4   7          7.66          8.37         3.48 o                         
 -11   4   7         12.97         13.56         3.01 o                         
 -10   4   7          0.59          1.74         1.56 o                         
  -9   4   7         20.05         15.56         2.06 o                         
  -8   4   7        307.64        299.12         4.82 o                         
  -7   4   7        146.91        146.32         2.92 o                         
  -6   4   7        158.69        169.54         2.61 o                         
  -5   4   7        304.96        278.12         2.85 o                         
  -4   4   7        255.03        255.67         2.49 o                         
  -3   4   7        135.44        160.79         1.61 o                         
  -2   4   7        474.90        532.40         3.79 o                         
  -1   4   7         80.73         88.36         1.11 o                         
   0   4   7       1541.50       1631.35         9.65 o                         
   1   4   7         81.00         88.08         1.07 o                         
   2   4   7        474.04        536.58         3.92 o                         
   3   4   7        135.12        157.27         1.66 o                         
   4   4   7        254.61        258.61         2.47 o                         
   5   4   7        304.96        281.71         2.89 o                         
   6   4   7        158.39        171.71         3.64 o                         
   7   4   7        147.14        145.17         2.80 o                         
   8   4   7        307.58        308.19         5.07 o                         
   9   4   7         20.08         17.04         1.93 o                         
  10   4   7          0.59          1.59         1.70 o                         
  11   4   7         12.88         12.33         2.62 o                         
  12   4   7          7.67          6.70         3.00 o                         
 -12   5   7          7.40         11.82         3.79 o                         
 -11   5   7          8.35          5.52         2.52 o                         
 -10   5   7        140.67        151.84         5.50 o                         
  -9   5   7          8.77          8.47         1.60 o                         
  -8   5   7         46.89         45.12         2.29 o                         
  -7   5   7        565.43        544.85         7.08 o                         
  -6   5   7         24.06         25.14         1.26 o                         
  -5   5   7        195.93        186.44         2.34 o                         
  -4   5   7         90.62         90.49         1.29 o                         
  -3   5   7         25.26         30.74         0.80 o                         
  -2   5   7         55.81         52.17         0.87 o                         
  -1   5   7       1689.69       1777.26        11.09 o                         
   0   5   7         57.37         67.58         1.01 o                         
   1   5   7       1689.01       1744.67        10.50 o                         
   2   5   7         55.63         51.93         0.84 o                         
   3   5   7         25.19         31.04         0.72 o                         
   4   5   7         90.33         88.34         1.43 o                         
   5   5   7        195.80        187.06         2.40 o                         
   6   5   7         24.07         27.89         1.37 o                         
   7   5   7        565.83        544.20         6.59 o                         
   8   5   7         46.90         50.58         2.37 o                         
   9   5   7          8.83          7.23         1.67 o                         
  10   5   7        140.41        153.07         4.87 o                         
  11   5   7          8.32          8.16         2.53 o                         
  12   5   7          7.40          6.08         2.94 o                         
 -11   6   7          1.14         -0.93         2.08 o                         
 -10   6   7         49.86         46.24         3.42 o                         
  -9   6   7         76.50         79.65         3.46 o                         
  -8   6   7        117.05        119.33         3.28 o                         
  -7   6   7        141.80        135.76         3.22 o                         
  -6   6   7        122.86        118.16         2.70 o                         
  -5   6   7        619.61        579.24         5.30 o                         
  -4   6   7        419.48        402.38         3.49 o                         
  -3   6   7        521.47        510.81         3.96 o                         
  -2   6   7         64.11         61.66         1.00 o                         
  -1   6   7          5.23          4.45         0.45 o                         
   0   6   7       7829.49       8019.14        47.81 o                         
   1   6   7          5.34          5.81         0.42 o                         
   2   6   7         64.22         61.43         0.96 o                         
   3   6   7        520.69        519.47         3.83 o                         
   4   6   7        419.06        409.96         3.51 o                         
   5   6   7        619.37        579.18         5.64 o                         
   6   6   7        122.66        118.40         2.40 o                         
   7   6   7        141.85        144.25         3.06 o                         
   8   6   7        117.26        114.16         3.42 o                         
   9   6   7         76.45         87.28         3.59 o                         
  10   6   7         50.02         53.08         3.58 o                         
  11   6   7          1.11          2.00         2.18 o                         
 -11   7   7         28.18         26.38         4.20 o                         
 -10   7   7         46.37         44.06         3.31 o                         
  -9   7   7         60.31         62.71         3.30 o                         
  -8   7   7         50.09         56.79         2.95 o                         
  -7   7   7         54.51         49.87         2.35 o                         
  -6   7   7        311.70        307.06         4.53 o                         
  -5   7   7        157.37        160.04         2.76 o                         
  -4   7   7          0.91          1.49         0.47 o                         
  -3   7   7        416.65        400.74         3.44 o                         
  -2   7   7        215.57        221.06         2.20 o                         
  -1   7   7        579.11        569.70         4.18 o                         
   0   7   7         47.76         62.64         0.98 o                         
   1   7   7        579.06        567.12         4.16 o                         
   2   7   7        215.62        216.89         2.12 o                         
   3   7   7        417.07        401.90         3.34 o                         
   4   7   7          0.91          1.93         0.44 o                         
   5   7   7        157.35        160.08         2.64 o                         
   6   7   7        311.35        308.86         4.31 o                         
   7   7   7         54.58         49.44         2.08 o                         
   8   7   7         50.00         49.92         2.58 o                         
   9   7   7         60.27         54.55         3.07 o                         
  10   7   7         46.39         47.33         3.56 o                         
  11   7   7         28.20         23.07         3.31 o                         
 -11   8   7         19.19         13.27         4.87 o                         
 -10   8   7         17.06         14.12         2.44 o                         
  -9   8   7         86.00         82.82         3.84 o                         
  -8   8   7        280.63        301.46         6.05 o                         
  -7   8   7         36.72         42.79         2.54 o                         
  -6   8   7        148.53        143.45         3.15 o                         
  -5   8   7        123.09        126.44         2.60 o                         
  -4   8   7         52.92         47.21         1.28 o                         
  -3   8   7        678.51        650.77         5.77 o                         
  -2   8   7         54.87         51.87         1.16 o                         
  -1   8   7        236.57        250.25         2.37 o                         
   0   8   7        201.61        217.01         2.06 o                         
   1   8   7        236.48        248.66         2.45 o                         
   2   8   7         54.97         53.19         1.21 o                         
   3   8   7        678.75        652.17         5.34 o                         
   4   8   7         53.04         48.49         1.31 o                         
   5   8   7        123.23        125.91         2.59 o                         
   6   8   7        148.18        146.61         3.06 o                         
   7   8   7         36.62         38.69         2.31 o                         
   8   8   7        280.70        295.31         5.85 o                         
   9   8   7         85.90         83.35         3.56 o                         
  10   8   7         17.00         14.36         2.57 o                         
  11   8   7         19.22         16.43         3.17 o                         
 -11   9   7         24.19         30.88         4.85 o                         
 -10   9   7          9.37          5.25         2.12 o                         
  -9   9   7         13.32         11.80         2.43 o                         
  -8   9   7         30.30         34.91         3.06 o                         
  -7   9   7          2.07          1.68         1.26 o                         
  -6   9   7        123.27        123.24         3.09 o                         
  -5   9   7        301.45        272.88         4.38 o                         
  -4   9   7        788.45        764.16         7.24 o                         
  -3   9   7        228.31        232.32         2.87 o                         
  -2   9   7         49.43         41.71         1.22 o                         
  -1   9   7       1151.79       1175.11         8.98 o                         
   0   9   7        231.19        229.37         2.50 o                         
   1   9   7       1151.13       1185.88         9.06 o                         
   2   9   7         49.33         45.69         1.22 o                         
   3   9   7        228.36        234.22         2.64 o                         
   4   9   7        787.90        765.06         7.31 o                         
   5   9   7        301.91        280.95         4.14 o                         
   6   9   7        123.30        107.78         2.78 o                         
   7   9   7          2.12          0.67         1.24 o                         
   8   9   7         30.29         31.53         2.32 o                         
   9   9   7         13.34         10.18         1.81 o                         
  10   9   7          9.30         10.16         2.45 o                         
  11   9   7         24.17         26.07         3.28 o                         
 -10  10   7         23.69         16.93         2.71 o                         
  -9  10   7         44.25         44.12         3.19 o                         
  -8  10   7         56.43         57.49         3.04 o                         
  -7  10   7         22.17         16.09         1.82 o                         
  -6  10   7         45.24         45.60         2.47 o                         
  -5  10   7         32.53         27.88         1.72 o                         
  -4  10   7         69.46         57.33         2.15 o                         
  -3  10   7        271.59        254.44         3.38 o                         
  -2  10   7       1621.55       1541.23        11.77 o                         
  -1  10   7        453.73        452.40         4.60 o                         
   0  10   7          4.76          3.10         0.59 o                         
   1  10   7        454.20        452.39         4.56 o                         
   2  10   7       1620.80       1556.09        12.17 o                         
   3  10   7        271.77        255.00         3.39 o                         
   4  10   7         69.62         56.50         1.89 o                         
   5  10   7         32.71         25.75         1.68 o                         
   6  10   7         45.14         46.24         2.49 o                         
   7  10   7         22.10         17.91         1.91 o                         
   8  10   7         56.31         53.21         2.96 o                         
   9  10   7         44.26         49.63         3.27 o                         
  10  10   7         23.58         15.33         2.78 o                         
 -10  11   7         13.90         13.53         2.65 o                         
  -9  11   7         16.73         13.37         2.34 o                         
  -8  11   7          4.10          2.21         1.51 o                         
  -7  11   7         78.13         83.04         3.20 o                         
  -6  11   7         62.39         65.30         2.72 o                         
  -5  11   7         57.50         53.52         2.32 o                         
  -4  11   7        171.54        173.16         3.50 o                         
  -3  11   7         59.56         51.11         1.68 o                         
  -2  11   7        254.77        250.00         3.25 o                         
  -1  11   7         30.22         44.84         1.64 o                         
   0  11   7         69.13         70.33         1.97 o                         
   1  11   7         30.19         38.44         1.35 o                         
   2  11   7        254.76        252.09         3.42 o                         
   3  11   7         59.65         56.34         1.78 o                         
   4  11   7        171.35        179.41         3.26 o                         
   5  11   7         57.44         55.60         2.20 o                         
   6  11   7         62.44         66.93         2.93 o                         
   7  11   7         78.27         82.18         3.52 o                         
   8  11   7          4.17          1.12         1.47 o                         
   9  11   7         16.75         14.07         2.19 o                         
  10  11   7         13.93         14.04         2.95 o                         
 -10  12   7         35.13         41.35         3.72 o                         
  -9  12   7         17.25         16.18         2.92 o                         
  -8  12   7          0.99         -1.49         1.49 o                         
  -7  12   7         56.92         61.58         2.88 o                         
  -6  12   7          3.54          3.12         1.45 o                         
  -5  12   7         34.76         34.53         2.04 o                         
  -4  12   7         84.02         75.09         2.39 o                         
  -3  12   7         77.82         70.59         2.05 o                         
  -2  12   7         47.29         51.02         1.65 o                         
  -1  12   7         24.77         24.56         1.51 o                         
   0  12   7        205.26        226.13         3.54 o                         
   1  12   7         24.77         26.84         1.37 o                         
   2  12   7         47.20         50.47         1.70 o                         
   3  12   7         77.95         78.34         2.15 o                         
   4  12   7         84.34         74.11         2.40 o                         
   5  12   7         34.61         33.71         2.16 o                         
   6  12   7          3.57          1.09         1.56 o                         
   7  12   7         56.74         54.09         3.04 o                         
   8  12   7          1.00          0.81         1.45 o                         
   9  12   7         17.28         14.54         2.40 o                         
  10  12   7         35.17         30.81         4.04 o                         
  -9  13   7         28.07         26.47         2.93 o                         
  -8  13   7         16.27         13.13         2.24 o                         
  -7  13   7         66.86         79.82         3.47 o                         
  -6  13   7          5.56          3.85         1.45 o                         
  -5  13   7         87.28         88.24         3.10 o                         
  -4  13   7        149.63        151.48         3.58 o                         
  -3  13   7        230.83        208.54         3.85 o                         
  -2  13   7         57.09         49.31         2.05 o                         
  -1  13   7        168.85        156.71         3.16 o                         
   0  13   7        538.91        513.97         6.24 o                         
   1  13   7        169.25        161.98         3.28 o                         
   2  13   7         56.98         54.21         1.93 o                         
   3  13   7        230.69        218.02         3.65 o                         
   4  13   7        149.38        152.35         3.31 o                         
   5  13   7         87.08         85.53         3.11 o                         
   6  13   7          5.57          3.90         1.85 o                         
   7  13   7         66.91         70.23         3.44 o                         
   8  13   7         16.33         15.76         2.50 o                         
   9  13   7         28.02         28.60         3.22 o                         
  -9  14   7         11.54          5.92         2.42 o                         
  -8  14   7         54.08         55.12         3.64 o                         
  -7  14   7        129.40        146.56         4.56 o                         
  -6  14   7         34.12         36.92         2.57 o                         
  -5  14   7          4.03          0.31         1.38 o                         
  -4  14   7         20.24         22.38         2.15 o                         
  -3  14   7         31.56         29.11         1.85 o                         
  -2  14   7         74.74         80.27         2.65 o                         
  -1  14   7         47.89         47.37         2.33 o                         
   0  14   7        588.64        586.61         7.35 o                         
   1  14   7         47.64         43.26         2.26 o                         
   2  14   7         74.74         74.30         2.10 o                         
   3  14   7         31.64         32.47         1.87 o                         
   4  14   7         20.27         16.57         1.72 o                         
   5  14   7          4.04          2.87         1.47 o                         
   6  14   7         34.10         36.27         2.62 o                         
   7  14   7        129.48        139.21         4.68 o                         
   8  14   7         54.04         59.06         3.86 o                         
   9  14   7         11.48         10.09         2.61 o                         
  -8  15   7         11.78         10.66         2.80 o                         
  -7  15   7         27.47         26.83         2.74 o                         
  -6  15   7         36.72         37.16         2.94 o                         
  -5  15   7          8.66          9.11         1.77 o                         
  -4  15   7          2.79          2.47         1.32 o                         
  -3  15   7         11.26         10.82         1.57 o                         
  -2  15   7          2.17          3.44         1.53 o                         
  -1  15   7         14.84         16.70         1.85 o                         
   0  15   7          3.16          3.26         1.14 o                         
   1  15   7         14.82         17.65         1.53 o                         
   2  15   7          2.13          3.11         0.96 o                         
   3  15   7         11.20         13.37         1.58 o                         
   4  15   7          2.79          1.94         1.32 o                         
   5  15   7          8.64          7.83         2.03 o                         
   6  15   7         36.79         42.96         3.06 o                         
   7  15   7         27.46         23.54         2.67 o                         
   8  15   7         11.83         10.50         2.88 o                         
  -8  16   7          3.60          0.07         2.27 o                         
  -7  16   7         35.80         29.38         3.05 o                         
  -6  16   7         50.60         45.91         3.43 o                         
  -5  16   7         11.94          7.64         1.93 o                         
  -4  16   7          6.52          3.93         1.44 o                         
  -3  16   7         18.75         16.14         2.35 o                         
  -2  16   7          0.77          1.33         1.48 o                         
  -1  16   7         32.81         32.07         2.12 o                         
   0  16   7         54.82         56.50         2.46 o                         
   1  16   7         32.75         39.66         2.20 o                         
   2  16   7          0.76         -1.09         1.09 o                         
   3  16   7         18.59         17.96         2.08 o                         
   4  16   7          6.56          4.57         1.61 o                         
   5  16   7         11.97          9.17         1.94 o                         
   6  16   7         50.66         42.46         3.07 o                         
   7  16   7         35.79         29.22         3.08 o                         
   8  16   7          3.62          3.05         2.14 o                         
  -7  17   7          4.73          6.04         2.54 o                         
  -6  17   7         36.26         34.18         3.16 o                         
  -5  17   7         82.55         98.94         5.11 o                         
  -4  17   7         64.08         61.24         3.35 o                         
  -3  17   7         66.02         67.12         4.04 o                         
  -2  17   7          0.66          0.99         2.03 o                         
  -1  17   7         69.45         69.64         3.66 o                         
   0  17   7          0.07          0.24         1.22 o                         
   1  17   7         69.32         74.69         2.99 o                         
   2  17   7          0.65         -0.21         1.38 o                         
   3  17   7         66.04         70.61         3.48 o                         
   4  17   7         63.95         56.72         3.36 o                         
   5  17   7         82.69         99.05         4.09 o                         
   6  17   7         36.18         35.39         2.97 o                         
   7  17   7          4.73          2.40         2.18 o                         
  -6  18   7         69.65         61.28         4.65 o                         
  -5  18   7         13.04         12.16         2.35 o                         
  -4  18   7         36.45         38.61         3.10 o                         
  -3  18   7         23.14         23.49         2.94 o                         
  -2  18   7         29.86         37.06         3.48 o                         
  -1  18   7         55.86         54.96         3.74 o                         
   0  18   7        116.49        122.65         4.50 o                         
   1  18   7         55.96         58.65         4.07 o                         
   2  18   7         29.93         34.35         2.75 o                         
   3  18   7         23.20         26.67         2.34 o                         
   4  18   7         36.44         36.93         2.98 o                         
   5  18   7         12.97         13.48         2.37 o                         
   6  18   7         69.57         70.15         4.32 o                         
  -5  19   7         54.27         52.36         5.18 o                         
  -4  19   7         17.40         16.89         3.10 o                         
  -3  19   7          6.27          2.65         2.36 o                         
  -2  19   7         86.08         95.66         5.22 o                         
  -1  19   7         15.00         16.30         2.79 o                         
   0  19   7          5.08          2.24         1.90 o                         
   1  19   7         15.04         11.15         2.39 o                         
   2  19   7         86.09         92.85         5.35 o                         
   3  19   7          6.28          6.64         2.21 o                         
   4  19   7         17.41         17.57         2.45 o                         
   5  19   7         54.21         63.90         3.90 o                         
  -3  20   7          4.87          4.68         2.91 o                         
  -2  20   7         41.75         36.71         5.04 o                         
  -1  20   7         43.09         38.34         4.42 o                         
   0  20   7         28.26         23.84         3.17 o                         
   1  20   7         43.09         37.45         3.90 o                         
   2  20   7         41.76         36.03         3.99 o                         
   3  20   7          4.88          2.57         2.34 o                         
   0  21   7         42.81         43.56         6.43 o                         
   0   0   8       5507.35       5979.15        48.13 o                         
   1   0   8         65.54         62.57         0.94 o                         
   2   0   8        663.70        691.78         4.53 o                         
   3   0   8          4.85          4.13         0.39 o                         
   4   0   8          1.16          3.21         0.41 o                         
   5   0   8        516.62        498.58         3.99 o                         
   6   0   8         16.80         16.56         0.98 o                         
   7   0   8       1505.42       1456.46        13.70 o                         
   8   0   8         78.42         82.64         2.53 o                         
   9   0   8          2.76          1.52         1.29 o                         
  10   0   8         12.52         15.30         2.39 o                         
  11   0   8         51.37         53.87         4.47 o                         
  12   0   8          1.54          2.00         3.03 o                         
 -12   1   8         29.13         39.71         4.78 o                         
 -11   1   8         71.19         75.30         5.13 o                         
 -10   1   8         25.26         22.70         3.21 o                         
  -9   1   8         49.49         56.06         2.89 o                         
  -8   1   8         90.91         97.73         2.66 o                         
  -7   1   8        233.03        219.67         3.23 o                         
  -6   1   8       1010.48        994.76         8.38 o                         
  -5   1   8         72.33         68.18         1.23 o                         
  -4   1   8        391.18        391.59         3.23 o                         
  -3   1   8        216.77        177.25         1.80 o                         
  -2   1   8       1431.56       1610.42         9.77 o                         
  -1   1   8        324.54        343.88         2.72 o                         
   0   1   8        360.98        395.32         2.96 o                         
   1   1   8        324.75        341.79         2.55 o                         
   2   1   8       1431.24       1610.74         9.76 o                         
   3   1   8        216.74        182.16         1.87 o                         
   4   1   8        391.31        382.36         3.14 o                         
   5   1   8         72.34         69.40         1.28 o                         
   6   1   8       1010.76        994.82         8.30 o                         
   7   1   8        233.33        216.83         3.26 o                         
   8   1   8         90.83         94.29         2.78 o                         
   9   1   8         49.36         50.78         2.70 o                         
  10   1   8         25.26         23.47         2.75 o                         
  11   1   8         71.05         76.50         4.92 o                         
  12   1   8         29.17         27.12         5.08 o                         
 -12   2   8         94.51         86.21         6.39 o                         
 -11   2   8          0.81         -2.07         2.07 o                         
 -10   2   8         17.91         18.29         2.19 o                         
  -9   2   8         67.51         71.98         3.16 o                         
  -8   2   8        317.21        310.81         4.78 o                         
  -7   2   8         92.23         90.47         2.26 o                         
  -6   2   8        349.97        342.49         4.23 o                         
  -5   2   8        149.09        129.38         1.85 o                         
  -4   2   8        107.67         95.92         1.36 o                         
  -3   2   8         41.90         51.14         0.89 o                         
  -2   2   8        333.34        353.63         2.83 o                         
  -1   2   8        243.08        235.64         2.09 o                         
   0   2   8         37.77         38.43         0.79 o                         
   1   2   8        243.25        237.79         2.03 o                         
   2   2   8        333.56        351.98         2.83 o                         
   3   2   8         41.98         51.53         0.96 o                         
   4   2   8        107.64         97.83         1.37 o                         
   5   2   8        148.93        127.76         1.88 o                         
   6   2   8        350.73        336.09         3.74 o                         
   7   2   8         92.16         91.37         2.26 o                         
   8   2   8        317.37        309.71         5.18 o                         
   9   2   8         67.59         73.69         3.25 o                         
  10   2   8         17.81         16.72         2.41 o                         
  11   2   8          0.81          1.95         1.89 o                         
  12   2   8         94.60        107.44         7.41 o                         
 -12   3   8          1.86          2.30         3.43 o                         
 -11   3   8         24.72         25.01         3.14 o                         
 -10   3   8         55.81         68.34         4.65 o                         
  -9   3   8          4.74          2.58         1.38 o                         
  -8   3   8        116.45        120.44         2.88 o                         
  -7   3   8        394.24        394.14         4.91 o                         
  -6   3   8       1155.99       1110.60         9.67 o                         
  -5   3   8        154.59        142.68         1.98 o                         
  -4   3   8        296.76        284.95         2.63 o                         
  -3   3   8        334.04        386.69         3.00 o                         
  -2   3   8        469.44        497.53         3.52 o                         
  -1   3   8        594.15        667.03         4.57 o                         
   0   3   8        539.74        601.65         4.01 o                         
   1   3   8        592.28        663.15         4.33 o                         
   2   3   8        469.98        493.55         3.61 o                         
   3   3   8        334.44        382.20         3.01 o                         
   4   3   8        297.17        296.91         2.88 o                         
   5   3   8        154.83        149.33         2.04 o                         
   6   3   8       1155.90       1090.97         9.54 o                         
   7   3   8        394.62        400.16         5.09 o                         
   8   3   8        116.58        122.20         3.63 o                         
   9   3   8          4.72          4.28         1.55 o                         
  10   3   8         55.79         56.09         3.69 o                         
  11   3   8         24.76         24.60         3.37 o                         
  12   3   8          1.86          4.67         2.90 o                         
 -12   4   8         51.50         50.22         6.34 o                         
 -11   4   8         17.74         14.31         3.00 o                         
 -10   4   8         29.34         31.87         2.88 o                         
  -9   4   8         51.95         57.17         2.86 o                         
  -8   4   8        102.10         99.30         2.86 o                         
  -7   4   8        185.36        188.87         3.27 o                         
  -6   4   8         55.81         53.49         1.68 o                         
  -5   4   8        763.85        768.06         6.34 o                         
  -4   4   8        164.47        165.12         1.96 o                         
  -3   4   8        145.64        158.68         1.67 o                         
  -2   4   8          7.07         12.09         0.56 o                         
  -1   4   8        274.08        314.90         2.59 o                         
   0   4   8        260.93        303.19         2.47 o                         
   1   4   8        274.07        308.98         2.41 o                         
   2   4   8          6.99         12.52         0.53 o                         
   3   4   8        146.12        160.68         1.72 o                         
   4   4   8        164.25        166.20         2.14 o                         
   5   4   8        764.90        767.33         6.46 o                         
   6   4   8         55.77         52.75         1.78 o                         
   7   4   8        184.66        190.39         3.57 o                         
   8   4   8        102.28         95.12         2.85 o                         
   9   4   8         51.97         51.00         3.07 o                         
  10   4   8         29.35         29.55         2.90 o                         
  11   4   8         17.86          9.89         2.60 o                         
  12   4   8         51.54         52.06         6.00 o                         
 -11   5   8         98.90        106.80         5.41 o                         
 -10   5   8         99.79        108.69         4.50 o                         
  -9   5   8        181.31        202.16         4.57 o                         
  -8   5   8         71.08         80.47         2.86 o                         
  -7   5   8         72.22         67.18         2.38 o                         
  -6   5   8        192.93        189.74         3.33 o                         
  -5   5   8        388.70        363.97         3.94 o                         
  -4   5   8        105.89        100.64         1.62 o                         
  -3   5   8         13.91         15.11         0.89 o                         
  -2   5   8        150.19        144.40         1.51 o                         
  -1   5   8        586.38        658.37         4.69 o                         
   0   5   8          0.59          0.56         0.34 o                         
   1   5   8        587.18        654.82         4.38 o                         
   2   5   8        150.30        145.65         1.51 o                         
   3   5   8         13.93         15.82         0.94 o                         
   4   5   8        106.04         99.85         1.61 o                         
   5   5   8        388.71        359.72         3.88 o                         
   6   5   8        193.07        190.11         3.09 o                         
   7   5   8         72.00         72.33         2.35 o                         
   8   5   8         71.00         70.28         2.71 o                         
   9   5   8        181.47        197.87         6.10 o                         
  10   5   8         99.98        106.70         4.58 o                         
  11   5   8         98.98         93.73         5.50 o                         
 -11   6   8        143.59        162.69         6.34 o                         
 -10   6   8         32.92         31.09         2.99 o                         
  -9   6   8         79.69         75.70         3.54 o                         
  -8   6   8        315.39        318.84         5.52 o                         
  -7   6   8         12.11         12.15         1.47 o                         
  -6   6   8        260.79        251.96         3.92 o                         
  -5   6   8         10.01         11.09         0.82 o                         
  -4   6   8        698.61        628.97         4.94 o                         
  -3   6   8         31.19         28.00         0.78 o                         
  -2   6   8        188.71        191.93         1.95 o                         
  -1   6   8         15.78         14.75         0.67 o                         
   0   6   8        787.39        810.39         5.60 o                         
   1   6   8         15.71         15.49         0.61 o                         
   2   6   8        189.09        190.99         1.89 o                         
   3   6   8         31.20         28.33         0.84 o                         
   4   6   8        698.67        634.41         5.35 o                         
   5   6   8          9.98         10.22         0.95 o                         
   6   6   8        261.55        254.71         4.09 o                         
   7   6   8         12.10         11.64         1.35 o                         
   8   6   8        315.77        315.08         7.50 o                         
   9   6   8         79.55         76.47         3.72 o                         
  10   6   8         32.78         31.20         2.94 o                         
  11   6   8        143.69        155.47         6.05 o                         
 -11   7   8         24.51         22.87         3.55 o                         
 -10   7   8         19.73         16.22         2.54 o                         
  -9   7   8        123.54        114.89         4.12 o                         
  -8   7   8         42.79         48.53         2.72 o                         
  -7   7   8         40.39         43.16         2.34 o                         
  -6   7   8         66.73         68.93         2.36 o                         
  -5   7   8        104.99        101.93         2.37 o                         
  -4   7   8         31.77         31.65         1.03 o                         
  -3   7   8        221.82        214.62         2.54 o                         
  -2   7   8         16.83         20.24         0.83 o                         
  -1   7   8        237.39        244.29         2.41 o                         
   0   7   8        360.62        361.03         3.04 o                         
   1   7   8        237.33        249.17         2.28 o                         
   2   7   8         16.73         21.25         0.72 o                         
   3   7   8        221.32        214.02         2.37 o                         
   4   7   8         32.03         32.05         1.11 o                         
   5   7   8        105.08         99.83         2.25 o                         
   6   7   8         66.87         67.78         2.24 o                         
   7   7   8         40.40         40.01         2.16 o                         
   8   7   8         42.87         46.99         2.98 o                         
   9   7   8        123.63        114.23         4.43 o                         
  10   7   8         19.66         17.43         2.58 o                         
  11   7   8         24.48         22.12         3.18 o                         
 -11   8   8         32.03         29.83         4.22 o                         
 -10   8   8         19.92         16.56         2.57 o                         
  -9   8   8        219.02        228.29         5.91 o                         
  -8   8   8         64.81         69.54         3.34 o                         
  -7   8   8        123.03        115.88         3.23 o                         
  -6   8   8        188.65        174.27         3.64 o                         
  -5   8   8        288.58        298.32         4.43 o                         
  -4   8   8        213.56        188.36         2.75 o                         
  -3   8   8        345.03        334.27         3.57 o                         
  -2   8   8        191.02        199.04         2.52 o                         
  -1   8   8        485.51        476.42         4.29 o                         
   0   8   8        689.30        619.96         4.86 o                         
   1   8   8        485.40        481.47         4.39 o                         
   2   8   8        191.08        199.40         2.28 o                         
   3   8   8        345.50        338.27         3.39 o                         
   4   8   8        213.57        185.51         2.65 o                         
   5   8   8        289.05        294.52         4.56 o                         
   6   8   8        188.74        180.83         3.66 o                         
   7   8   8        122.97        125.02         3.68 o                         
   8   8   8         64.90         61.87         3.30 o                         
   9   8   8        219.07        233.18         7.80 o                         
  10   8   8         19.98         12.85         2.49 o                         
  11   8   8         32.20         30.96         3.62 o                         
 -11   9   8         30.96         19.48         3.70 o                         
 -10   9   8         88.88         97.48         4.64 o                         
  -9   9   8        160.56        163.11         4.93 o                         
  -8   9   8         10.66         12.03         2.27 o                         
  -7   9   8         76.23         75.23         3.45 o                         
  -6   9   8         36.74         36.53         2.00 o                         
  -5   9   8         72.36         75.59         2.37 o                         
  -4   9   8        693.81        682.97         7.42 o                         
  -3   9   8        158.01        140.22         2.35 o                         
  -2   9   8        285.38        284.61         3.12 o                         
  -1   9   8        751.92        738.97         6.30 o                         
   0   9   8        427.68        457.82         4.38 o                         
   1   9   8        752.07        749.34         6.72 o                         
   2   9   8        285.35        282.40         3.28 o                         
   3   9   8        158.02        142.72         2.28 o                         
   4   9   8        694.43        665.78         7.48 o                         
   5   9   8         72.36         72.21         2.23 o                         
   6   9   8         36.74         36.23         1.90 o                         
   7   9   8         76.37         69.39         3.26 o                         
   8   9   8         10.73         13.75         2.01 o                         
   9   9   8        160.71        159.12         4.94 o                         
  10   9   8         88.92         95.81         4.83 o                         
  11   9   8         30.93         16.45         3.48 o                         
 -10  10   8         13.24         12.13         2.51 o                         
  -9  10   8         16.09         12.91         2.17 o                         
  -8  10   8         29.80         26.25         2.79 o                         
  -7  10   8         41.23         37.02         2.38 o                         
  -6  10   8        180.65        184.81         4.07 o                         
  -5  10   8        101.68        101.89         2.72 o                         
  -4  10   8         90.00         92.33         2.63 o                         
  -3  10   8        150.28        162.33         2.70 o                         
  -2  10   8         81.07         81.98         1.75 o                         
  -1  10   8          4.05          3.58         0.65 o                         
   0  10   8         27.02         29.60         1.17 o                         
   1  10   8          4.02          3.55         0.69 o                         
   2  10   8         80.70         77.10         1.73 o                         
   3  10   8        150.31        161.09         2.55 o                         
   4  10   8         89.88         89.54         2.52 o                         
   5  10   8        101.76        101.32         2.83 o                         
   6  10   8        180.87        181.05         4.06 o                         
   7  10   8         41.15         36.91         2.89 o                         
   8  10   8         29.83         26.67         2.77 o                         
   9  10   8         16.07         11.89         2.08 o                         
  10  10   8         13.32         11.90         2.63 o                         
 -10  11   8          6.51          2.00         2.52 o                         
  -9  11   8         68.07         71.28         4.05 o                         
  -8  11   8         15.32         13.71         2.00 o                         
  -7  11   8          4.13          2.33         1.41 o                         
  -6  11   8        305.82        303.84         5.24 o                         
  -5  11   8         54.72         50.97         2.41 o                         
  -4  11   8        117.36        111.56         2.85 o                         
  -3  11   8        263.03        250.58         3.56 o                         
  -2  11   8        525.91        494.93         5.77 o                         
  -1  11   8         71.64         71.69         1.70 o                         
   0  11   8        697.82        641.43         6.61 o                         
   1  11   8         71.56         70.72         1.81 o                         
   2  11   8        526.25        495.58         5.77 o                         
   3  11   8        263.13        246.55         3.70 o                         
   4  11   8        117.63        112.06         2.71 o                         
   5  11   8         54.81         48.12         2.19 o                         
   6  11   8        306.01        298.14         5.67 o                         
   7  11   8          4.16          2.65         1.49 o                         
   8  11   8         15.33         15.69         2.10 o                         
   9  11   8         68.02         72.42         4.07 o                         
  10  11   8          6.52          2.83         2.43 o                         
  -9  12   8         11.45         10.03         2.44 o                         
  -8  12   8         10.94          7.37         1.97 o                         
  -7  12   8         56.06         60.71         3.18 o                         
  -6  12   8         20.77         19.67         1.90 o                         
  -5  12   8         13.99         10.43         1.46 o                         
  -4  12   8         18.21         13.93         1.51 o                         
  -3  12   8         87.29         82.77         2.51 o                         
  -2  12   8        258.80        248.00         3.86 o                         
  -1  12   8         34.60         41.66         1.87 o                         
   0  12   8        164.93        149.42         3.05 o                         
   1  12   8         34.60         40.13         1.52 o                         
   2  12   8        259.01        250.27         3.76 o                         
   3  12   8         87.23         80.89         2.37 o                         
   4  12   8         18.15         17.42         1.55 o                         
   5  12   8         14.13         10.44         1.39 o                         
   6  12   8         20.82         20.42         2.19 o                         
   7  12   8         56.06         64.13         3.49 o                         
   8  12   8         10.96          6.66         1.97 o                         
   9  12   8         11.41         12.55         2.48 o                         
  10  12   8          9.14         14.12        15.48 o                         
  -9  13   8         42.53         41.09         4.83 o                         
  -8  13   8         85.91         95.87         4.32 o                         
  -7  13   8         58.09         61.49         3.44 o                         
  -6  13   8         67.31         71.12         3.53 o                         
  -5  13   8         33.52         36.28         2.31 o                         
  -4  13   8         30.78         31.66         2.10 o                         
  -3  13   8         55.53         60.87         2.32 o                         
  -2  13   8         16.59         16.34         1.18 o                         
  -1  13   8        382.04        417.17         5.93 o                         
   0  13   8        827.14        791.06         9.03 o                         
   1  13   8        381.65        415.02         5.76 o                         
   2  13   8         16.57         14.80         1.22 o                         
   3  13   8         55.48         56.38         2.19 o                         
   4  13   8         30.59         31.82         1.98 o                         
   5  13   8         33.48         34.64         2.43 o                         
   6  13   8         67.28         69.38         3.52 o                         
   7  13   8         58.16         56.88         3.24 o                         
   8  13   8         85.78         94.93         4.22 o                         
   9  13   8         42.51         43.67         4.88 o                         
  -9  14   8         56.98         60.93         5.69 o                         
  -8  14   8         32.38         31.59         3.00 o                         
  -7  14   8         20.67         18.84         2.32 o                         
  -6  14   8         11.86          8.75         1.93 o                         
  -5  14   8         23.48         26.04         2.33 o                         
  -4  14   8          3.72          3.22         1.36 o                         
  -3  14   8        164.32        170.12         3.84 o                         
  -2  14   8        115.91        115.70         3.42 o                         
  -1  14   8         32.38         29.91         1.88 o                         
   0  14   8          3.91          1.62         1.01 o                         
   1  14   8         32.36         33.26         1.90 o                         
   2  14   8        116.21        117.55         2.61 o                         
   3  14   8        164.39        160.82         3.57 o                         
   4  14   8          3.73          4.01         1.43 o                         
   5  14   8         23.52         29.71         2.36 o                         
   6  14   8         11.74          9.98         1.90 o                         
   7  14   8         20.61         20.28         2.59 o                         
   8  14   8         32.21         35.88         4.23 o                         
   9  14   8         57.02         63.33         5.00 o                         
  -8  15   8         17.02         15.38         2.78 o                         
  -7  15   8         21.17         20.97         2.64 o                         
  -6  15   8         26.32         26.48         2.53 o                         
  -5  15   8        132.27        157.00         4.58 o                         
  -4  15   8         21.14         16.10         2.37 o                         
  -3  15   8         43.56         36.64         2.54 o                         
  -2  15   8         81.07         83.85         3.63 o                         
  -1  15   8        252.80        256.34         4.83 o                         
   0  15   8          0.82         -0.17         1.00 o                         
   1  15   8        253.20        258.16         4.45 o                         
   2  15   8         81.27         82.36         2.39 o                         
   3  15   8         43.74         41.87         2.69 o                         
   4  15   8         21.12         17.68         2.03 o                         
   5  15   8        132.12        150.11         4.48 o                         
   6  15   8         26.29         27.16         2.75 o                         
   7  15   8         21.14         20.06         2.72 o                         
   8  15   8         17.01         11.03         2.67 o                         
  -7  16   8         34.65         28.14         3.51 o                         
  -6  16   8          1.97          4.56         2.03 o                         
  -5  16   8         93.33         92.95         4.03 o                         
  -4  16   8         24.07         25.65         2.37 o                         
  -3  16   8         61.13         69.03         4.15 o                         
  -2  16   8         82.62         91.73         4.12 o                         
  -1  16   8        101.35        111.96         3.47 o                         
   0  16   8          6.79          6.93         1.32 o                         
   1  16   8        101.30        105.64         3.16 o                         
   2  16   8         82.56         92.42         3.53 o                         
   3  16   8         61.11         63.80         3.02 o                         
   4  16   8         24.07         22.69         2.21 o                         
   5  16   8         93.07         93.29         4.32 o                         
   6  16   8          1.98          3.00         1.92 o                         
   7  16   8         34.63         27.14         3.62 o                         
  -7  17   8          6.44          6.35         4.42 o                         
  -6  17   8         14.06         13.46         2.59 o                         
  -5  17   8         17.09         14.30         2.27 o                         
  -4  17   8         59.22         63.71         3.55 o                         
  -3  17   8          9.79          4.03         2.04 o                         
  -2  17   8         18.34         13.01         2.23 o                         
  -1  17   8          8.92          7.79         1.76 o                         
   0  17   8         84.36         97.12         3.24 o                         
   1  17   8          8.95          3.90         1.42 o                         
   2  17   8         18.49         13.93         1.97 o                         
   3  17   8          9.82          8.86         1.70 o                         
   4  17   8         59.25         61.48         3.36 o                         
   5  17   8         17.00         12.63         2.28 o                         
   6  17   8         14.03          8.63         2.18 o                         
   7  17   8          6.48          6.65         3.97 o                         
  -6  18   8         15.12         12.87         2.61 o                         
  -5  18   8          0.61          3.69         2.17 o                         
  -4  18   8         21.64         19.20         3.13 o                         
  -3  18   8         28.82         27.29         3.47 o                         
  -2  18   8          2.89          2.83         1.98 o                         
  -1  18   8         18.68         14.09         2.46 o                         
   0  18   8          2.66         -1.05         1.63 o                         
   1  18   8         18.69         18.23         2.38 o                         
   2  18   8          2.85          1.71         1.68 o                         
   3  18   8         28.83         30.02         3.01 o                         
   4  18   8         21.62         22.60         2.84 o                         
   5  18   8          0.61         -1.03         1.75 o                         
   6  18   8         15.08         16.64         2.73 o                         
  -4  19   8         41.20         37.76         5.46 o                         
  -3  19   8        103.18        120.66         5.58 o                         
  -2  19   8         10.67          8.32         2.58 o                         
  -1  19   8         27.65         27.92         3.32 o                         
   0  19   8          1.44         -0.77         2.01 o                         
   1  19   8         27.62         31.84         3.24 o                         
   2  19   8         10.63          9.27         2.33 o                         
   3  19   8        103.24        102.24         5.54 o                         
   4  19   8         41.24         30.72         2.92 o                         
  -3  20   8         59.15         60.55         4.94 o                         
  -2  20   8          8.70          6.84         2.78 o                         
  -1  20   8         19.03         20.78         4.58 o                         
   0  20   8          5.10          4.54         4.56 o                         
   1  20   8         19.09         21.94         5.54 o                         
   2  20   8          8.70          8.80         3.22 o                         
   3  20   8         59.18         66.77         5.57 o                         
   1   0   9        431.91        456.86         3.53 o                         
   2   0   9          2.53          2.88         0.35 o                         
   3   0   9        658.02        705.08         4.91 o                         
   4   0   9        506.93        523.74         4.12 o                         
   5   0   9        381.09        360.84         3.69 o                         
   6   0   9        559.76        570.02         6.10 o                         
   7   0   9        109.59        118.71         2.54 o                         
   8   0   9          0.01          0.49         1.07 o                         
   9   0   9         74.98         75.39         2.84 o                         
  10   0   9          7.47          7.83         2.19 o                         
  11   0   9         33.95         33.08         3.97 o                         
  12   0   9         36.28         29.12         4.43 o                         
 -12   1   9          1.13          0.29         2.81 o                         
 -11   1   9         54.55         63.18         4.89 o                         
 -10   1   9        181.61        186.38         5.35 o                         
  -9   1   9         40.01         35.01         2.45 o                         
  -8   1   9         62.25         63.68         2.56 o                         
  -7   1   9        340.78        327.53         4.47 o                         
  -6   1   9         60.93         67.32         1.81 o                         
  -5   1   9        418.07        393.22         3.94 o                         
  -4   1   9        307.56        325.03         2.86 o                         
  -3   1   9         30.50         31.56         0.86 o                         
  -2   1   9        304.37        340.30         2.79 o                         
  -1   1   9        764.13        785.59         5.32 o                         
   0   1   9        149.08        170.47         1.73 o                         
   1   1   9        764.57        789.94         5.27 o                         
   2   1   9        304.27        338.88         2.89 o                         
   3   1   9         30.59         32.19         0.86 o                         
   4   1   9        307.55        324.55         3.04 o                         
   5   1   9        417.82        383.11         4.03 o                         
   6   1   9         61.02         68.79         1.77 o                         
   7   1   9        341.21        326.12         4.82 o                         
   8   1   9         62.34         64.35         2.65 o                         
   9   1   9         40.09         41.14         2.46 o                         
  10   1   9        181.00        186.55         5.86 o                         
  11   1   9         54.68         43.96         4.12 o                         
  12   1   9          1.14          2.00         3.30 o                         
 -11   2   9          4.51          2.32         2.46 o                         
 -10   2   9         10.37         11.35         2.08 o                         
  -9   2   9         24.87         25.08         2.17 o                         
  -8   2   9         87.18         88.28         2.57 o                         
  -7   2   9         79.60         73.46         2.13 o                         
  -6   2   9        625.82        615.85         6.17 o                         
  -5   2   9         85.68         77.93         1.50 o                         
  -4   2   9         13.03          8.17         0.61 o                         
  -3   2   9        624.68        636.81         4.43 o                         
  -2   2   9         88.49         95.92         1.28 o                         
  -1   2   9        163.27        146.20         1.63 o                         
   0   2   9        380.27        432.49         3.37 o                         
   1   2   9        163.58        149.03         1.52 o                         
   2   2   9         88.65         94.27         1.25 o                         
   3   2   9        626.40        635.83         4.46 o                         
   4   2   9         13.04          9.08         0.68 o                         
   5   2   9         85.74         75.27         1.59 o                         
   6   2   9        625.63        613.76         6.28 o                         
   7   2   9         79.80         79.18         2.19 o                         
   8   2   9         87.17         91.48         2.87 o                         
   9   2   9         24.99         25.95         2.30 o                         
  10   2   9         10.44          6.42         2.12 o                         
  11   2   9          4.51          3.44         2.41 o                         
 -11   3   9         32.56         25.30         3.77 o                         
 -10   3   9         29.57         21.62         2.43 o                         
  -9   3   9         41.96         35.25         2.61 o                         
  -8   3   9        118.73        119.63         3.19 o                         
  -7   3   9         65.69         63.60         2.17 o                         
  -6   3   9        400.14        388.29         4.54 o                         
  -5   3   9         59.85         48.27         1.34 o                         
  -4   3   9          2.74          2.17         0.52 o                         
  -3   3   9        293.34        312.55         3.05 o                         
  -2   3   9        407.17        403.37         3.18 o                         
  -1   3   9         85.83         85.67         1.19 o                         
   0   3   9        229.14        210.62         1.98 o                         
   1   3   9         86.27         87.84         1.13 o                         
   2   3   9        407.03        396.15         3.12 o                         
   3   3   9        293.58        308.98         2.72 o                         
   4   3   9          2.79          2.07         0.53 o                         
   5   3   9         60.00         47.71         1.38 o                         
   6   3   9        399.62        396.77         4.61 o                         
   7   3   9         65.80         61.85         2.00 o                         
   8   3   9        118.69        118.98         3.20 o                         
   9   3   9         41.96         42.34         2.91 o                         
  10   3   9         29.50         29.02         2.96 o                         
  11   3   9         32.71         30.58         3.50 o                         
 -11   4   9          1.20         -0.77         2.15 o                         
 -10   4   9        138.23        147.73         5.66 o                         
  -9   4   9         13.42         15.28         1.96 o                         
  -8   4   9         88.19         85.10         2.67 o                         
  -7   4   9         67.04         61.74         2.05 o                         
  -6   4   9        716.94        701.44         7.11 o                         
  -5   4   9        282.37        280.32         3.27 o                         
  -4   4   9       1034.87        954.34         7.92 o                         
  -3   4   9         78.67         76.04         1.41 o                         
  -2   4   9        301.23        259.43         2.37 o                         
  -1   4   9        335.52        337.12         2.73 o                         
   0   4   9         14.29         10.14         0.50 o                         
   1   4   9        335.23        341.35         2.61 o                         
   2   4   9        300.66        261.64         2.28 o                         
   3   4   9         78.72         75.80         1.20 o                         
   4   4   9       1035.41        948.66         7.40 o                         
   5   4   9        282.88        275.59         3.44 o                         
   6   4   9        718.33        703.77         7.72 o                         
   7   4   9         67.00         63.66         2.37 o                         
   8   4   9         88.44         85.73         2.99 o                         
   9   4   9         13.35         18.51         2.29 o                         
  10   4   9        138.30        133.66         4.64 o                         
  11   4   9          1.18         -0.11         2.24 o                         
 -11   5   9          0.45         -0.02         2.18 o                         
 -10   5   9         69.22         70.34         4.39 o                         
  -9   5   9         38.34         44.97         3.11 o                         
  -8   5   9        110.54        114.43         3.20 o                         
  -7   5   9         23.41         19.36         1.44 o                         
  -6   5   9         11.24         10.92         1.05 o                         
  -5   5   9        110.27        105.08         2.01 o                         
  -4   5   9          2.35          4.30         0.59 o                         
  -3   5   9        122.02        110.52         1.65 o                         
  -2   5   9        113.13        124.89         1.50 o                         
  -1   5   9         44.10         46.01         0.92 o                         
   0   5   9         36.61         42.13         0.88 o                         
   1   5   9         43.83         44.12         0.86 o                         
   2   5   9        113.22        128.08         1.53 o                         
   3   5   9        122.14        112.33         1.52 o                         
   4   5   9          2.34          2.88         0.58 o                         
   5   5   9        110.50        108.28         2.07 o                         
   6   5   9         11.28         11.35         1.16 o                         
   7   5   9         23.40         24.20         1.73 o                         
   8   5   9        110.45        112.75         3.49 o                         
   9   5   9         38.33         39.10         2.95 o                         
  10   5   9         69.34         64.24         4.67 o                         
  11   5   9          0.46         -1.30         2.25 o                         
 -11   6   9         20.83         12.96         3.19 o                         
 -10   6   9         88.61         91.53         4.42 o                         
  -9   6   9         44.30         36.28         2.74 o                         
  -8   6   9         16.36         18.33         2.02 o                         
  -7   6   9        217.17        210.06         4.02 o                         
  -6   6   9         14.96          8.30         1.10 o                         
  -5   6   9         62.99         62.38         1.72 o                         
  -4   6   9          7.97          8.98         0.75 o                         
  -3   6   9        125.97        118.77         1.80 o                         
  -2   6   9        125.78        127.08         1.67 o                         
  -1   6   9       1180.58       1165.41         8.09 o                         
   0   6   9        551.96        550.50         4.20 o                         
   1   6   9       1182.01       1158.29         7.69 o                         
   2   6   9        125.67        124.04         1.55 o                         
   3   6   9        126.34        116.69         1.76 o                         
   4   6   9          7.87          7.16         0.70 o                         
   5   6   9         62.95         60.52         1.93 o                         
   6   6   9         14.90         12.69         1.34 o                         
   7   6   9        216.97        220.32         4.36 o                         
   8   6   9         16.39         11.59         2.01 o                         
   9   6   9         44.16         39.52         3.21 o                         
  10   6   9         88.75         85.53         4.14 o                         
  11   6   9         20.83         16.16         3.10 o                         
 -11   7   9         22.90         25.26         3.56 o                         
 -10   7   9         80.16         75.34         4.80 o                         
  -9   7   9         11.44          8.59         2.10 o                         
  -8   7   9        200.46        213.94         4.88 o                         
  -7   7   9        145.19        144.90         3.40 o                         
  -6   7   9         84.00         78.38         2.29 o                         
  -5   7   9          8.75          9.62         1.14 o                         
  -4   7   9         14.93         12.15         0.94 o                         
  -3   7   9        565.68        527.47         4.71 o                         
  -2   7   9        322.84        299.18         2.97 o                         
  -1   7   9          4.66          4.80         0.59 o                         
   0   7   9          1.82         -0.13         0.42 o                         
   1   7   9          4.74          6.56         0.56 o                         
   2   7   9        322.51        303.15         2.93 o                         
   3   7   9        565.29        521.01         4.47 o                         
   4   7   9         14.81         12.48         0.93 o                         
   5   7   9          8.75          7.40         1.10 o                         
   6   7   9         84.04         72.07         2.43 o                         
   7   7   9        145.05        144.54         3.56 o                         
   8   7   9        200.17        207.43         5.65 o                         
   9   7   9         11.41          8.71         2.21 o                         
  10   7   9         80.23         77.01         4.79 o                         
  11   7   9         23.00         22.46         3.67 o                         
 -11   8   9         20.05         24.12         3.69 o                         
 -10   8   9          5.32          2.70         2.01 o                         
  -9   8   9         41.62         44.43         3.04 o                         
  -8   8   9        287.27        312.45         6.91 o                         
  -7   8   9         10.71          9.22         1.45 o                         
  -6   8   9        269.19        260.64         4.47 o                         
  -5   8   9         25.10         21.45         1.51 o                         
  -4   8   9        531.80        479.27         5.79 o                         
  -3   8   9         10.48         10.64         0.86 o                         
  -2   8   9         22.22         23.68         1.02 o                         
  -1   8   9        533.88        547.17         5.07 o                         
   0   8   9        511.90        506.02         4.66 o                         
   1   8   9        534.14        540.90         4.81 o                         
   2   8   9         22.20         23.38         0.94 o                         
   3   8   9         10.62         11.49         0.83 o                         
   4   8   9        532.66        477.30         5.82 o                         
   5   8   9         25.06         20.11         1.71 o                         
   6   8   9        270.25        261.70         4.75 o                         
   7   8   9         10.71          9.99         1.58 o                         
   8   8   9        287.60        306.11         6.91 o                         
   9   8   9         41.74         38.87         3.08 o                         
  10   8   9          5.31          6.28         2.28 o                         
  11   8   9         19.99         14.46         3.26 o                         
 -10   9   9          2.47          1.07         1.90 o                         
  -9   9   9          1.61          1.18         1.70 o                         
  -8   9   9          3.05          3.66         1.77 o                         
  -7   9   9         35.97         35.68         2.43 o                         
  -6   9   9         18.69         18.32         1.59 o                         
  -5   9   9        206.87        181.48         3.58 o                         
  -4   9   9         10.05          9.12         1.13 o                         
  -3   9   9        129.01        139.46         2.43 o                         
  -2   9   9        190.07        186.66         2.51 o                         
  -1   9   9        373.02        365.42         3.89 o                         
   0   9   9          0.88          1.94         0.63 o                         
   1   9   9        373.55        363.15         3.90 o                         
   2   9   9        190.21        186.77         2.55 o                         
   3   9   9        129.04        142.23         2.33 o                         
   4   9   9         10.10         12.10         1.21 o                         
   5   9   9        206.89        176.87         3.54 o                         
   6   9   9         18.65         20.20         1.70 o                         
   7   9   9         36.11         35.50         2.87 o                         
   8   9   9          3.03          4.21         1.76 o                         
   9   9   9          1.59          1.96         1.84 o                         
  10   9   9          2.50         -0.95         1.91 o                         
 -10  10   9         43.10         34.91         3.42 o                         
  -9  10   9          5.88          2.24         1.80 o                         
  -8  10   9        152.47        160.79         4.89 o                         
  -7  10   9         27.03         30.09         2.49 o                         
  -6  10   9         31.56         35.69         2.13 o                         
  -5  10   9         90.05         84.37         2.59 o                         
  -4  10   9        158.17        152.95         3.21 o                         
  -3  10   9        211.75        192.88         3.18 o                         
  -2  10   9         61.15         53.56         1.56 o                         
  -1  10   9         49.56         48.02         1.52 o                         
   0  10   9        214.56        206.95         2.96 o                         
   1  10   9         49.62         52.59         1.61 o                         
   2  10   9         61.09         55.60         1.72 o                         
   3  10   9        212.34        188.68         3.04 o                         
   4  10   9        157.88        150.36         3.32 o                         
   5  10   9         90.16         88.28         2.69 o                         
   6  10   9         31.65         30.43         2.06 o                         
   7  10   9         26.96         30.48         2.48 o                         
   8  10   9        152.42        166.96         5.33 o                         
   9  10   9          5.89          2.19         1.90 o                         
  10  10   9         42.99         31.93         4.47 o                         
 -10  11   9          9.73         12.36         2.74 o                         
  -9  11   9         10.21          4.89         2.12 o                         
  -8  11   9         17.22         16.05         2.19 o                         
  -7  11   9          9.99          8.25         1.63 o                         
  -6  11   9         31.92         28.47         2.28 o                         
  -5  11   9         48.26         49.93         2.32 o                         
  -4  11   9          7.13          4.18         1.08 o                         
  -3  11   9        127.89        109.16         2.40 o                         
  -2  11   9         82.81         86.02         2.16 o                         
  -1  11   9        167.47        178.81         2.93 o                         
   0  11   9         60.13         69.05         1.77 o                         
   1  11   9        167.31        177.97         2.95 o                         
   2  11   9         82.77         87.65         2.12 o                         
   3  11   9        128.20        108.57         2.53 o                         
   4  11   9          7.21          3.63         1.05 o                         
   5  11   9         48.15         47.34         2.33 o                         
   6  11   9         31.78         30.65         2.46 o                         
   7  11   9          9.93          7.56         2.00 o                         
   8  11   9         17.30         15.05         2.25 o                         
   9  11   9         10.30         11.95         2.49 o                         
  10  11   9          9.70          9.50         3.01 o                         
  -9  12   9         33.51         32.42         3.43 o                         
  -8  12   9          9.21         11.24         2.17 o                         
  -7  12   9          4.61          0.19         1.48 o                         
  -6  12   9          6.73          6.28         1.51 o                         
  -5  12   9          8.80          4.63         1.48 o                         
  -4  12   9          0.19          0.44         1.00 o                         
  -3  12   9        231.12        218.12         4.09 o                         
  -2  12   9         26.52         21.53         1.33 o                         
  -1  12   9        292.02        267.08         3.69 o                         
   0  12   9         97.62        107.94         2.26 o                         
   1  12   9        292.52        268.11         3.94 o                         
   2  12   9         26.62         22.82         1.45 o                         
   3  12   9        231.58        224.98         3.99 o                         
   4  12   9          0.19          0.56         0.98 o                         
   5  12   9          8.86          7.89         1.47 o                         
   6  12   9          6.71          3.14         1.65 o                         
   7  12   9          4.58          3.53         1.60 o                         
   8  12   9          9.23          7.57         1.93 o                         
   9  12   9         33.58         24.58         3.18 o                         
  -9  13   9          4.03          2.10         2.52 o                         
  -8  13   9          7.36          5.29         2.08 o                         
  -7  13   9         53.30         59.32         3.19 o                         
  -6  13   9         30.32         30.27         2.57 o                         
  -5  13   9         11.62          8.61         1.68 o                         
  -4  13   9         26.50         24.96         2.03 o                         
  -3  13   9         92.83         92.85         2.78 o                         
  -2  13   9        113.15        108.54         2.75 o                         
  -1  13   9         42.39         47.44         2.25 o                         
   0  13   9          2.61          1.34         1.00 o                         
   1  13   9         42.13         45.94         1.69 o                         
   2  13   9        113.28        110.11         2.52 o                         
   3  13   9         92.77         93.10         2.66 o                         
   4  13   9         26.49         22.71         1.82 o                         
   5  13   9         11.68         12.96         1.95 o                         
   6  13   9         30.28         29.99         3.21 o                         
   7  13   9         53.10         58.18         3.48 o                         
   8  13   9          7.34          4.23         1.97 o                         
   9  13   9          4.03          4.53         2.57 o                         
  -8  14   9         49.58         51.37         4.14 o                         
  -7  14   9          9.40          5.81         1.96 o                         
  -6  14   9         63.79         58.57         3.38 o                         
  -5  14   9          8.56          9.08         1.72 o                         
  -4  14   9          9.06          7.43         1.52 o                         
  -3  14   9        109.89        116.56         3.50 o                         
  -2  14   9         79.25         80.40         3.20 o                         
  -1  14   9         39.12         41.30         2.16 o                         
   0  14   9        132.48        148.75         3.66 o                         
   1  14   9         39.28         40.18         2.05 o                         
   2  14   9         78.91         73.25         2.47 o                         
   3  14   9        109.79        119.50         3.24 o                         
   4  14   9          9.04          6.05         1.53 o                         
   5  14   9          8.56          9.16         1.84 o                         
   6  14   9         63.80         65.06         3.57 o                         
   7  14   9          9.32          6.77         1.96 o                         
   8  14   9         49.58         48.31         4.26 o                         
  -8  15   9         30.36         28.20         3.49 o                         
  -7  15   9         35.04         28.86         2.92 o                         
  -6  15   9        328.32        359.86         7.69 o                         
  -5  15   9         54.39         57.39         3.36 o                         
  -4  15   9         25.51         22.54         2.69 o                         
  -3  15   9          2.76          3.10         1.32 o                         
  -2  15   9         62.15         68.64         3.31 o                         
  -1  15   9          5.70          2.82         1.32 o                         
   0  15   9         40.38         45.80         2.39 o                         
   1  15   9          5.72          3.17         1.19 o                         
   2  15   9         62.23         64.08         2.57 o                         
   3  15   9          2.79          1.91         1.29 o                         
   4  15   9         25.42         24.70         2.21 o                         
   5  15   9         54.64         58.99         3.23 o                         
   6  15   9        328.40        342.32         7.90 o                         
   7  15   9         34.97         30.50         3.22 o                         
   8  15   9         30.50         30.57         3.55 o                         
  -7  16   9          5.07          5.81         2.40 o                         
  -6  16   9          8.81          3.53         2.01 o                         
  -5  16   9         50.95         54.09         3.57 o                         
  -4  16   9          3.04          0.48         1.48 o                         
  -3  16   9         38.30         34.77         2.90 o                         
  -2  16   9         11.73         11.46         2.07 o                         
  -1  16   9         29.29         29.68         2.33 o                         
   0  16   9          4.11          3.92         1.39 o                         
   1  16   9         29.36         28.70         2.01 o                         
   2  16   9         11.69         11.99         1.89 o                         
   3  16   9         38.45         35.60         2.31 o                         
   4  16   9          3.02          2.85         1.56 o                         
   5  16   9         50.95         51.01         4.06 o                         
   6  16   9          8.87          3.21         2.10 o                         
   7  16   9          5.06          5.75         2.35 o                         
  -6  17   9         30.48         28.32         3.53 o                         
  -5  17   9         11.50         12.40         2.25 o                         
  -4  17   9         69.79         67.23         3.58 o                         
  -3  17   9         72.83         79.34         4.07 o                         
  -2  17   9         11.27         11.06         2.53 o                         
  -1  17   9        179.25        204.54         5.55 o                         
   0  17   9         38.73         47.71         2.83 o                         
   1  17   9        179.19        188.58         5.03 o                         
   2  17   9         11.26          8.92         2.07 o                         
   3  17   9         72.89         77.17         3.83 o                         
   4  17   9         69.75         69.32         4.40 o                         
   5  17   9         11.43          9.19         2.29 o                         
   6  17   9         30.51         24.45         3.00 o                         
  -5  18   9          1.33          0.11         2.09 o                         
  -4  18   9         34.13         33.53         3.88 o                         
  -3  18   9          6.84          3.97         2.29 o                         
  -2  18   9         21.87         24.00         3.05 o                         
  -1  18   9         30.66         30.75         3.18 o                         
   0  18   9          2.60          3.90         1.94 o                         
   1  18   9         30.59         28.70         2.91 o                         
   2  18   9         21.91         22.36         2.66 o                         
   3  18   9          6.80          4.32         2.05 o                         
   4  18   9         34.16         30.05         2.87 o                         
   5  18   9          1.34          1.64         2.51 o                         
  -4  19   9         32.91         31.31         4.31 o                         
  -3  19   9          5.47          5.29         2.91 o                         
  -2  19   9         86.92        111.12         8.61 o                         
  -1  19   9         10.32          7.55         3.62 o                         
   0  19   9         54.43         63.89         4.80 o                         
   1  19   9         10.33          2.90         2.34 o                         
   2  19   9         87.07         98.81         4.95 o                         
   3  19   9          5.52          6.68         2.53 o                         
   4  19   9         32.87         39.17         3.20 o                         
  -2  20   9         42.31         45.84         4.66 o                         
  -1  20   9          0.15         -0.70         2.79 o                         
   0  20   9         38.90         36.24         4.71 o                         
   1  20   9          0.15         -1.49         2.88 o                         
   2  20   9         42.33         42.25         4.74 o                         
   0   0  10        659.18        676.88         6.79 o                         
   1   0  10          5.02          2.98         0.43 o                         
   2   0  10        318.78        321.50         2.71 o                         
   3   0  10         99.10        106.87         1.54 o                         
   4   0  10        280.70        274.37         3.04 o                         
   5   0  10         90.30         87.07         1.82 o                         
   6   0  10         99.95        100.78         2.23 o                         
   7   0  10         25.03         20.65         1.50 o                         
   8   0  10         62.30         66.93         2.65 o                         
   9   0  10          6.19          6.10         1.56 o                         
  10   0  10         12.40         12.47         2.40 o                         
  11   0  10         23.05         21.51         3.39 o                         
 -11   1  10         19.29         15.68         3.81 o                         
 -10   1  10        140.20        151.31         5.60 o                         
  -9   1  10         41.56         41.94         2.71 o                         
  -8   1  10         33.81         32.33         2.00 o                         
  -7   1  10        111.41        104.79         2.55 o                         
  -6   1  10        226.64        218.28         3.37 o                         
  -5   1  10        308.97        296.64         3.39 o                         
  -4   1  10         96.37         91.58         1.70 o                         
  -3   1  10         20.64         18.45         0.74 o                         
  -2   1  10        724.75        765.89         5.34 o                         
  -1   1  10        135.27        141.16         1.64 o                         
   0   1  10        404.87        485.84         3.60 o                         
   1   1  10        135.72        142.25         1.54 o                         
   2   1  10        725.87        766.76         5.21 o                         
   3   1  10         20.56         19.28         0.79 o                         
   4   1  10         96.24         93.80         1.60 o                         
   5   1  10        308.45        295.72         3.68 o                         
   6   1  10        226.43        222.31         3.36 o                         
   7   1  10        111.50        107.46         2.78 o                         
   8   1  10         33.74         31.15         2.13 o                         
   9   1  10         41.52         40.88         2.51 o                         
  10   1  10        140.08        148.03         5.35 o                         
  11   1  10         19.32         14.91         3.17 o                         
 -11   2  10          9.11          2.64         2.90 o                         
 -10   2  10         38.67         39.32         3.18 o                         
  -9   2  10         88.88         95.27         3.61 o                         
  -8   2  10         12.96         12.03         1.46 o                         
  -7   2  10         41.46         43.24         1.93 o                         
  -6   2  10         27.48         20.74         1.30 o                         
  -5   2  10        447.59        419.50         4.30 o                         
  -4   2  10          2.61          2.49         0.56 o                         
  -3   2  10        101.95        109.85         1.58 o                         
  -2   2  10        145.97        154.57         1.74 o                         
  -1   2  10        243.44        253.97         2.30 o                         
   0   2  10        227.45        244.39         2.30 o                         
   1   2  10        243.45        257.83         2.31 o                         
   2   2  10        145.87        155.59         2.08 o                         
   3   2  10        101.76        108.65         1.53 o                         
   4   2  10          2.68          3.11         0.62 o                         
   5   2  10        447.13        419.03         4.64 o                         
   6   2  10         27.37         23.45         1.30 o                         
   7   2  10         41.50         41.18         2.00 o                         
   8   2  10         13.06         11.47         1.55 o                         
   9   2  10         89.04         96.82         3.59 o                         
  10   2  10         38.74         28.18         3.07 o                         
  11   2  10          9.12         11.96         2.96 o                         
 -11   3  10          5.38          7.16         2.82 o                         
 -10   3  10         38.36         42.66         3.06 o                         
  -9   3  10          1.06         -0.71         1.34 o                         
  -8   3  10        121.65        123.77         3.27 o                         
  -7   3  10         24.11         22.65         1.51 o                         
  -6   3  10        362.59        341.79         4.27 o                         
  -5   3  10        547.97        521.22         5.22 o                         
  -4   3  10         98.45        101.83         1.71 o                         
  -3   3  10        105.42        108.58         1.56 o                         
  -2   3  10         77.61         83.12         1.36 o                         
  -1   3  10        302.57        300.27         2.56 o                         
   0   3  10         48.58         56.00         1.00 o                         
   1   3  10        303.26        306.37         2.60 o                         
   2   3  10         77.81         83.36         1.32 o                         
   3   3  10        105.56        105.52         1.56 o                         
   4   3  10         98.80         99.41         1.85 o                         
   5   3  10        547.18        523.32         5.42 o                         
   6   3  10        362.59        351.58         4.71 o                         
   7   3  10         24.01         23.06         1.65 o                         
   8   3  10        121.59        126.58         3.44 o                         
   9   3  10          1.07          0.61         1.56 o                         
  10   3  10         38.48         38.12         3.29 o                         
  11   3  10          5.41          4.70         2.25 o                         
 -11   4  10          6.73          3.91         2.56 o                         
 -10   4  10          5.51          1.10         1.91 o                         
  -9   4  10         80.58         72.23         4.07 o                         
  -8   4  10         75.86         87.65         3.23 o                         
  -7   4  10         18.30         11.47         1.31 o                         
  -6   4  10        276.04        274.71         3.70 o                         
  -5   4  10          1.17          0.17         0.66 o                         
  -4   4  10        168.50        127.94         1.93 o                         
  -3   4  10         70.42         73.33         1.33 o                         
  -2   4  10         92.47         78.62         1.42 o                         
  -1   4  10        722.91        715.94         5.18 o                         
   0   4  10        206.46        203.43         2.00 o                         
   1   4  10        723.59        724.14         5.34 o                         
   2   4  10         92.16         79.63         1.38 o                         
   3   4  10         70.03         71.76         1.30 o                         
   4   4  10        168.37        132.72         2.05 o                         
   5   4  10          1.15          1.14         0.75 o                         
   6   4  10        276.01        280.49         4.44 o                         
   7   4  10         18.30         13.46         1.46 o                         
   8   4  10         75.91         81.12         3.22 o                         
   9   4  10         80.52         75.48         4.09 o                         
  10   4  10          5.52          3.53         2.06 o                         
  11   4  10          6.72          1.71         2.29 o                         
 -11   5  10         95.78        106.92         7.32 o                         
 -10   5  10          6.07          6.60         2.37 o                         
  -9   5  10         47.80         52.95         3.67 o                         
  -8   5  10          8.80          9.97         1.53 o                         
  -7   5  10         73.80         72.83         2.58 o                         
  -6   5  10        337.81        328.73         4.36 o                         
  -5   5  10        170.66        168.21         2.64 o                         
  -4   5  10         40.19         34.68         1.20 o                         
  -3   5  10        246.85        236.89         2.60 o                         
  -2   5  10        529.12        490.05         4.21 o                         
  -1   5  10         15.30         11.58         0.70 o                         
   0   5  10         22.61         29.81         0.85 o                         
   1   5  10         15.19         11.04         0.59 o                         
   2   5  10        529.70        485.45         3.85 o                         
   3   5  10        246.59        237.22         2.66 o                         
   4   5  10         40.21         37.08         1.46 o                         
   5   5  10        170.54        164.51         2.76 o                         
   6   5  10        337.94        330.08         4.84 o                         
   7   5  10         73.79         72.72         2.67 o                         
   8   5  10          8.83          9.65         1.81 o                         
   9   5  10         47.83         55.60         3.51 o                         
  10   5  10          6.12          7.62         2.18 o                         
  11   5  10         95.59        106.90         6.59 o                         
 -11   6  10         35.80         31.58         3.86 o                         
 -10   6  10         14.57         14.41         3.00 o                         
  -9   6  10         10.30          6.02         1.77 o                         
  -8   6  10         23.82         23.70         2.12 o                         
  -7   6  10          4.51          2.11         1.15 o                         
  -6   6  10        130.93        128.51         2.87 o                         
  -5   6  10         71.57         74.04         1.97 o                         
  -4   6  10        273.97        250.77         3.16 o                         
  -3   6  10        133.88        128.05         2.00 o                         
  -2   6  10        357.24        362.32         3.33 o                         
  -1   6  10        131.18        119.78         1.68 o                         
   0   6  10       2126.46       2060.12        13.63 o                         
   1   6  10        131.23        118.38         1.65 o                         
   2   6  10        357.57        363.69         3.23 o                         
   3   6  10        134.15        130.22         1.85 o                         
   4   6  10        273.32        247.96         3.36 o                         
   5   6  10         71.83         75.77         2.19 o                         
   6   6  10        130.65        130.50         3.45 o                         
   7   6  10          4.53          4.49         1.26 o                         
   8   6  10         23.91         26.08         2.39 o                         
   9   6  10         10.18          9.20         2.12 o                         
  10   6  10         14.56         11.34         2.42 o                         
  11   6  10         35.86         28.81         4.44 o                         
 -11   7  10        105.14        118.89         5.97 o                         
 -10   7  10         44.61         47.27         3.66 o                         
  -9   7  10          4.11          4.25         1.72 o                         
  -8   7  10         34.48         36.12         2.54 o                         
  -7   7  10         72.33         74.23         2.75 o                         
  -6   7  10        184.98        182.06         3.59 o                         
  -5   7  10        108.16        108.16         2.56 o                         
  -4   7  10        156.37        152.52         2.63 o                         
  -3   7  10         18.26         25.61         1.24 o                         
  -2   7  10         15.80         14.42         0.83 o                         
  -1   7  10        399.67        373.21         3.69 o                         
   0   7  10        585.28        588.15         4.95 o                         
   1   7  10        399.06        371.16         3.69 o                         
   2   7  10         15.69         14.85         0.79 o                         
   3   7  10         18.24         29.49         1.15 o                         
   4   7  10        156.28        154.43         2.58 o                         
   5   7  10        108.34        110.76         2.76 o                         
   6   7  10        185.17        170.70         3.68 o                         
   7   7  10         72.33         72.60         2.81 o                         
   8   7  10         34.47         37.63         3.13 o                         
   9   7  10          4.11          3.27         1.82 o                         
  10   7  10         44.51         40.98         3.64 o                         
  11   7  10        105.06        127.47         6.11 o                         
 -10   8  10         11.38          9.67         2.40 o                         
  -9   8  10         41.29         45.81         3.21 o                         
  -8   8  10         20.59         16.40         2.07 o                         
  -7   8  10         78.36         83.21         3.08 o                         
  -6   8  10          7.59          5.17         1.22 o                         
  -5   8  10         50.35         46.88         2.12 o                         
  -4   8  10         96.15         82.93         2.35 o                         
  -3   8  10         54.80         55.21         1.70 o                         
  -2   8  10        229.44        198.15         2.83 o                         
  -1   8  10         53.29         52.22         1.51 o                         
   0   8  10        257.54        221.71         2.71 o                         
   1   8  10         53.14         52.96         1.38 o                         
   2   8  10        229.30        200.84         2.73 o                         
   3   8  10         55.05         56.56         1.58 o                         
   4   8  10         96.33         86.18         2.41 o                         
   5   8  10         50.41         47.95         2.18 o                         
   6   8  10          7.59          6.79         1.27 o                         
   7   8  10         78.53         83.15         3.49 o                         
   8   8  10         20.63         14.12         2.38 o                         
   9   8  10         41.27         34.62         2.92 o                         
  10   8  10         11.33          9.56         2.63 o                         
 -10   9  10         43.21         37.15         3.79 o                         
  -9   9  10         27.17         16.37         2.20 o                         
  -8   9  10         81.81         89.97         3.90 o                         
  -7   9  10         61.88         73.21         3.11 o                         
  -6   9  10          6.38          6.15         1.27 o                         
  -5   9  10         23.12         22.79         1.69 o                         
  -4   9  10         64.39         62.47         2.16 o                         
  -3   9  10         38.25         36.19         1.64 o                         
  -2   9  10         24.05         28.65         1.28 o                         
  -1   9  10        120.13        115.20         2.11 o                         
   0   9  10        383.99        346.90         4.07 o                         
   1   9  10        120.38        114.23         2.12 o                         
   2   9  10         24.07         26.25         1.20 o                         
   3   9  10         38.26         38.13         1.56 o                         
   4   9  10         64.45         64.92         2.26 o                         
   5   9  10         23.06         22.95         1.70 o                         
   6   9  10          6.42          6.89         1.31 o                         
   7   9  10         61.83         68.15         3.40 o                         
   8   9  10         81.68         94.80         4.29 o                         
   9   9  10         27.18         23.32         2.78 o                         
  10   9  10         43.25         37.91         4.26 o                         
 -10  10  10         17.62         12.24         2.76 o                         
  -9  10  10         33.27         31.72         2.83 o                         
  -8  10  10         16.12         13.03         2.05 o                         
  -7  10  10         18.44         18.77         1.87 o                         
  -6  10  10         87.97         92.10         3.38 o                         
  -5  10  10        105.81         98.83         2.92 o                         
  -4  10  10        114.19        117.58         2.90 o                         
  -3  10  10         28.53         30.19         1.58 o                         
  -2  10  10         31.94         31.26         1.51 o                         
  -1  10  10        129.83        113.20         2.26 o                         
   0  10  10        111.78        100.64         2.11 o                         
   1  10  10        130.04        119.63         2.22 o                         
   2  10  10         31.92         30.99         1.41 o                         
   3  10  10         28.64         30.14         1.65 o                         
   4  10  10        114.10        114.29         2.94 o                         
   5  10  10        105.67         96.02         2.87 o                         
   6  10  10         87.66         84.49         3.65 o                         
   7  10  10         18.34         16.18         2.18 o                         
   8  10  10         16.17         16.30         2.40 o                         
   9  10  10         33.08         32.70         3.19 o                         
  10  10  10         17.67          9.51         3.03 o                         
  -9  11  10          1.94         -1.63         1.80 o                         
  -8  11  10          9.13          9.11         2.06 o                         
  -7  11  10          9.77          6.55         1.76 o                         
  -6  11  10         28.98         21.35         1.91 o                         
  -5  11  10         23.47         21.17         1.83 o                         
  -4  11  10         42.84         37.01         2.14 o                         
  -3  11  10        123.32        126.40         3.10 o                         
  -2  11  10        268.77        249.14         4.00 o                         
  -1  11  10        232.56        241.26         3.70 o                         
   0  11  10        758.83        723.32         7.70 o                         
   1  11  10        232.47        241.87         3.62 o                         
   2  11  10        269.05        245.08         3.65 o                         
   3  11  10        123.13        126.30         2.96 o                         
   4  11  10         42.86         35.57         1.98 o                         
   5  11  10         23.54         20.95         1.71 o                         
   6  11  10         29.03         25.43         2.34 o                         
   7  11  10          9.80         14.82         2.28 o                         
   8  11  10          9.11          2.97         1.91 o                         
   9  11  10          1.94         -0.90         1.85 o                         
  -9  12  10         45.55         41.01         4.38 o                         
  -8  12  10         39.54         38.19         3.15 o                         
  -7  12  10         29.65         28.16         2.48 o                         
  -6  12  10        122.37        121.17         3.64 o                         
  -5  12  10         34.42         32.13         2.12 o                         
  -4  12  10          2.13          1.73         1.15 o                         
  -3  12  10        176.78        176.38         3.82 o                         
  -2  12  10          3.60         -0.49         0.82 o                         
  -1  12  10         86.70         93.59         2.32 o                         
   0  12  10          3.29          1.59         0.82 o                         
   1  12  10         87.01         92.11         2.30 o                         
   2  12  10          3.63          1.70         0.89 o                         
   3  12  10        176.63        180.78         3.72 o                         
   4  12  10          2.13          2.12         1.11 o                         
   5  12  10         34.34         34.27         2.32 o                         
   6  12  10        122.21        126.83         4.52 o                         
   7  12  10         29.56         27.25         2.75 o                         
   8  12  10         39.50         38.07         3.18 o                         
   9  12  10         45.43         36.76         4.27 o                         
  -8  13  10          4.02          4.27         2.05 o                         
  -7  13  10          1.66          1.34         1.55 o                         
  -6  13  10         14.54         11.47         1.74 o                         
  -5  13  10         19.37         16.18         1.96 o                         
  -4  13  10         64.63         65.01         3.36 o                         
  -3  13  10         92.94         98.62         2.96 o                         
  -2  13  10        153.62        149.76         3.39 o                         
  -1  13  10        104.79        112.12         3.05 o                         
   0  13  10        483.05        461.20         6.17 o                         
   1  13  10        104.99        109.76         2.67 o                         
   2  13  10        153.66        148.27         3.05 o                         
   3  13  10         93.08         99.59         2.80 o                         
   4  13  10         64.84         60.92         2.82 o                         
   5  13  10         19.41         18.42         2.12 o                         
   6  13  10         14.51          8.30         1.94 o                         
   7  13  10          1.66          1.71         1.73 o                         
   8  13  10          4.07          4.98         2.05 o                         
  -8  14  10          7.34          3.42         2.39 o                         
  -7  14  10          9.01          7.41         2.02 o                         
  -6  14  10         25.61         31.57         2.56 o                         
  -5  14  10         17.95         20.32         2.08 o                         
  -4  14  10         13.93         11.98         1.79 o                         
  -3  14  10         40.52         42.36         2.48 o                         
  -2  14  10        120.90        121.47         4.51 o                         
  -1  14  10         38.24         38.07         2.37 o                         
   0  14  10         35.47         39.74         2.23 o                         
   1  14  10         38.13         39.51         2.09 o                         
   2  14  10        120.75        123.00         3.18 o                         
   3  14  10         40.55         41.24         2.44 o                         
   4  14  10         13.83         12.44         1.81 o                         
   5  14  10         18.00         18.39         2.31 o                         
   6  14  10         25.71         24.62         2.53 o                         
   7  14  10          9.08          5.93         2.07 o                         
   8  14  10          7.31          4.06         2.26 o                         
  -7  15  10          4.34          1.95         2.27 o                         
  -6  15  10         48.15         49.01         3.30 o                         
  -5  15  10         12.59         12.40         1.97 o                         
  -4  15  10         94.34        100.86         3.73 o                         
  -3  15  10         20.14         23.60         2.15 o                         
  -2  15  10        245.59        257.00         6.15 o                         
  -1  15  10         10.07          5.83         1.66 o                         
   0  15  10        107.40        116.38         3.17 o                         
   1  15  10         10.09          4.49         1.51 o                         
   2  15  10        245.57        254.78         5.22 o                         
   3  15  10         20.08         27.32         2.09 o                         
   4  15  10         94.40         98.59         3.76 o                         
   5  15  10         12.49         12.23         2.01 o                         
   6  15  10         48.16         42.80         3.51 o                         
   7  15  10          4.35          2.68         2.58 o                         
  -7  16  10          0.05          0.38         2.09 o                         
  -6  16  10         55.04         52.98         3.55 o                         
  -5  16  10         48.72         57.49         3.71 o                         
  -4  16  10        146.58        164.89         4.68 o                         
  -3  16  10         73.11         69.26         3.83 o                         
  -2  16  10        174.35        181.19         5.12 o                         
  -1  16  10         22.95         17.79         2.41 o                         
   0  16  10         36.98         32.85         2.38 o                         
   1  16  10         22.89         17.35         1.94 o                         
   2  16  10        174.53        179.03         4.90 o                         
   3  16  10         73.17         74.12         3.20 o                         
   4  16  10        146.73        165.94         4.79 o                         
   5  16  10         48.62         52.91         3.59 o                         
   6  16  10         54.98         56.51         4.00 o                         
   7  16  10          0.05         -2.22         2.26 o                         
  -6  17  10          9.86          9.29         2.59 o                         
  -5  17  10         33.01         28.92         2.93 o                         
  -4  17  10         25.26         23.99         3.37 o                         
  -3  17  10         43.61         46.34         3.67 o                         
  -2  17  10        148.20        154.16         5.93 o                         
  -1  17  10         57.29         63.24         3.62 o                         
   0  17  10         10.88          8.09         2.01 o                         
   1  17  10         57.42         55.43         3.46 o                         
   2  17  10        148.23        162.82         4.94 o                         
   3  17  10         43.68         41.64         2.71 o                         
   4  17  10         25.26         24.52         2.52 o                         
   5  17  10         33.11         32.41         3.24 o                         
   6  17  10          9.87          9.73         2.96 o                         
  -5  18  10         13.96          6.78         2.75 o                         
  -4  18  10         17.18         15.50         3.15 o                         
  -3  18  10         10.65          5.77         2.69 o                         
  -2  18  10         45.26         43.97         3.84 o                         
  -1  18  10         44.21         49.19         4.05 o                         
   0  18  10         84.12         89.64         5.65 o                         
   1  18  10         44.25         55.32         3.80 o                         
   2  18  10         45.32         42.80         3.25 o                         
   3  18  10         10.60          9.25         2.37 o                         
   4  18  10         17.15         15.52         2.37 o                         
   5  18  10         13.96         10.74         2.53 o                         
  -3  19  10        139.53        160.99         7.28 o                         
  -2  19  10         10.90         12.46         3.52 o                         
  -1  19  10          7.44          7.44         3.21 o                         
   0  19  10          0.43          0.99         2.81 o                         
   1  19  10          7.45          9.54         3.08 o                         
   2  19  10         10.82         12.12         3.12 o                         
   3  19  10        139.61        159.52         6.71 o                         
   1   0  11          0.89         -0.39         0.39 o                         
   2   0  11         26.33         27.97         0.91 o                         
   3   0  11         24.15         15.59         0.84 o                         
   4   0  11         62.75         74.19         1.66 o                         
   5   0  11        805.31        765.78         7.58 o                         
   6   0  11        155.32        150.39         2.88 o                         
   7   0  11          2.38          4.93         1.13 o                         
   8   0  11         10.50          8.85         1.77 o                         
   9   0  11         30.29         39.42         2.77 o                         
  10   0  11        156.85        172.11         5.84 o                         
  11   0  11         22.20         19.14         3.83 o                         
 -11   1  11          9.15          5.50         3.00 o                         
 -10   1  11         36.50         34.40         3.16 o                         
  -9   1  11         19.23         18.71         2.20 o                         
  -8   1  11          6.49          3.25         1.33 o                         
  -7   1  11          3.83          4.02         1.07 o                         
  -6   1  11         51.75         52.71         1.92 o                         
  -5   1  11         69.46         58.39         1.60 o                         
  -4   1  11         25.39         24.98         1.12 o                         
  -3   1  11         53.61         45.98         1.31 o                         
  -2   1  11        197.79        199.89         2.24 o                         
  -1   1  11        341.25        347.85         3.08 o                         
   0   1  11         24.37         27.61         0.87 o                         
   1   1  11        341.55        348.03         3.08 o                         
   2   1  11        198.14        200.18         2.12 o                         
   3   1  11         53.59         44.56         1.28 o                         
   4   1  11         25.46         24.17         1.20 o                         
   5   1  11         69.28         57.57         1.75 o                         
   6   1  11         51.85         54.43         1.89 o                         
   7   1  11          3.91          5.88         1.30 o                         
   8   1  11          6.50          4.54         1.44 o                         
   9   1  11         19.31         16.17         2.04 o                         
  10   1  11         36.61         24.88         3.16 o                         
  11   1  11          9.12          2.94         2.93 o                         
 -11   2  11          6.65         -0.50         5.86 o                         
 -10   2  11         21.41         12.85         2.51 o                         
  -9   2  11         40.72         41.68         3.05 o                         
  -8   2  11          4.50          5.87         1.52 o                         
  -7   2  11        158.55        153.76         3.15 o                         
  -6   2  11         44.03         40.45         1.86 o                         
  -5   2  11        955.35        916.44         8.47 o                         
  -4   2  11         13.92         20.11         0.99 o                         
  -3   2  11        319.03        287.37         3.16 o                         
  -2   2  11         22.72         24.80         0.92 o                         
  -1   2  11          3.77          1.69         0.47 o                         
   0   2  11       2557.90       2476.25        16.14 o                         
   1   2  11          3.78          2.31         0.45 o                         
   2   2  11         22.66         24.34         0.90 o                         
   3   2  11        319.20        287.54         3.26 o                         
   4   2  11         13.88         19.34         1.02 o                         
   5   2  11        955.59        902.44         8.37 o                         
   6   2  11         43.94         41.78         1.79 o                         
   7   2  11        158.32        163.21         3.59 o                         
   8   2  11          4.49          6.02         1.46 o                         
   9   2  11         40.64         37.62         3.02 o                         
  10   2  11         21.44         20.90         2.98 o                         
  11   2  11          6.62          8.66         3.18 o                         
 -11   3  11         27.43         18.12         3.58 o                         
 -10   3  11         41.32         42.58         3.54 o                         
  -9   3  11         14.06         13.46         2.04 o                         
  -8   3  11          8.38          6.24         1.51 o                         
  -7   3  11        205.89        200.91         3.83 o                         
  -6   3  11         55.54         51.42         2.03 o                         
  -5   3  11        204.56        186.88         2.95 o                         
  -4   3  11        352.55        337.74         3.84 o                         
  -3   3  11         97.26        100.00         1.76 o                         
  -2   3  11        503.48        481.07         4.28 o                         
  -1   3  11        107.42         98.36         1.57 o                         
   0   3  11         99.69        110.12         1.61 o                         
   1   3  11        107.74         99.75         1.57 o                         
   2   3  11        503.46        476.36         4.27 o                         
   3   3  11         97.37        101.95         1.77 o                         
   4   3  11        351.98        333.23         4.00 o                         
   5   3  11        204.22        185.68         2.99 o                         
   6   3  11         55.34         52.01         2.36 o                         
   7   3  11        205.23        206.72         4.20 o                         
   8   3  11          8.38          8.39         1.91 o                         
   9   3  11         14.03         14.34         2.63 o                         
  10   3  11         41.32         35.75         3.78 o                         
  11   3  11         27.41         19.92         3.12 o                         
 -11   4  11          0.64          0.71         2.64 o                         
 -10   4  11          9.26          9.62         2.19 o                         
  -9   4  11          4.10          4.51         1.91 o                         
  -8   4  11         22.06         25.05         2.01 o                         
  -7   4  11          3.79          1.57         1.09 o                         
  -6   4  11         12.29          8.75         1.13 o                         
  -5   4  11        504.08        464.33         5.41 o                         
  -4   4  11        591.88        538.43         5.45 o                         
  -3   4  11        290.06        256.19         2.94 o                         
  -2   4  11        364.05        357.10         3.53 o                         
  -1   4  11        343.34        319.11         3.11 o                         
   0   4  11         63.54         66.72         1.29 o                         
   1   4  11        343.50        316.49         3.01 o                         
   2   4  11        364.59        359.12         3.39 o                         
   3   4  11        290.63        247.85         2.92 o                         
   4   4  11        591.43        539.23         5.58 o                         
   5   4  11        505.18        476.39         5.38 o                         
   6   4  11         12.33          9.64         1.29 o                         
   7   4  11          3.81          1.89         1.13 o                         
   8   4  11         22.24         14.86         2.04 o                         
   9   4  11          4.18          4.90         2.00 o                         
  10   4  11          9.22          9.66         2.26 o                         
  11   4  11          0.63          1.43         2.51 o                         
 -11   5  11          5.07          0.21         2.52 o                         
 -10   5  11         36.24         33.81         3.18 o                         
  -9   5  11         10.71         11.03         2.12 o                         
  -8   5  11         56.86         53.89         2.80 o                         
  -7   5  11        266.47        262.00         5.14 o                         
  -6   5  11        417.70        410.92         5.50 o                         
  -5   5  11         20.24         21.58         1.34 o                         
  -4   5  11        303.08        296.10         3.68 o                         
  -3   5  11        135.07        116.99         2.11 o                         
  -2   5  11        105.66        110.63         1.87 o                         
  -1   5  11        348.78        316.24         3.13 o                         
   0   5  11        479.87        431.88         3.76 o                         
   1   5  11        348.95        316.70         2.97 o                         
   2   5  11        105.02        112.18         2.01 o                         
   3   5  11        135.28        117.21         1.99 o                         
   4   5  11        303.79        292.06         3.71 o                         
   5   5  11         20.23         20.45         1.38 o                         
   6   5  11        417.63        419.12         5.92 o                         
   7   5  11        266.96        277.17         5.10 o                         
   8   5  11         56.90         57.38         3.22 o                         
   9   5  11         10.68         10.96         2.32 o                         
  10   5  11         36.24         32.09         3.16 o                         
  11   5  11          5.03          8.39         3.05 o                         
 -10   6  11          1.70          0.79         2.05 o                         
  -9   6  11         77.95         82.73         3.87 o                         
  -8   6  11        316.81        343.57         7.53 o                         
  -7   6  11         77.01         76.47         2.87 o                         
  -6   6  11         22.82         20.78         1.61 o                         
  -5   6  11        221.60        208.36         3.54 o                         
  -4   6  11         86.65         71.45         1.84 o                         
  -3   6  11        977.67        928.01         8.56 o                         
  -2   6  11        291.02        271.51         3.21 o                         
  -1   6  11         27.52         32.71         1.09 o                         
   0   6  11          0.41          0.44         0.53 o                         
   1   6  11         27.49         32.49         0.94 o                         
   2   6  11        291.45        275.68         2.85 o                         
   3   6  11        978.78        948.00         8.13 o                         
   4   6  11         86.80         69.69         1.82 o                         
   5   6  11        222.12        212.44         3.85 o                         
   6   6  11         22.74         21.04         1.72 o                         
   7   6  11         76.93         76.42         2.94 o                         
   8   6  11        316.88        336.17         7.95 o                         
   9   6  11         78.00         72.45         4.30 o                         
  10   6  11          1.69          0.84         2.01 o                         
 -10   7  11          5.03          4.92         2.37 o                         
  -9   7  11         53.42         56.08         3.31 o                         
  -8   7  11         29.09         28.12         2.36 o                         
  -7   7  11          6.96          9.67         1.63 o                         
  -6   7  11         20.35         23.57         1.71 o                         
  -5   7  11        142.04        138.40         2.97 o                         
  -4   7  11        137.35        129.50         2.96 o                         
  -3   7  11        403.04        359.46         4.52 o                         
  -2   7  11        334.86        332.80         3.68 o                         
  -1   7  11        223.32        200.72         2.77 o                         
   0   7  11        448.30        427.06         4.12 o                         
   1   7  11        223.69        202.84         2.66 o                         
   2   7  11        334.86        339.08         3.73 o                         
   3   7  11        403.20        363.18         4.25 o                         
   4   7  11        137.57        130.73         2.58 o                         
   5   7  11        142.33        134.01         3.13 o                         
   6   7  11         20.30         22.44         1.74 o                         
   7   7  11          7.04          4.69         1.58 o                         
   8   7  11         29.09         31.83         2.86 o                         
   9   7  11         53.62         52.25         3.86 o                         
  10   7  11          5.05          2.34         2.13 o                         
 -10   8  11         40.81         42.63         4.21 o                         
  -9   8  11         66.58         66.61         3.50 o                         
  -8   8  11         59.66         59.89         3.16 o                         
  -7   8  11         81.08         79.56         3.14 o                         
  -6   8  11         37.77         37.06         2.00 o                         
  -5   8  11         16.93         18.53         1.50 o                         
  -4   8  11         20.68         14.05         1.27 o                         
  -3   8  11        376.16        349.58         4.68 o                         
  -2   8  11        173.65        162.35         2.58 o                         
  -1   8  11          2.08          1.90         0.70 o                         
   0   8  11         12.73         10.03         0.89 o                         
   1   8  11          2.07          0.63         0.64 o                         
   2   8  11        173.91        165.61         2.58 o                         
   3   8  11        376.72        354.07         4.62 o                         
   4   8  11         20.85         18.35         1.46 o                         
   5   8  11         16.88         23.62         1.76 o                         
   6   8  11         37.71         33.50         2.16 o                         
   7   8  11         80.82         79.55         3.30 o                         
   8   8  11         59.92         60.66         3.84 o                         
   9   8  11         66.41         68.09         4.24 o                         
  10   8  11         40.73         41.10         5.00 o                         
 -10   9  11          9.79          7.52         2.55 o                         
  -9   9  11         42.99         46.40         3.38 o                         
  -8   9  11         56.96         53.12         3.19 o                         
  -7   9  11        191.56        196.30         4.47 o                         
  -6   9  11          8.59          3.57         1.57 o                         
  -5   9  11         46.55         46.99         2.16 o                         
  -4   9  11        177.99        162.47         3.26 o                         
  -3   9  11        122.12        115.62         3.08 o                         
  -2   9  11         24.47         27.13         1.47 o                         
  -1   9  11         95.50        111.48         2.27 o                         
   0   9  11         22.30         27.73         1.28 o                         
   1   9  11         95.41        108.98         2.19 o                         
   2   9  11         24.73         28.65         1.37 o                         
   3   9  11        121.90        110.25         2.47 o                         
   4   9  11        177.55        168.09         3.51 o                         
   5   9  11         46.40         50.40         2.38 o                         
   6   9  11          8.67          6.02         1.54 o                         
   7   9  11        191.41        189.30         5.19 o                         
   8   9  11         57.05         60.61         3.99 o                         
   9   9  11         43.05         38.25         3.66 o                         
  10   9  11          9.78          8.85         3.15 o                         
  -9  10  11         24.49         21.19         2.59 o                         
  -8  10  11         89.27        107.12         4.13 o                         
  -7  10  11          1.94          2.43         1.49 o                         
  -6  10  11         88.76         90.76         2.99 o                         
  -5  10  11          0.88         -0.11         1.03 o                         
  -4  10  11         26.91         25.91         1.75 o                         
  -3  10  11          6.82          5.54         1.11 o                         
  -2  10  11         24.33         17.32         1.62 o                         
  -1  10  11         45.30         46.41         1.74 o                         
   0  10  11        196.10        208.91         3.59 o                         
   1  10  11         45.44         50.98         1.78 o                         
   2  10  11         24.23         19.92         1.32 o                         
   3  10  11          6.88          4.62         1.07 o                         
   4  10  11         26.89         24.88         1.79 o                         
   5  10  11          0.92          1.11         1.14 o                         
   6  10  11         88.92         98.87         3.31 o                         
   7  10  11          1.93          1.57         1.54 o                         
   8  10  11         89.28        103.62         5.22 o                         
   9  10  11         24.57         25.92         3.32 o                         
  -9  11  11          9.39          4.40         2.43 o                         
  -8  11  11         31.52         28.45         2.90 o                         
  -7  11  11         14.59         11.05         2.01 o                         
  -6  11  11        168.20        182.67         4.24 o                         
  -5  11  11         24.74         20.44         1.94 o                         
  -4  11  11         49.35         55.33         2.45 o                         
  -3  11  11         80.62         77.44         2.73 o                         
  -2  11  11         83.84         80.31         2.51 o                         
  -1  11  11         74.38         75.16         2.30 o                         
   0  11  11         82.87         72.06         2.00 o                         
   1  11  11         74.58         76.55         2.04 o                         
   2  11  11         83.78         77.51         2.30 o                         
   3  11  11         80.68         91.63         2.74 o                         
   4  11  11         49.30         59.99         2.56 o                         
   5  11  11         24.59         20.02         1.98 o                         
   6  11  11        167.90        182.28         4.97 o                         
   7  11  11         14.62         13.52         2.27 o                         
   8  11  11         31.45         35.45         3.89 o                         
   9  11  11          9.40          7.06         2.94 o                         
  -9  12  11          7.04          5.00         2.32 o                         
  -8  12  11         51.69         53.68         3.66 o                         
  -7  12  11         67.26         61.72         3.38 o                         
  -6  12  11          4.64          3.02         1.61 o                         
  -5  12  11         21.56         19.14         1.89 o                         
  -4  12  11         16.74         15.20         1.87 o                         
  -3  12  11         22.03         18.65         1.78 o                         
  -2  12  11         12.48          6.89         1.25 o                         
  -1  12  11         15.58         16.94         1.36 o                         
   0  12  11          0.08         -0.78         0.78 o                         
   1  12  11         15.68         16.31         1.38 o                         
   2  12  11         12.39          9.05         1.29 o                         
   3  12  11         22.00         19.30         1.70 o                         
   4  12  11         16.68         15.79         1.81 o                         
   5  12  11         21.57         20.98         2.24 o                         
   6  12  11          4.64          2.99         1.83 o                         
   7  12  11         67.24         59.67         3.93 o                         
   8  12  11         51.57         50.62         4.24 o                         
   9  12  11          7.02          2.95         2.36 o                         
  -8  13  11         34.77         34.61         3.67 o                         
  -7  13  11          7.55          1.27         1.79 o                         
  -6  13  11        150.11        161.90         4.48 o                         
  -5  13  11         18.49         16.32         2.23 o                         
  -4  13  11         68.98         78.90         3.15 o                         
  -3  13  11         26.99         28.12         2.11 o                         
  -2  13  11         19.96         17.08         1.64 o                         
  -1  13  11         55.32         62.42         2.17 o                         
   0  13  11         18.70         13.12         1.24 o                         
   1  13  11         55.55         63.44         2.39 o                         
   2  13  11         19.84         18.71         1.62 o                         
   3  13  11         27.16         31.61         2.09 o                         
   4  13  11         69.00         75.02         2.98 o                         
   5  13  11         18.54         10.43         2.10 o                         
   6  13  11        150.07        164.16         6.30 o                         
   7  13  11          7.56          6.62         2.19 o                         
   8  13  11         34.77         30.99         4.59 o                         
  -8  14  11         33.65         33.46         4.87 o                         
  -7  14  11         14.11          7.67         2.21 o                         
  -6  14  11         31.49         35.02         2.83 o                         
  -5  14  11         25.84         23.84         2.29 o                         
  -4  14  11          0.43          2.03         1.41 o                         
  -3  14  11         41.73         42.24         2.85 o                         
  -2  14  11         20.46         22.24         2.30 o                         
  -1  14  11         80.83         84.55         3.64 o                         
   0  14  11        129.57        132.14         4.73 o                         
   1  14  11         80.87         84.73         2.39 o                         
   2  14  11         20.50         18.01         1.85 o                         
   3  14  11         41.85         43.60         2.34 o                         
   4  14  11          0.43         -0.67         1.33 o                         
   5  14  11         25.88         27.64         2.57 o                         
   6  14  11         31.54         31.51         3.15 o                         
   7  14  11         14.10         11.03         2.34 o                         
   8  14  11         33.68         26.22         3.71 o                         
  -7  15  11          2.95          4.36         2.49 o                         
  -6  15  11        116.66        124.42         4.76 o                         
  -5  15  11          9.02          7.25         1.96 o                         
  -4  15  11         59.66         65.43         3.29 o                         
  -3  15  11          9.00         10.70         1.93 o                         
  -2  15  11          7.88          8.84         2.17 o                         
  -1  15  11         10.15          9.70         1.90 o                         
   0  15  11          9.48          9.32         1.81 o                         
   1  15  11         10.15          8.14         1.76 o                         
   2  15  11          7.85          8.43         1.63 o                         
   3  15  11          8.99          7.94         1.65 o                         
   4  15  11         59.72         66.66         3.37 o                         
   5  15  11          9.08          7.45         1.95 o                         
   6  15  11        116.87        133.03         5.08 o                         
   7  15  11          2.94          0.94         2.13 o                         
  -6  16  11         71.14         72.79         4.88 o                         
  -5  16  11        268.42        305.92         8.98 o                         
  -4  16  11        149.41        158.39         4.89 o                         
  -3  16  11         11.79         11.89         2.25 o                         
  -2  16  11        166.86        186.20         5.72 o                         
  -1  16  11          4.14          4.67         1.81 o                         
   0  16  11          1.09         -1.36         1.36 o                         
   1  16  11          4.11          2.89         1.61 o                         
   2  16  11        166.97        186.70         5.67 o                         
   3  16  11         11.74          8.09         1.73 o                         
   4  16  11        149.61        166.68         4.93 o                         
   5  16  11        268.45        291.07         7.36 o                         
   6  16  11         71.10         73.83         4.87 o                         
  -5  17  11         10.99          9.77         2.36 o                         
  -4  17  11          5.93          8.55         2.46 o                         
  -3  17  11         27.18         29.40         3.31 o                         
  -2  17  11          1.88          0.72         2.06 o                         
  -1  17  11         71.30         71.23         4.49 o                         
   0  17  11         88.90        101.75         4.51 o                         
   1  17  11         71.15         69.26         4.02 o                         
   2  17  11          1.90          2.44         1.83 o                         
   3  17  11         27.27         24.70         3.06 o                         
   4  17  11          5.88          7.90         2.03 o                         
   5  17  11         11.00         10.54         3.19 o                         
  -4  18  11         58.38         62.28         6.00 o                         
  -3  18  11         60.70         63.38         4.66 o                         
  -2  18  11         13.54         12.91         3.34 o                         
  -1  18  11         80.76         85.09         6.29 o                         
   0  18  11          0.05         -0.04         2.21 o                         
   1  18  11         80.85         82.32         5.39 o                         
   2  18  11         13.49         11.81         2.53 o                         
   3  18  11         60.68         60.08         4.56 o                         
   4  18  11         58.49         56.04         3.88 o                         
  -2  19  11         11.38          7.15         3.33 o                         
  -1  19  11          5.94          9.71         3.41 o                         
   0  19  11         82.89         90.41         6.47 o                         
   1  19  11          5.95          1.69         3.07 o                         
   2  19  11         11.32          7.87         3.14 o                         
   0   0  12       1919.12       1876.92        18.41 o                         
   1   0  12         37.12         32.68         1.05 o                         
   2   0  12         77.20         65.04         1.58 o                         
   3   0  12          6.32          3.33         0.80 o                         
   4   0  12          0.03          0.20         0.70 o                         
   5   0  12          2.18          0.29         0.83 o                         
   6   0  12         37.91         37.45         1.80 o                         
   7   0  12          7.60          6.45         1.32 o                         
   8   0  12         10.62          9.62         1.56 o                         
   9   0  12        102.12         99.63         4.79 o                         
  10   0  12         58.03         68.83         4.91 o                         
  11   0  12          1.79          2.26         2.60 o                         
 -11   1  12         24.31         20.03         3.93 o                         
 -10   1  12          4.87          6.48         2.19 o                         
  -9   1  12         28.65         28.07         2.63 o                         
  -8   1  12         36.86         34.18         2.19 o                         
  -7   1  12         19.79         13.04         1.51 o                         
  -6   1  12        340.34        325.35         4.65 o                         
  -5   1  12         54.91         48.37         1.92 o                         
  -4   1  12        121.12        116.10         2.31 o                         
  -3   1  12        170.38        178.86         2.73 o                         
  -2   1  12        644.06        601.91         5.79 o                         
  -1   1  12        390.45        348.72         3.56 o                         
   0   1  12         22.07         14.64         0.74 o                         
   1   1  12        390.47        354.83         3.51 o                         
   2   1  12        644.52        603.93         5.57 o                         
   3   1  12        170.52        169.99         2.63 o                         
   4   1  12        121.52        117.37         2.29 o                         
   5   1  12         54.90         46.93         1.89 o                         
   6   1  12        340.69        314.92         4.68 o                         
   7   1  12         19.86         19.37         1.79 o                         
   8   1  12         36.80         32.59         2.23 o                         
   9   1  12         28.68         25.21         2.51 o                         
  10   1  12          4.85          5.75         2.35 o                         
  11   1  12         24.39         12.39         3.11 o                         
 -11   2  12          1.30         -1.71         4.18 o                         
 -10   2  12         31.36         32.88         3.16 o                         
  -9   2  12         16.55         12.83         2.07 o                         
  -8   2  12         30.56         29.60         2.19 o                         
  -7   2  12        239.60        243.94         4.13 o                         
  -6   2  12         64.28         65.00         2.20 o                         
  -5   2  12        194.20        181.01         3.11 o                         
  -4   2  12         87.55         85.83         2.01 o                         
  -3   2  12        515.93        508.64         5.04 o                         
  -2   2  12        351.77        323.72         3.70 o                         
  -1   2  12        250.33        220.14         2.45 o                         
   0   2  12       1159.34       1117.71         8.30 o                         
   1   2  12        250.38        218.53         2.52 o                         
   2   2  12        351.53        327.19         3.60 o                         
   3   2  12        515.23        514.36         5.06 o                         
   4   2  12         87.28         84.02         2.03 o                         
   5   2  12        194.19        189.99         3.25 o                         
   6   2  12         64.11         60.62         2.18 o                         
   7   2  12        239.52        237.12         4.52 o                         
   8   2  12         30.58         32.11         2.18 o                         
   9   2  12         16.41         13.62         2.11 o                         
  10   2  12         31.35         34.79         3.55 o                         
  11   2  12          1.29         -1.06         2.60 o                         
 -11   3  12         67.58         65.07         5.57 o                         
 -10   3  12         15.44          9.80         2.35 o                         
  -9   3  12         26.69         22.75         2.75 o                         
  -8   3  12         16.83         16.78         1.82 o                         
  -7   3  12         86.44         88.29         2.71 o                         
  -6   3  12         40.91         39.95         1.92 o                         
  -5   3  12         44.96         44.48         1.94 o                         
  -4   3  12        742.17        670.24         6.99 o                         
  -3   3  12        534.32        496.22         5.18 o                         
  -2   3  12        243.95        249.68         3.10 o                         
  -1   3  12         24.58         19.79         0.92 o                         
   0   3  12         78.71         72.46         1.49 o                         
   1   3  12         24.49         20.70         0.95 o                         
   2   3  12        243.81        240.87         2.87 o                         
   3   3  12        533.86        514.43         5.20 o                         
   4   3  12        742.49        673.17         6.82 o                         
   5   3  12         44.95         47.20         1.79 o                         
   6   3  12         40.87         41.72         2.16 o                         
   7   3  12         86.61         89.49         2.96 o                         
   8   3  12         16.79         15.65         1.94 o                         
   9   3  12         26.64         25.59         2.67 o                         
  10   3  12         15.32         10.32         2.49 o                         
  11   3  12         67.56         72.73         6.60 o                         
 -10   4  12         42.49         40.26         3.46 o                         
  -9   4  12         23.74         27.65         2.90 o                         
  -8   4  12         76.66         87.91         3.59 o                         
  -7   4  12         99.02         96.68         2.83 o                         
  -6   4  12        277.48        287.06         4.58 o                         
  -5   4  12         91.84         84.39         2.14 o                         
  -4   4  12        201.06        185.67         2.85 o                         
  -3   4  12        240.39        218.31         3.27 o                         
  -2   4  12        333.48        323.17         3.69 o                         
  -1   4  12        227.33        209.02         2.49 o                         
   0   4  12       1504.63       1421.35        10.22 o                         
   1   4  12        227.64        216.70         2.60 o                         
   2   4  12        333.34        321.94         3.48 o                         
   3   4  12        240.27        223.91         3.03 o                         
   4   4  12        201.14        184.10         3.06 o                         
   5   4  12         91.93         84.74         2.17 o                         
   6   4  12        277.32        284.10         4.91 o                         
   7   4  12         99.11        100.21         3.32 o                         
   8   4  12         76.69         87.50         3.51 o                         
   9   4  12         23.73         22.75         2.67 o                         
  10   4  12         42.49         41.05         3.45 o                         
 -10   5  12         41.85         37.56         3.72 o                         
  -9   5  12        103.75        110.61         4.56 o                         
  -8   5  12          6.10          3.73         1.50 o                         
  -7   5  12         87.70         88.81         3.04 o                         
  -6   5  12        202.20        199.21         4.11 o                         
  -5   5  12         27.05         23.61         1.48 o                         
  -4   5  12        131.77        121.56         2.33 o                         
  -3   5  12          5.28          8.72         0.96 o                         
  -2   5  12        507.60        474.60         5.26 o                         
  -1   5  12        613.73        575.67         5.43 o                         
   0   5  12        421.09        403.64         3.83 o                         
   1   5  12        613.49        581.54         5.20 o                         
   2   5  12        508.14        486.68         4.92 o                         
   3   5  12          5.33          7.24         0.84 o                         
   4   5  12        131.96        124.15         2.45 o                         
   5   5  12         27.07         27.05         1.65 o                         
   6   5  12        202.65        203.29         4.39 o                         
   7   5  12         87.88         85.03         3.38 o                         
   8   5  12          6.12          3.95         1.67 o                         
   9   5  12        103.82        116.37         4.86 o                         
  10   5  12         41.82         34.66         3.51 o                         
 -10   6  12          6.76          5.60         2.31 o                         
  -9   6  12         85.55         94.17         4.18 o                         
  -8   6  12        204.37        210.54         4.93 o                         
  -7   6  12         29.03         26.67         2.17 o                         
  -6   6  12        109.39        104.79         2.96 o                         
  -5   6  12         19.71         17.60         1.48 o                         
  -4   6  12        111.75        108.27         2.49 o                         
  -3   6  12        286.58        239.83         3.71 o                         
  -2   6  12        633.49        599.14         6.19 o                         
  -1   6  12         75.44         76.86         1.85 o                         
   0   6  12       2292.65       2273.64        17.08 o                         
   1   6  12         75.38         74.19         1.66 o                         
   2   6  12        633.13        586.39         5.75 o                         
   3   6  12        286.86        234.89         3.81 o                         
   4   6  12        111.86        109.52         2.33 o                         
   5   6  12         19.66         17.63         1.56 o                         
   6   6  12        109.35         98.59         3.16 o                         
   7   6  12         28.94         24.04         2.36 o                         
   8   6  12        204.28        217.97         5.65 o                         
   9   6  12         85.59         86.76         4.51 o                         
  10   6  12          6.74          6.54         2.39 o                         
 -10   7  12         22.53         19.67         3.28 o                         
  -9   7  12         38.80         39.74         3.17 o                         
  -8   7  12         18.17         14.54         1.99 o                         
  -7   7  12         62.32         62.61         3.25 o                         
  -6   7  12         66.76         69.64         2.61 o                         
  -5   7  12         19.64         21.63         1.55 o                         
  -4   7  12        320.08        306.10         4.79 o                         
  -3   7  12         94.00        100.81         2.47 o                         
  -2   7  12        206.44        195.71         3.12 o                         
  -1   7  12        396.72        369.98         4.31 o                         
   0   7  12        868.93        819.73         7.38 o                         
   1   7  12        397.24        361.51         4.30 o                         
   2   7  12        206.51        195.69         3.01 o                         
   3   7  12         94.15        102.68         2.24 o                         
   4   7  12        320.15        311.95         4.92 o                         
   5   7  12         19.66         21.20         1.75 o                         
   6   7  12         66.67         74.58         2.94 o                         
   7   7  12         62.23         64.58         3.33 o                         
   8   7  12         18.24         16.92         2.67 o
[truncated: 178,120 more chars]
